# Supplementary material for: Deer browsing alters sound propagation in temperate deciduous forests
Source: PLoS One. 2019 Feb 13;14(2):e0211569. doi: 10.1371/journal.pone.0211569 (PMC6373924; doi:10.1371/journal.pone.0211569)
Supplement: S1 Appendix — Cross-correlation (CC) and attenuation (dB) data for tones, trills and white noise stimuli, and amplitude (dB) data for background noise. (XLS) [file pone.0211569.s006.xls]

## Sheet: metadata
Variable Name	Description
File	sound file containing propagated stimulus
Date	date of trial
Distance	the propagation distance in meters (i.e. distance from speaker at which the microphone was placed)
Height	1,2,3 indicates whether the mic and speaker were both low, both high, or low-high)
Trial	each playback was conducted in triplicate
Freq	stimulus frequency in khz
Frequency	stimulus frequency in hz
Speed	trill speed (fast, medium, or slow)
CCmax	the maxiumum cross-correlation value of the stimulus at 1m with the stimulus at this distance
CCTime	the time of the cross-correlation
CCNoise	the cross-correlation of the stimulus with the background noise at the location
Location	location of the two exclosure plots
Treatment	whether deer were excluded (Y) or not (N)
TimEofDay	early (E) or late (L)
Temp	temperature at the start of the trial in celcius
Humid	% humidityr at the start of the trial
WindMax	maxiumum wind speed (m/s) at the start of the trial
WindAve	average wind speed (m/s) at the start of the trial

## Sheet: trills_CC
File	Date	Distance	Height	Trial	Freq	Speed	CCmax	CCTime	CCNoise	Location	Treatment	TimEofDay	Temp	Humid	WindMax	WindAve
x02n_vfarmE	61015	3	1	1	1	fst	0.946387	-5.01472e-05	-1.92693e-08	x02_vfarm	n	E	15.75	79	0.76	0.3
x02n_vfarmE	61015	3	1	1	1	med	0.889546	-4.79238e-05	7.29199e-09	x02_vfarm	n	E	15.75	79	0.76	0.3
x02n_vfarmE	61015	3	1	1	1	slo	0.8145	-4.86798e-05	-3.30618e-09	x02_vfarm	n	E	15.75	79	0.76	0.3
x02n_vfarmE	61015	3	1	1	3	fst	0.957531	0.00031578	-1.6865e-08	x02_vfarm	n	E	15.75	79	0.76	0.3
x02n_vfarmE	61015	3	1	1	3	med	0.904368	0.000316644	1.24162e-08	x02_vfarm	n	E	15.75	79	0.76	0.3
x02n_vfarmE	61015	3	1	1	3	slo	0.838656	0.000316537	7.60522e-09	x02_vfarm	n	E	15.75	79	0.76	0.3
x02n_vfarmE	61015	3	1	1	5	fst	0.86027	-1.14955e-05	7.58493e-09	x02_vfarm	n	E	15.75	79	0.76	0.3
x02n_vfarmE	61015	3	1	1	5	med	0.606433	0.00018801	-1.69155e-09	x02_vfarm	n	E	15.75	79	0.76	0.3
x02n_vfarmE	61015	3	1	1	5	slo	0.606433	0.00018801	-1.69155e-09	x02_vfarm	n	E	15.75	79	0.76	0.3
x02n_vfarmE	61015	5	1	1	1	fst	0.8124	-1.15615e-05	-1.92693e-08	x02_vfarm	n	E	15.75	79	0.76	0.3
x02n_vfarmE	61015	5	1	1	1	med	0.748677	-1.49254e-05	7.29199e-09	x02_vfarm	n	E	15.75	79	0.76	0.3
x02n_vfarmE	61015	5	1	1	1	slo	0.613059	-1.58819e-05	-3.30618e-09	x02_vfarm	n	E	15.75	79	0.76	0.3
x02n_vfarmE	61015	5	1	1	3	fst	0.903632	1.4679e-05	-1.6865e-08	x02_vfarm	n	E	15.75	79	0.76	0.3
x02n_vfarmE	61015	5	1	1	3	med	0.797734	1.55117e-05	1.24162e-08	x02_vfarm	n	E	15.75	79	0.76	0.3
x02n_vfarmE	61015	5	1	1	3	slo	0.721093	1.59768e-05	7.60522e-09	x02_vfarm	n	E	15.75	79	0.76	0.3
x02n_vfarmE	61015	5	1	1	5	fst	0.718964	-0.000258772	7.58493e-09	x02_vfarm	n	E	15.75	79	0.76	0.3
x02n_vfarmE	61015	5	1	1	5	med	0.428583	-5.74924e-05	-1.69155e-09	x02_vfarm	n	E	15.75	79	0.76	0.3
x02n_vfarmE	61015	5	1	1	5	slo	0.428583	-5.74924e-05	-1.69155e-09	x02_vfarm	n	E	15.75	79	0.76	0.3
x02n_vfarmE	61015	7	1	1	1	fst	0.85581	-2.53406e-05	-1.92693e-08	x02_vfarm	n	E	15.75	79	0.76	0.3
x02n_vfarmE	61015	7	1	1	1	med	0.76795	-2.84024e-05	7.29199e-09	x02_vfarm	n	E	15.75	79	0.76	0.3
x02n_vfarmE	61015	7	1	1	1	slo	0.682711	-2.87364e-05	-3.30618e-09	x02_vfarm	n	E	15.75	79	0.76	0.3
x02n_vfarmE	61015	7	1	1	3	fst	0.86127	-1.42141e-05	-1.6865e-08	x02_vfarm	n	E	15.75	79	0.76	0.3
x02n_vfarmE	61015	7	1	1	3	med	0.733846	-9.58784e-06	1.24162e-08	x02_vfarm	n	E	15.75	79	0.76	0.3
x02n_vfarmE	61015	7	1	1	3	slo	0.64648	-0.000121199	7.60522e-09	x02_vfarm	n	E	15.75	79	0.76	0.3
x02n_vfarmE	61015	7	1	1	5	fst	0.750096	0.000462711	7.58493e-09	x02_vfarm	n	E	15.75	79	0.76	0.3
x02n_vfarmE	61015	7	1	1	5	med	0.439649	0.00052619	-1.69155e-09	x02_vfarm	n	E	15.75	79	0.76	0.3
x02n_vfarmE	61015	7	1	1	5	slo	0.439649	0.00052619	-1.69155e-09	x02_vfarm	n	E	15.75	79	0.76	0.3
x02n_vfarmE	61015	9	1	1	1	fst	0.632704	-0.000702508	-1.92693e-08	x02_vfarm	n	E	15.75	79	0.76	0.3
x02n_vfarmE	61015	9	1	1	1	med	0.472424	-4.1838e-05	7.29199e-09	x02_vfarm	n	E	15.75	79	0.76	0.3
x02n_vfarmE	61015	9	1	1	1	slo	0.377235	-4.17739e-05	-3.30618e-09	x02_vfarm	n	E	15.75	79	0.76	0.3
x02n_vfarmE	61015	9	1	1	3	fst	0.824222	0.000220755	-1.6865e-08	x02_vfarm	n	E	15.75	79	0.76	0.3
x02n_vfarmE	61015	9	1	1	3	med	0.721845	0.000110167	1.24162e-08	x02_vfarm	n	E	15.75	79	0.76	0.3
x02n_vfarmE	61015	9	1	1	3	slo	0.567653	0.000108754	7.60522e-09	x02_vfarm	n	E	15.75	79	0.76	0.3
x02n_vfarmE	61015	9	1	1	5	fst	0.575255	0.000265479	7.58493e-09	x02_vfarm	n	E	15.75	79	0.76	0.3
x02n_vfarmE	61015	9	1	1	5	med	0.358992	0.00020068	-1.69155e-09	x02_vfarm	n	E	15.75	79	0.76	0.3
x02n_vfarmE	61015	9	1	1	5	slo	0.358992	0.00020068	-1.69155e-09	x02_vfarm	n	E	15.75	79	0.76	0.3
x02n_vfarmE	61015	11	1	1	1	fst	0.597268	-8.95124e-06	-1.92693e-08	x02_vfarm	n	E	15.75	79	0.76	0.3
x02n_vfarmE	61015	11	1	1	1	med	0.457724	-3.24912e-06	7.29199e-09	x02_vfarm	n	E	15.75	79	0.76	0.3
x02n_vfarmE	61015	11	1	1	1	slo	0.346844	-9.10371e-06	-3.30618e-09	x02_vfarm	n	E	15.75	79	0.76	0.3
x02n_vfarmE	61015	11	1	1	3	fst	0.66436	0.000107312	-1.6865e-08	x02_vfarm	n	E	15.75	79	0.76	0.3
x02n_vfarmE	61015	11	1	1	3	med	0.561733	-0.0166727	1.24162e-08	x02_vfarm	n	E	15.75	79	0.76	0.3
x02n_vfarmE	61015	11	1	1	3	slo	0.441813	-5.54224e-06	7.60522e-09	x02_vfarm	n	E	15.75	79	0.76	0.3
x02n_vfarmE	61015	11	1	1	5	fst	0.432894	0.000468436	7.58493e-09	x02_vfarm	n	E	15.75	79	0.76	0.3
x02n_vfarmE	61015	11	1	1	5	med	0.214326	0.0665391	-1.69155e-09	x02_vfarm	n	E	15.75	79	0.76	0.3
x02n_vfarmE	61015	11	1	1	5	slo	0.214326	0.0665391	-1.69155e-09	x02_vfarm	n	E	15.75	79	0.76	0.3
x02n_vfarmE	61015	3	3	1	1	fst	0.876268	-1.99017e-05	-5.88893e-08	x02_vfarm	n	E	15.75	79	0.76	0.3
x02n_vfarmE	61015	3	3	1	1	med	0.801673	-2.19462e-05	-2.4573e-08	x02_vfarm	n	E	15.75	79	0.76	0.3
x02n_vfarmE	61015	3	3	1	1	slo	0.662055	-2.21637e-05	-2.9657e-08	x02_vfarm	n	E	15.75	79	0.76	0.3
x02n_vfarmE	61015	3	3	1	3	fst	0.855023	0.000245562	4.3313e-08	x02_vfarm	n	E	15.75	79	0.76	0.3
x02n_vfarmE	61015	3	3	1	3	med	0.734851	-8.91939e-05	-1.02699e-08	x02_vfarm	n	E	15.75	79	0.76	0.3
x02n_vfarmE	61015	3	3	1	3	slo	0.553597	0.0332437	2.59327e-09	x02_vfarm	n	E	15.75	79	0.76	0.3
x02n_vfarmE	61015	3	3	1	5	fst	0.47463	0.0061559	-1.72604e-07	x02_vfarm	n	E	15.75	79	0.76	0.3
x02n_vfarmE	61015	3	3	1	5	med	0.208821	0.0658229	-1.45011e-07	x02_vfarm	n	E	15.75	79	0.76	0.3
x02n_vfarmE	61015	3	3	1	5	slo	0.208821	0.0658229	-1.45011e-07	x02_vfarm	n	E	15.75	79	0.76	0.3
x02n_vfarmE	61015	5	3	1	1	fst	0.723241	7.24465e-06	-5.88893e-08	x02_vfarm	n	E	15.75	79	0.76	0.3
x02n_vfarmE	61015	5	3	1	1	med	0.628045	6.19771e-06	-2.4573e-08	x02_vfarm	n	E	15.75	79	0.76	0.3
x02n_vfarmE	61015	5	3	1	1	slo	0.449704	4.22969e-06	-2.9657e-08	x02_vfarm	n	E	15.75	79	0.76	0.3
x02n_vfarmE	61015	5	3	1	3	fst	0.721368	-0.000549048	4.3313e-08	x02_vfarm	n	E	15.75	79	0.76	0.3
x02n_vfarmE	61015	5	3	1	3	med	0.500388	-0.0171021	-1.02699e-08	x02_vfarm	n	E	15.75	79	0.76	0.3
x02n_vfarmE	61015	5	3	1	3	slo	0.398365	-0.000214166	2.59327e-09	x02_vfarm	n	E	15.75	79	0.76	0.3
x02n_vfarmE	61015	5	3	1	5	fst	0.43393	0.0068766	-1.72604e-07	x02_vfarm	n	E	15.75	79	0.76	0.3
x02n_vfarmE	61015	5	3	1	5	med	0.224145	-0.074989	-1.45011e-07	x02_vfarm	n	E	15.75	79	0.76	0.3
x02n_vfarmE	61015	5	3	1	5	slo	0.224145	-0.074989	-1.45011e-07	x02_vfarm	n	E	15.75	79	0.76	0.3
x02n_vfarmE	61015	7	3	1	1	fst	0.631968	-5.59137e-05	-5.88893e-08	x02_vfarm	n	E	15.75	79	0.76	0.3
x02n_vfarmE	61015	7	3	1	1	med	0.615895	-4.72833e-05	-2.4573e-08	x02_vfarm	n	E	15.75	79	0.76	0.3
x02n_vfarmE	61015	7	3	1	1	slo	0.423475	-0.0333876	-2.9657e-08	x02_vfarm	n	E	15.75	79	0.76	0.3
x02n_vfarmE	61015	7	3	1	3	fst	0.721521	-0.000230073	4.3313e-08	x02_vfarm	n	E	15.75	79	0.76	0.3
x02n_vfarmE	61015	7	3	1	3	med	0.553912	-8.92166e-06	-1.02699e-08	x02_vfarm	n	E	15.75	79	0.76	0.3
x02n_vfarmE	61015	7	3	1	3	slo	0.391468	0.000102103	2.59327e-09	x02_vfarm	n	E	15.75	79	0.76	0.3
x02n_vfarmE	61015	7	3	1	5	fst	0.351709	0.00579268	-1.72604e-07	x02_vfarm	n	E	15.75	79	0.76	0.3
x02n_vfarmE	61015	7	3	1	5	med	0.238238	0.0272391	-1.45011e-07	x02_vfarm	n	E	15.75	79	0.76	0.3
x02n_vfarmE	61015	7	3	1	5	slo	0.238238	0.0272391	-1.45011e-07	x02_vfarm	n	E	15.75	79	0.76	0.3
x02n_vfarmE	61015	9	3	1	1	fst	0.569424	-1.8508e-05	-5.88893e-08	x02_vfarm	n	E	15.75	79	0.76	0.3
x02n_vfarmE	61015	9	3	1	1	med	0.403691	-0.000371546	-2.4573e-08	x02_vfarm	n	E	15.75	79	0.76	0.3
x02n_vfarmE	61015	9	3	1	1	slo	0.275914	-0.0340347	-2.9657e-08	x02_vfarm	n	E	15.75	79	0.76	0.3
x02n_vfarmE	61015	9	3	1	3	fst	0.589043	0.00678502	4.3313e-08	x02_vfarm	n	E	15.75	79	0.76	0.3
x02n_vfarmE	61015	9	3	1	3	med	0.395641	-0.000542426	-1.02699e-08	x02_vfarm	n	E	15.75	79	0.76	0.3
x02n_vfarmE	61015	9	3	1	3	slo	0.38349	0.000458548	2.59327e-09	x02_vfarm	n	E	15.75	79	0.76	0.3
x02n_vfarmE	61015	9	3	1	5	fst	0.332164	0.0210588	-1.72604e-07	x02_vfarm	n	E	15.75	79	0.76	0.3
x02n_vfarmE	61015	9	3	1	5	med	0.201407	-0.0607305	-1.45011e-07	x02_vfarm	n	E	15.75	79	0.76	0.3
x02n_vfarmE	61015	9	3	1	5	slo	0.201407	-0.0607305	-1.45011e-07	x02_vfarm	n	E	15.75	79	0.76	0.3
x02n_vfarmE	61015	11	3	1	1	fst	0.557023	-0.00664059	-5.88893e-08	x02_vfarm	n	E	15.75	79	0.76	0.3
x02n_vfarmE	61015	11	3	1	1	med	0.396811	-0.0166492	-2.4573e-08	x02_vfarm	n	E	15.75	79	0.76	0.3
x02n_vfarmE	61015	11	3	1	1	slo	0.274012	1.45473e-05	-2.9657e-08	x02_vfarm	n	E	15.75	79	0.76	0.3
x02n_vfarmE	61015	11	3	1	3	fst	0.735294	0.000371561	4.3313e-08	x02_vfarm	n	E	15.75	79	0.76	0.3
x02n_vfarmE	61015	11	3	1	3	med	0.463344	0.000817801	-1.02699e-08	x02_vfarm	n	E	15.75	79	0.76	0.3
x02n_vfarmE	61015	11	3	1	3	slo	0.353	-0.0665183	2.59327e-09	x02_vfarm	n	E	15.75	79	0.76	0.3
x02n_vfarmE	61015	11	3	1	5	fst	0.30764	-0.0145926	-1.72604e-07	x02_vfarm	n	E	15.75	79	0.76	0.3
x02n_vfarmE	61015	11	3	1	5	med	0.159339	-0.164862	-1.45011e-07	x02_vfarm	n	E	15.75	79	0.76	0.3
x02n_vfarmE	61015	11	3	1	5	slo	0.159339	-0.164862	-1.45011e-07	x02_vfarm	n	E	15.75	79	0.76	0.3
x02n_vfarmE	61015	3	2	1	1	fst	0.833885	1.23236e-06	4.00903e-08	x02_vfarm	n	E	15.75	79	0.76	0.3
x02n_vfarmE	61015	3	2	1	1	med	0.743731	4.27902e-06	1.28014e-07	x02_vfarm	n	E	15.75	79	0.76	0.3
x02n_vfarmE	61015	3	2	1	1	slo	0.607239	-0.000324509	-4.70992e-08	x02_vfarm	n	E	15.75	79	0.76	0.3
x02n_vfarmE	61015	3	2	1	3	fst	0.889498	2.46152e-05	-1.0349e-08	x02_vfarm	n	E	15.75	79	0.76	0.3
x02n_vfarmE	61015	3	2	1	3	med	0.796645	2.61737e-05	8.75262e-08	x02_vfarm	n	E	15.75	79	0.76	0.3
x02n_vfarmE	61015	3	2	1	3	slo	0.68789	-8.61403e-05	-4.46333e-08	x02_vfarm	n	E	15.75	79	0.76	0.3
x02n_vfarmE	61015	3	2	1	5	fst	0.806614	-0.000176999	-8.32127e-08	x02_vfarm	n	E	15.75	79	0.76	0.3
x02n_vfarmE	61015	3	2	1	5	med	0.514056	-0.000110505	-1.84879e-08	x02_vfarm	n	E	15.75	79	0.76	0.3
x02n_vfarmE	61015	3	2	1	5	slo	0.514056	-0.000110505	-1.84879e-08	x02_vfarm	n	E	15.75	79	0.76	0.3
x02n_vfarmE	61015	5	2	1	1	fst	0.817139	4.47545e-06	4.00903e-08	x02_vfarm	n	E	15.75	79	0.76	0.3
x02n_vfarmE	61015	5	2	1	1	med	0.6838	5.20816e-06	1.28014e-07	x02_vfarm	n	E	15.75	79	0.76	0.3
x02n_vfarmE	61015	5	2	1	1	slo	0.506846	3.63573e-06	-4.70992e-08	x02_vfarm	n	E	15.75	79	0.76	0.3
x02n_vfarmE	61015	5	2	1	3	fst	0.795654	1.91344e-05	-1.0349e-08	x02_vfarm	n	E	15.75	79	0.76	0.3
x02n_vfarmE	61015	5	2	1	3	med	0.691352	2.16961e-05	8.75262e-08	x02_vfarm	n	E	15.75	79	0.76	0.3
x02n_vfarmE	61015	5	2	1	3	slo	0.551649	2.06092e-05	-4.46333e-08	x02_vfarm	n	E	15.75	79	0.76	0.3
x02n_vfarmE	61015	5	2	1	5	fst	0.711093	0.000148553	-8.32127e-08	x02_vfarm	n	E	15.75	79	0.76	0.3
x02n_vfarmE	61015	5	2	1	5	med	0.408386	-0.00051859	-1.84879e-08	x02_vfarm	n	E	15.75	79	0.76	0.3
x02n_vfarmE	61015	5	2	1	5	slo	0.408386	-0.00051859	-1.84879e-08	x02_vfarm	n	E	15.75	79	0.76	0.3
x02n_vfarmE	61015	7	2	1	1	fst	0.809859	0.000969991	4.00903e-08	x02_vfarm	n	E	15.75	79	0.76	0.3
x02n_vfarmE	61015	7	2	1	1	med	0.678794	0.000968738	1.28014e-07	x02_vfarm	n	E	15.75	79	0.76	0.3
x02n_vfarmE	61015	7	2	1	1	slo	0.530946	0.0346244	-4.70992e-08	x02_vfarm	n	E	15.75	79	0.76	0.3
x02n_vfarmE	61015	7	2	1	3	fst	0.733939	-0.000243863	-1.0349e-08	x02_vfarm	n	E	15.75	79	0.76	0.3
x02n_vfarmE	61015	7	2	1	3	med	0.623531	-0.000464456	8.75262e-08	x02_vfarm	n	E	15.75	79	0.76	0.3
x02n_vfarmE	61015	7	2	1	3	slo	0.520909	-0.00035328	-4.46333e-08	x02_vfarm	n	E	15.75	79	0.76	0.3
x02n_vfarmE	61015	7	2	1	5	fst	0.532515	0.000122218	-8.32127e-08	x02_vfarm	n	E	15.75	79	0.76	0.3
x02n_vfarmE	61015	7	2	1	5	med	0.27212	-7.6672e-05	-1.84879e-08	x02_vfarm	n	E	15.75	79	0.76	0.3
x02n_vfarmE	61015	7	2	1	5	slo	0.27212	-7.6672e-05	-1.84879e-08	x02_vfarm	n	E	15.75	79	0.76	0.3
x02n_vfarmE	61015	9	2	1	1	fst	0.569111	-0.00104395	4.00903e-08	x02_vfarm	n	E	15.75	79	0.76	0.3
x02n_vfarmE	61015	9	2	1	1	med	0.382257	0.0162871	1.28014e-07	x02_vfarm	n	E	15.75	79	0.76	0.3
x02n_vfarmE	61015	9	2	1	1	slo	0.272794	-0.0340409	-4.70992e-08	x02_vfarm	n	E	15.75	79	0.76	0.3
x02n_vfarmE	61015	9	2	1	3	fst	0.568401	0.000555091	-1.0349e-08	x02_vfarm	n	E	15.75	79	0.76	0.3
x02n_vfarmE	61015	9	2	1	3	med	0.452477	-0.00010482	8.75262e-08	x02_vfarm	n	E	15.75	79	0.76	0.3
x02n_vfarmE	61015	9	2	1	3	slo	0.360929	0.000449203	-4.46333e-08	x02_vfarm	n	E	15.75	79	0.76	0.3
x02n_vfarmE	61015	9	2	1	5	fst	0.476466	-5.78303e-05	-8.32127e-08	x02_vfarm	n	E	15.75	79	0.76	0.3
x02n_vfarmE	61015	9	2	1	5	med	0.182826	0.0662775	-1.84879e-08	x02_vfarm	n	E	15.75	79	0.76	0.3
x02n_vfarmE	61015	9	2	1	5	slo	0.182826	0.0662775	-1.84879e-08	x02_vfarm	n	E	15.75	79	0.76	0.3
x02n_vfarmE	61015	11	2	1	1	fst	0.431621	0.000652784	4.00903e-08	x02_vfarm	n	E	15.75	79	0.76	0.3
x02n_vfarmE	61015	11	2	1	1	med	0.291744	0.01698	1.28014e-07	x02_vfarm	n	E	15.75	79	0.76	0.3
x02n_vfarmE	61015	11	2	1	1	slo	0.206514	-0.0670115	-4.70992e-08	x02_vfarm	n	E	15.75	79	0.76	0.3
x02n_vfarmE	61015	11	2	1	3	fst	0.496836	-0.000209475	-1.0349e-08	x02_vfarm	n	E	15.75	79	0.76	0.3
x02n_vfarmE	61015	11	2	1	3	med	0.347547	1.28277e-05	8.75262e-08	x02_vfarm	n	E	15.75	79	0.76	0.3
x02n_vfarmE	61015	11	2	1	3	slo	0.280596	-9.9057e-05	-4.46333e-08	x02_vfarm	n	E	15.75	79	0.76	0.3
x02n_vfarmE	61015	11	2	1	5	fst	0.310309	-0.000384656	-8.32127e-08	x02_vfarm	n	E	15.75	79	0.76	0.3
x02n_vfarmE	61015	11	2	1	5	med	0.154301	-0.0667876	-1.84879e-08	x02_vfarm	n	E	15.75	79	0.76	0.3
x02n_vfarmE	61015	11	2	1	5	slo	0.154301	-0.0667876	-1.84879e-08	x02_vfarm	n	E	15.75	79	0.76	0.3
x02y_vfarmE	61015	3	1	1	1	fst	0.856768	0.000664182	-1.4393e-08	x02_vfarm	y	E	14.5	83.3	1.5	0.6
x02y_vfarmE	61015	3	1	1	1	med	0.753273	-9.21006e-07	1.37447e-08	x02_vfarm	y	E	14.5	83.3	1.5	0.6
x02y_vfarmE	61015	3	1	1	1	slo	0.671568	0.000331983	-5.00729e-09	x02_vfarm	y	E	14.5	83.3	1.5	0.6
x02y_vfarmE	61015	3	1	1	3	fst	0.862562	1.19947e-05	4.89477e-08	x02_vfarm	y	E	14.5	83.3	1.5	0.6
x02y_vfarmE	61015	3	1	1	3	med	0.757733	0.000346036	2.98733e-08	x02_vfarm	y	E	14.5	83.3	1.5	0.6
x02y_vfarmE	61015	3	1	1	3	slo	0.58043	0.000234599	1.98514e-08	x02_vfarm	y	E	14.5	83.3	1.5	0.6
x02y_vfarmE	61015	3	1	1	5	fst	0.727534	7.65743e-05	1.02475e-07	x02_vfarm	y	E	14.5	83.3	1.5	0.6
x02y_vfarmE	61015	3	1	1	5	med	0.483254	7.69854e-05	-1.1007e-08	x02_vfarm	y	E	14.5	83.3	1.5	0.6
x02y_vfarmE	61015	3	1	1	5	slo	0.483254	7.69854e-05	-1.1007e-08	x02_vfarm	y	E	14.5	83.3	1.5	0.6
x02y_vfarmE	61015	5	1	1	1	fst	0.563402	6.91237e-06	-1.4393e-08	x02_vfarm	y	E	14.5	83.3	1.5	0.6
x02y_vfarmE	61015	5	1	1	1	med	0.428709	0.000335362	1.37447e-08	x02_vfarm	y	E	14.5	83.3	1.5	0.6
x02y_vfarmE	61015	5	1	1	1	slo	0.325803	-0.000332625	-5.00729e-09	x02_vfarm	y	E	14.5	83.3	1.5	0.6
x02y_vfarmE	61015	5	1	1	3	fst	0.594513	-0.000422561	4.89477e-08	x02_vfarm	y	E	14.5	83.3	1.5	0.6
x02y_vfarmE	61015	5	1	1	3	med	0.431549	-0.000422071	2.98733e-08	x02_vfarm	y	E	14.5	83.3	1.5	0.6
x02y_vfarmE	61015	5	1	1	3	slo	0.293458	-0.0331992	1.98514e-08	x02_vfarm	y	E	14.5	83.3	1.5	0.6
x02y_vfarmE	61015	5	1	1	5	fst	0.466751	0.000358603	1.02475e-07	x02_vfarm	y	E	14.5	83.3	1.5	0.6
x02y_vfarmE	61015	5	1	1	5	med	0.2644	-0.000643662	-1.1007e-08	x02_vfarm	y	E	14.5	83.3	1.5	0.6
x02y_vfarmE	61015	5	1	1	5	slo	0.2644	-0.000643662	-1.1007e-08	x02_vfarm	y	E	14.5	83.3	1.5	0.6
x02y_vfarmE	61015	7	1	1	1	fst	0.466471	2.07333e-05	-1.4393e-08	x02_vfarm	y	E	14.5	83.3	1.5	0.6
x02y_vfarmE	61015	7	1	1	1	med	0.330452	-0.000989633	1.37447e-08	x02_vfarm	y	E	14.5	83.3	1.5	0.6
x02y_vfarmE	61015	7	1	1	1	slo	0.223894	0.0340022	-5.00729e-09	x02_vfarm	y	E	14.5	83.3	1.5	0.6
x02y_vfarmE	61015	7	1	1	3	fst	0.61649	0.000124243	4.89477e-08	x02_vfarm	y	E	14.5	83.3	1.5	0.6
x02y_vfarmE	61015	7	1	1	3	med	0.424326	-0.000205658	2.98733e-08	x02_vfarm	y	E	14.5	83.3	1.5	0.6
x02y_vfarmE	61015	7	1	1	3	slo	0.295482	1.60557e-05	1.98514e-08	x02_vfarm	y	E	14.5	83.3	1.5	0.6
x02y_vfarmE	61015	7	1	1	5	fst	0.428724	0.000548465	1.02475e-07	x02_vfarm	y	E	14.5	83.3	1.5	0.6
x02y_vfarmE	61015	7	1	1	5	med	0.224677	0.000749905	-1.1007e-08	x02_vfarm	y	E	14.5	83.3	1.5	0.6
x02y_vfarmE	61015	7	1	1	5	slo	0.224677	0.000749905	-1.1007e-08	x02_vfarm	y	E	14.5	83.3	1.5	0.6
x02y_vfarmE	61015	9	1	1	1	fst	0.460564	3.38515e-05	-1.4393e-08	x02_vfarm	y	E	14.5	83.3	1.5	0.6
x02y_vfarmE	61015	9	1	1	1	med	0.324558	0.0163667	1.37447e-08	x02_vfarm	y	E	14.5	83.3	1.5	0.6
x02y_vfarmE	61015	9	1	1	1	slo	0.22377	0.0330193	-5.00729e-09	x02_vfarm	y	E	14.5	83.3	1.5	0.6
x02y_vfarmE	61015	9	1	1	3	fst	0.701368	0.000464502	4.89477e-08	x02_vfarm	y	E	14.5	83.3	1.5	0.6
x02y_vfarmE	61015	9	1	1	3	med	0.5798	0.00024359	2.98733e-08	x02_vfarm	y	E	14.5	83.3	1.5	0.6
x02y_vfarmE	61015	9	1	1	3	slo	0.404877	0.000576932	1.98514e-08	x02_vfarm	y	E	14.5	83.3	1.5	0.6
x02y_vfarmE	61015	9	1	1	5	fst	0.435554	0.00114571	1.02475e-07	x02_vfarm	y	E	14.5	83.3	1.5	0.6
x02y_vfarmE	61015	9	1	1	5	med	0.205928	0.0323443	-1.1007e-08	x02_vfarm	y	E	14.5	83.3	1.5	0.6
x02y_vfarmE	61015	9	1	1	5	slo	0.205928	0.0323443	-1.1007e-08	x02_vfarm	y	E	14.5	83.3	1.5	0.6
x02y_vfarmE	61015	11	1	1	1	fst	0.439384	2.03287e-06	-1.4393e-08	x02_vfarm	y	E	14.5	83.3	1.5	0.6
x02y_vfarmE	61015	11	1	1	1	med	0.279258	-1.50777e-05	1.37447e-08	x02_vfarm	y	E	14.5	83.3	1.5	0.6
x02y_vfarmE	61015	11	1	1	1	slo	0.197293	-0.00100294	-5.00729e-09	x02_vfarm	y	E	14.5	83.3	1.5	0.6
x02y_vfarmE	61015	11	1	1	3	fst	0.627838	0.000544772	4.89477e-08	x02_vfarm	y	E	14.5	83.3	1.5	0.6
x02y_vfarmE	61015	11	1	1	3	med	0.504704	-6.16578e-06	2.98733e-08	x02_vfarm	y	E	14.5	83.3	1.5	0.6
x02y_vfarmE	61015	11	1	1	3	slo	0.332852	-0.000228806	1.98514e-08	x02_vfarm	y	E	14.5	83.3	1.5	0.6
x02y_vfarmE	61015	11	1	1	5	fst	0.233687	0.000204165	1.02475e-07	x02_vfarm	y	E	14.5	83.3	1.5	0.6
x02y_vfarmE	61015	11	1	1	5	med	0.124808	0.100136	-1.1007e-08	x02_vfarm	y	E	14.5	83.3	1.5	0.6
x02y_vfarmE	61015	11	1	1	5	slo	0.124808	0.100136	-1.1007e-08	x02_vfarm	y	E	14.5	83.3	1.5	0.6
x02y_vfarmE	61015	3	3	1	1	fst	0.885758	1.26342e-06	3.11257e-08	x02_vfarm	y	E	14.5	83.3	1.5	0.6
x02y_vfarmE	61015	3	3	1	1	med	0.753342	2.79251e-06	-7.93161e-09	x02_vfarm	y	E	14.5	83.3	1.5	0.6
x02y_vfarmE	61015	3	3	1	1	slo	0.655871	-0.000325693	4.61604e-08	x02_vfarm	y	E	14.5	83.3	1.5	0.6
x02y_vfarmE	61015	3	3	1	3	fst	0.742095	-0.000103734	-2.91337e-08	x02_vfarm	y	E	14.5	83.3	1.5	0.6
x02y_vfarmE	61015	3	3	1	3	med	0.645649	4.97516e-06	7.73455e-09	x02_vfarm	y	E	14.5	83.3	1.5	0.6
x02y_vfarmE	61015	3	3	1	3	slo	0.507476	5.18317e-06	1.66552e-07	x02_vfarm	y	E	14.5	83.3	1.5	0.6
x02y_vfarmE	61015	3	3	1	5	fst	0.580147	-0.000772053	-1.69594e-07	x02_vfarm	y	E	14.5	83.3	1.5	0.6
x02y_vfarmE	61015	3	3	1	5	med	0.271969	-0.000106626	-1.95837e-07	x02_vfarm	y	E	14.5	83.3	1.5	0.6
x02y_vfarmE	61015	3	3	1	5	slo	0.271969	-0.000106626	-1.95837e-07	x02_vfarm	y	E	14.5	83.3	1.5	0.6
x02y_vfarmE	61015	5	3	1	1	fst	0.723243	-0.000642233	3.11257e-08	x02_vfarm	y	E	14.5	83.3	1.5	0.6
x02y_vfarmE	61015	5	3	1	1	med	0.601828	2.06122e-05	-7.93161e-09	x02_vfarm	y	E	14.5	83.3	1.5	0.6
x02y_vfarmE	61015	5	3	1	1	slo	0.452311	-0.000310462	4.61604e-08	x02_vfarm	y	E	14.5	83.3	1.5	0.6
x02y_vfarmE	61015	5	3	1	3	fst	0.683605	0.00013825	-2.91337e-08	x02_vfarm	y	E	14.5	83.3	1.5	0.6
x02y_vfarmE	61015	5	3	1	3	med	0.57697	-0.0166396	7.73455e-09	x02_vfarm	y	E	14.5	83.3	1.5	0.6
x02y_vfarmE	61015	5	3	1	3	slo	0.44227	0.000138763	1.66552e-07	x02_vfarm	y	E	14.5	83.3	1.5	0.6
x02y_vfarmE	61015	5	3	1	5	fst	0.463676	-0.0138309	-1.69594e-07	x02_vfarm	y	E	14.5	83.3	1.5	0.6
x02y_vfarmE	61015	5	3	1	5	med	0.207535	-0.0832936	-1.95837e-07	x02_vfarm	y	E	14.5	83.3	1.5	0.6
x02y_vfarmE	61015	5	3	1	5	slo	0.207535	-0.0832936	-1.95837e-07	x02_vfarm	y	E	14.5	83.3	1.5	0.6
x02y_vfarmE	61015	7	3	1	1	fst	0.723161	-4.00841e-05	3.11257e-08	x02_vfarm	y	E	14.5	83.3	1.5	0.6
x02y_vfarmE	61015	7	3	1	1	med	0.575327	-3.31638e-05	-7.93161e-09	x02_vfarm	y	E	14.5	83.3	1.5	0.6
x02y_vfarmE	61015	7	3	1	1	slo	0.473102	-3.38494e-05	4.61604e-08	x02_vfarm	y	E	14.5	83.3	1.5	0.6
x02y_vfarmE	61015	7	3	1	3	fst	0.588653	-0.00109866	-2.91337e-08	x02_vfarm	y	E	14.5	83.3	1.5	0.6
x02y_vfarmE	61015	7	3	1	3	med	0.466553	-0.000654077	7.73455e-09	x02_vfarm	y	E	14.5	83.3	1.5	0.6
x02y_vfarmE	61015	7	3	1	3	slo	0.351951	-0.000432671	1.66552e-07	x02_vfarm	y	E	14.5	83.3	1.5	0.6
x02y_vfarmE	61015	7	3	1	5	fst	0.548468	0.000613827	-1.69594e-07	x02_vfarm	y	E	14.5	83.3	1.5	0.6
x02y_vfarmE	61015	7	3	1	5	med	0.256755	-0.0602901	-1.95837e-07	x02_vfarm	y	E	14.5	83.3	1.5	0.6
x02y_vfarmE	61015	7	3	1	5	slo	0.256755	-0.0602901	-1.95837e-07	x02_vfarm	y	E	14.5	83.3	1.5	0.6
x02y_vfarmE	61015	9	3	1	1	fst	0.562759	-5.19299e-05	3.11257e-08	x02_vfarm	y	E	14.5	83.3	1.5	0.6
x02y_vfarmE	61015	9	3	1	1	med	0.428727	-0.000369137	-7.93161e-09	x02_vfarm	y	E	14.5	83.3	1.5	0.6
x02y_vfarmE	61015	9	3	1	1	slo	0.299295	0.0326314	4.61604e-08	x02_vfarm	y	E	14.5	83.3	1.5	0.6
x02y_vfarmE	61015	9	3	1	3	fst	0.625129	-8.84217e-05	-2.91337e-08	x02_vfarm	y	E	14.5	83.3	1.5	0.6
x02y_vfarmE	61015	9	3	1	3	med	0.465674	-0.000312918	7.73455e-09	x02_vfarm	y	E	14.5	83.3	1.5	0.6
x02y_vfarmE	61015	9	3	1	3	slo	0.349898	0.0666869	1.66552e-07	x02_vfarm	y	E	14.5	83.3	1.5	0.6
x02y_vfarmE	61015	9	3	1	5	fst	0.470143	-0.0131191	-1.69594e-07	x02_vfarm	y	E	14.5	83.3	1.5	0.6
x02y_vfarmE	61015	9	3	1	5	med	0.223449	-0.132989	-1.95837e-07	x02_vfarm	y	E	14.5	83.3	1.5	0.6
x02y_vfarmE	61015	9	3	1	5	slo	0.223449	-0.132989	-1.95837e-07	x02_vfarm	y	E	14.5	83.3	1.5	0.6
x02y_vfarmE	61015	11	3	1	1	fst	0.334964	-0.000348832	3.11257e-08	x02_vfarm	y	E	14.5	83.3	1.5	0.6
x02y_vfarmE	61015	11	3	1	1	med	0.246112	-0.0173249	-7.93161e-09	x02_vfarm	y	E	14.5	83.3	1.5	0.6
x02y_vfarmE	61015	11	3	1	1	slo	0.168596	0.0660017	4.61604e-08	x02_vfarm	y	E	14.5	83.3	1.5	0.6
x02y_vfarmE	61015	11	3	1	3	fst	0.374392	0.00591751	-2.91337e-08	x02_vfarm	y	E	14.5	83.3	1.5	0.6
x02y_vfarmE	61015	11	3	1	3	med	0.286764	0.0168048	7.73455e-09	x02_vfarm	y	E	14.5	83.3	1.5	0.6
x02y_vfarmE	61015	11	3	1	3	slo	0.165399	0.0992478	1.66552e-07	x02_vfarm	y	E	14.5	83.3	1.5	0.6
x02y_vfarmE	61015	11	3	1	5	fst	0.268644	-0.000171648	-1.69594e-07	x02_vfarm	y	E	14.5	83.3	1.5	0.6
x02y_vfarmE	61015	11	3	1	5	med	0.14317	-0.0717484	-1.95837e-07	x02_vfarm	y	E	14.5	83.3	1.5	0.6
x02y_vfarmE	61015	11	3	1	5	slo	0.14317	-0.0717484	-1.95837e-07	x02_vfarm	y	E	14.5	83.3	1.5	0.6
x02y_vfarmE	61015	3	2	1	1	fst	0.795235	-7.95758e-06	-4.94508e-08	x02_vfarm	y	E	14.5	83.3	1.5	0.6
x02y_vfarmE	61015	3	2	1	1	med	0.735736	-8.71629e-06	5.16173e-08	x02_vfarm	y	E	14.5	83.3	1.5	0.6
x02y_vfarmE	61015	3	2	1	1	slo	0.664156	-1.43873e-05	1.23449e-07	x02_vfarm	y	E	14.5	83.3	1.5	0.6
x02y_vfarmE	61015	3	2	1	3	fst	0.915399	-1.5409e-05	-3.83345e-08	x02_vfarm	y	E	14.5	83.3	1.5	0.6
x02y_vfarmE	61015	3	2	1	3	med	0.841594	-1.64983e-05	-2.03729e-08	x02_vfarm	y	E	14.5	83.3	1.5	0.6
x02y_vfarmE	61015	3	2	1	3	slo	0.773675	-1.6817e-05	-6.40803e-09	x02_vfarm	y	E	14.5	83.3	1.5	0.6
x02y_vfarmE	61015	3	2	1	5	fst	0.848921	-0.000148022	2.64733e-08	x02_vfarm	y	E	14.5	83.3	1.5	0.6
x02y_vfarmE	61015	3	2	1	5	med	0.545757	-0.000347415	-3.23927e-09	x02_vfarm	y	E	14.5	83.3	1.5	0.6
x02y_vfarmE	61015	3	2	1	5	slo	0.545757	-0.000347415	-3.23927e-09	x02_vfarm	y	E	14.5	83.3	1.5	0.6
x02y_vfarmE	61015	5	2	1	1	fst	0.774538	-2.25035e-05	-4.94508e-08	x02_vfarm	y	E	14.5	83.3	1.5	0.6
x02y_vfarmE	61015	5	2	1	1	med	0.673412	-3.70964e-05	5.16173e-08	x02_vfarm	y	E	14.5	83.3	1.5	0.6
x02y_vfarmE	61015	5	2	1	1	slo	0.540953	-3.41709e-05	1.23449e-07	x02_vfarm	y	E	14.5	83.3	1.5	0.6
x02y_vfarmE	61015	5	2	1	3	fst	0.878722	0.000299047	-3.83345e-08	x02_vfarm	y	E	14.5	83.3	1.5	0.6
x02y_vfarmE	61015	5	2	1	3	med	0.756026	0.000299923	-2.03729e-08	x02_vfarm	y	E	14.5	83.3	1.5	0.6
x02y_vfarmE	61015	5	2	1	3	slo	0.633522	0.000189736	-6.40803e-09	x02_vfarm	y	E	14.5	83.3	1.5	0.6
x02y_vfarmE	61015	5	2	1	5	fst	0.602091	-0.00029265	2.64733e-08	x02_vfarm	y	E	14.5	83.3	1.5	0.6
x02y_vfarmE	61015	5	2	1	5	med	0.334899	-0.000295083	-3.23927e-09	x02_vfarm	y	E	14.5	83.3	1.5	0.6
x02y_vfarmE	61015	5	2	1	5	slo	0.334899	-0.000295083	-3.23927e-09	x02_vfarm	y	E	14.5	83.3	1.5	0.6
x02y_vfarmE	61015	7	2	1	1	fst	0.593633	-0.000122073	-4.94508e-08	x02_vfarm	y	E	14.5	83.3	1.5	0.6
x02y_vfarmE	61015	7	2	1	1	med	0.466322	0.0166185	5.16173e-08	x02_vfarm	y	E	14.5	83.3	1.5	0.6
x02y_vfarmE	61015	7	2	1	1	slo	0.393575	-4.44099e-05	1.23449e-07	x02_vfarm	y	E	14.5	83.3	1.5	0.6
x02y_vfarmE	61015	7	2	1	3	fst	0.606861	-0.0330241	-3.83345e-08	x02_vfarm	y	E	14.5	83.3	1.5	0.6
x02y_vfarmE	61015	7	2	1	3	med	0.488811	0.000640233	-2.03729e-08	x02_vfarm	y	E	14.5	83.3	1.5	0.6
x02y_vfarmE	61015	7	2	1	3	slo	0.381955	0.000195522	-6.40803e-09	x02_vfarm	y	E	14.5	83.3	1.5	0.6
x02y_vfarmE	61015	7	2	1	5	fst	0.372277	-8.69655e-05	2.64733e-08	x02_vfarm	y	E	14.5	83.3	1.5	0.6
x02y_vfarmE	61015	7	2	1	5	med	0.223389	-0.0330866	-3.23927e-09	x02_vfarm	y	E	14.5	83.3	1.5	0.6
x02y_vfarmE	61015	7	2	1	5	slo	0.223389	-0.0330866	-3.23927e-09	x02_vfarm	y	E	14.5	83.3	1.5	0.6
x02y_vfarmE	61015	9	2	1	1	fst	0.624343	-1.40365e-05	-4.94508e-08	x02_vfarm	y	E	14.5	83.3	1.5	0.6
x02y_vfarmE	61015	9	2	1	1	med	0.483222	-1.82597e-06	5.16173e-08	x02_vfarm	y	E	14.5	83.3	1.5	0.6
x02y_vfarmE	61015	9	2	1	1	slo	0.384102	-7.38904e-07	1.23449e-07	x02_vfarm	y	E	14.5	83.3	1.5	0.6
x02y_vfarmE	61015	9	2	1	3	fst	0.78427	-4.63542e-06	-3.83345e-08	x02_vfarm	y	E	14.5	83.3	1.5	0.6
x02y_vfarmE	61015	9	2	1	3	med	0.603933	-0.000115338	-2.03729e-08	x02_vfarm	y	E	14.5	83.3	1.5	0.6
x02y_vfarmE	61015	9	2	1	3	slo	0.454334	-7.19821e-06	-6.40803e-09	x02_vfarm	y	E	14.5	83.3	1.5	0.6
x02y_vfarmE	61015	9	2	1	5	fst	0.599102	-0.000277911	2.64733e-08	x02_vfarm	y	E	14.5	83.3	1.5	0.6
x02y_vfarmE	61015	9	2	1	5	med	0.314436	-0.000343332	-3.23927e-09	x02_vfarm	y	E	14.5	83.3	1.5	0.6
x02y_vfarmE	61015	9	2	1	5	slo	0.314436	-0.000343332	-3.23927e-09	x02_vfarm	y	E	14.5	83.3	1.5	0.6
x02y_vfarmE	61015	11	2	1	1	fst	0.514893	-3.20848e-05	-4.94508e-08	x02_vfarm	y	E	14.5	83.3	1.5	0.6
x02y_vfarmE	61015	11	2	1	1	med	0.305547	0.000631573	5.16173e-08	x02_vfarm	y	E	14.5	83.3	1.5	0.6
x02y_vfarmE	61015	11	2	1	1	slo	0.239805	0.000301222	1.23449e-07	x02_vfarm	y	E	14.5	83.3	1.5	0.6
x02y_vfarmE	61015	11	2	1	3	fst	0.651956	-0.000122523	-3.83345e-08	x02_vfarm	y	E	14.5	83.3	1.5	0.6
x02y_vfarmE	61015	11	2	1	3	med	0.410556	-9.77568e-06	-2.03729e-08	x02_vfarm	y	E	14.5	83.3	1.5	0.6
x02y_vfarmE	61015	11	2	1	3	slo	0.317928	-0.000342451	-6.40803e-09	x02_vfarm	y	E	14.5	83.3	1.5	0.6
x02y_vfarmE	61015	11	2	1	5	fst	0.345506	-0.000611104	2.64733e-08	x02_vfarm	y	E	14.5	83.3	1.5	0.6
x02y_vfarmE	61015	11	2	1	5	med	0.167647	-0.000609202	-3.23927e-09	x02_vfarm	y	E	14.5	83.3	1.5	0.6
x02y_vfarmE	61015	11	2	1	5	slo	0.167647	-0.000609202	-3.23927e-09	x02_vfarm	y	E	14.5	83.3	1.5	0.6
x02n_vfarmL	61015	3	1	1	1	fst	0.813382	-7.07254e-05	-4.93034e-08	x02_vfarm	n	L	26.2778	59.85	0.9	0.5
x02n_vfarmL	61015	3	1	1	1	med	0.742587	-7.0091e-05	-4.71755e-08	x02_vfarm	n	L	26.2778	59.85	0.9	0.5
x02n_vfarmL	61015	3	1	1	1	slo	0.603934	-7.20381e-05	-3.12484e-08	x02_vfarm	n	L	26.2778	59.85	0.9	0.5
x02n_vfarmL	61015	3	1	1	3	fst	0.854934	-1.05002e-05	-5.61263e-08	x02_vfarm	n	L	26.2778	59.85	0.9	0.5
x02n_vfarmL	61015	3	1	1	3	med	0.781896	0.000100983	-5.64865e-10	x02_vfarm	n	L	26.2778	59.85	0.9	0.5
x02n_vfarmL	61015	3	1	1	3	slo	0.596704	-9.6858e-06	-8.24119e-08	x02_vfarm	n	L	26.2778	59.85	0.9	0.5
x02n_vfarmL	61015	3	1	1	5	fst	0.700709	6.29498e-05	6.86244e-08	x02_vfarm	n	L	26.2778	59.85	0.9	0.5
x02n_vfarmL	61015	3	1	1	5	med	0.465307	-0.0001364	6.17579e-08	x02_vfarm	n	L	26.2778	59.85	0.9	0.5
x02n_vfarmL	61015	3	1	1	5	slo	0.465307	-0.0001364	6.17579e-08	x02_vfarm	n	L	26.2778	59.85	0.9	0.5
x02n_vfarmL	61015	5	1	1	1	fst	0.782153	-4.77858e-05	-4.93034e-08	x02_vfarm	n	L	26.2778	59.85	0.9	0.5
x02n_vfarmL	61015	5	1	1	1	med	0.651474	-4.8277e-05	-4.71755e-08	x02_vfarm	n	L	26.2778	59.85	0.9	0.5
x02n_vfarmL	61015	5	1	1	1	slo	0.537792	0.000282579	-3.12484e-08	x02_vfarm	n	L	26.2778	59.85	0.9	0.5
x02n_vfarmL	61015	5	1	1	3	fst	0.848724	-0.000218149	-5.61263e-08	x02_vfarm	n	L	26.2778	59.85	0.9	0.5
x02n_vfarmL	61015	5	1	1	3	med	0.746693	-0.000220431	-5.64865e-10	x02_vfarm	n	L	26.2778	59.85	0.9	0.5
x02n_vfarmL	61015	5	1	1	3	slo	0.5978	-0.000554278	-8.24119e-08	x02_vfarm	n	L	26.2778	59.85	0.9	0.5
x02n_vfarmL	61015	5	1	1	5	fst	0.735538	-0.00027749	6.86244e-08	x02_vfarm	n	L	26.2778	59.85	0.9	0.5
x02n_vfarmL	61015	5	1	1	5	med	0.411246	-7.60145e-05	6.17579e-08	x02_vfarm	n	L	26.2778	59.85	0.9	0.5
x02n_vfarmL	61015	5	1	1	5	slo	0.411246	-7.60145e-05	6.17579e-08	x02_vfarm	n	L	26.2778	59.85	0.9	0.5
x02n_vfarmL	61015	7	1	1	1	fst	0.750744	-2.98227e-05	-4.93034e-08	x02_vfarm	n	L	26.2778	59.85	0.9	0.5
x02n_vfarmL	61015	7	1	1	1	med	0.659285	-2.24216e-05	-4.71755e-08	x02_vfarm	n	L	26.2778	59.85	0.9	0.5
x02n_vfarmL	61015	7	1	1	1	slo	0.504517	-2.33387e-05	-3.12484e-08	x02_vfarm	n	L	26.2778	59.85	0.9	0.5
x02n_vfarmL	61015	7	1	1	3	fst	0.765543	-8.99858e-05	-5.61263e-08	x02_vfarm	n	L	26.2778	59.85	0.9	0.5
x02n_vfarmL	61015	7	1	1	3	med	0.608562	-8.96515e-05	-5.64865e-10	x02_vfarm	n	L	26.2778	59.85	0.9	0.5
x02n_vfarmL	61015	7	1	1	3	slo	0.4127	-9.19882e-05	-8.24119e-08	x02_vfarm	n	L	26.2778	59.85	0.9	0.5
x02n_vfarmL	61015	7	1	1	5	fst	0.638478	-6.5058e-05	6.86244e-08	x02_vfarm	n	L	26.2778	59.85	0.9	0.5
x02n_vfarmL	61015	7	1	1	5	med	0.319427	0.000400986	6.17579e-08	x02_vfarm	n	L	26.2778	59.85	0.9	0.5
x02n_vfarmL	61015	7	1	1	5	slo	0.319427	0.000400986	6.17579e-08	x02_vfarm	n	L	26.2778	59.85	0.9	0.5
x02n_vfarmL	61015	9	1	1	1	fst	0.645573	-8.41628e-05	-4.93034e-08	x02_vfarm	n	L	26.2778	59.85	0.9	0.5
x02n_vfarmL	61015	9	1	1	1	med	0.508613	-8.81712e-05	-4.71755e-08	x02_vfarm	n	L	26.2778	59.85	0.9	0.5
x02n_vfarmL	61015	9	1	1	1	slo	0.389293	-9.43787e-05	-3.12484e-08	x02_vfarm	n	L	26.2778	59.85	0.9	0.5
x02n_vfarmL	61015	9	1	1	3	fst	0.817674	9.06083e-05	-5.61263e-08	x02_vfarm	n	L	26.2778	59.85	0.9	0.5
x02n_vfarmL	61015	9	1	1	3	med	0.624966	0.000197563	-5.64865e-10	x02_vfarm	n	L	26.2778	59.85	0.9	0.5
x02n_vfarmL	61015	9	1	1	3	slo	0.458946	0.000307348	-8.24119e-08	x02_vfarm	n	L	26.2778	59.85	0.9	0.5
x02n_vfarmL	61015	9	1	1	5	fst	0.606905	0.000308613	6.86244e-08	x02_vfarm	n	L	26.2778	59.85	0.9	0.5
x02n_vfarmL	61015	9	1	1	5	med	0.266541	-9.28561e-05	6.17579e-08	x02_vfarm	n	L	26.2778	59.85	0.9	0.5
x02n_vfarmL	61015	9	1	1	5	slo	0.266541	-9.28561e-05	6.17579e-08	x02_vfarm	n	L	26.2778	59.85	0.9	0.5
x02n_vfarmL	61015	11	1	1	1	fst	0.552826	-0.000113298	-4.93034e-08	x02_vfarm	n	L	26.2778	59.85	0.9	0.5
x02n_vfarmL	61015	11	1	1	1	med	0.378067	0.00023309	-4.71755e-08	x02_vfarm	n	L	26.2778	59.85	0.9	0.5
x02n_vfarmL	61015	11	1	1	1	slo	0.292629	0.0332271	-3.12484e-08	x02_vfarm	n	L	26.2778	59.85	0.9	0.5
x02n_vfarmL	61015	11	1	1	3	fst	0.68871	0.000278617	-5.61263e-08	x02_vfarm	n	L	26.2778	59.85	0.9	0.5
x02n_vfarmL	61015	11	1	1	3	med	0.50074	0.0169467	-5.64865e-10	x02_vfarm	n	L	26.2778	59.85	0.9	0.5
x02n_vfarmL	61015	11	1	1	3	slo	0.33128	0.0333881	-8.24119e-08	x02_vfarm	n	L	26.2778	59.85	0.9	0.5
x02n_vfarmL	61015	11	1	1	5	fst	0.285549	-0.00631938	6.86244e-08	x02_vfarm	n	L	26.2778	59.85	0.9	0.5
x02n_vfarmL	61015	11	1	1	5	med	0.159699	0.133146	6.17579e-08	x02_vfarm	n	L	26.2778	59.85	0.9	0.5
x02n_vfarmL	61015	11	1	1	5	slo	0.159699	0.133146	6.17579e-08	x02_vfarm	n	L	26.2778	59.85	0.9	0.5
x02n_vfarmL	61015	3	3	1	1	fst	0.793712	2.7261e-05	1.61183e-08	x02_vfarm	n	L	26.2778	59.85	0.9	0.5
x02n_vfarmL	61015	3	3	1	1	med	0.760183	2.75294e-05	1.39706e-09	x02_vfarm	n	L	26.2778	59.85	0.9	0.5
x02n_vfarmL	61015	3	3	1	1	slo	0.626719	2.73581e-05	2.4143e-09	x02_vfarm	n	L	26.2778	59.85	0.9	0.5
x02n_vfarmL	61015	3	3	1	3	fst	0.837064	0.000137695	1.72454e-07	x02_vfarm	n	L	26.2778	59.85	0.9	0.5
x02n_vfarmL	61015	3	3	1	3	med	0.70298	0.000247433	-4.95585e-08	x02_vfarm	n	L	26.2778	59.85	0.9	0.5
x02n_vfarmL	61015	3	3	1	3	slo	0.570677	0.000137462	9.00215e-08	x02_vfarm	n	L	26.2778	59.85	0.9	0.5
x02n_vfarmL	61015	3	3	1	5	fst	0.388522	-0.00722327	-2.13827e-07	x02_vfarm	n	L	26.2778	59.85	0.9	0.5
x02n_vfarmL	61015	3	3	1	5	med	0.167022	0.0848019	9.50859e-08	x02_vfarm	n	L	26.2778	59.85	0.9	0.5
x02n_vfarmL	61015	3	3	1	5	slo	0.167022	0.0848019	9.50859e-08	x02_vfarm	n	L	26.2778	59.85	0.9	0.5
x02n_vfarmL	61015	5	3	1	1	fst	0.724749	-3.00331e-05	1.61183e-08	x02_vfarm	n	L	26.2778	59.85	0.9	0.5
x02n_vfarmL	61015	5	3	1	1	med	0.60718	-2.57526e-05	1.39706e-09	x02_vfarm	n	L	26.2778	59.85	0.9	0.5
x02n_vfarmL	61015	5	3	1	1	slo	0.506352	-2.19622e-05	2.4143e-09	x02_vfarm	n	L	26.2778	59.85	0.9	0.5
x02n_vfarmL	61015	5	3	1	3	fst	0.751077	-0.000336421	1.72454e-07	x02_vfarm	n	L	26.2778	59.85	0.9	0.5
x02n_vfarmL	61015	5	3	1	3	med	0.536939	-0.000334328	-4.95585e-08	x02_vfarm	n	L	26.2778	59.85	0.9	0.5
x02n_vfarmL	61015	5	3	1	3	slo	0.340008	-0.000446025	9.00215e-08	x02_vfarm	n	L	26.2778	59.85	0.9	0.5
x02n_vfarmL	61015	5	3	1	5	fst	0.429709	0.0128631	-2.13827e-07	x02_vfarm	n	L	26.2778	59.85	0.9	0.5
x02n_vfarmL	61015	5	3	1	5	med	0.148064	-0.0662033	9.50859e-08	x02_vfarm	n	L	26.2778	59.85	0.9	0.5
x02n_vfarmL	61015	5	3	1	5	slo	0.148064	-0.0662033	9.50859e-08	x02_vfarm	n	L	26.2778	59.85	0.9	0.5
x02n_vfarmL	61015	7	3	1	1	fst	0.703037	-0.000384899	1.61183e-08	x02_vfarm	n	L	26.2778	59.85	0.9	0.5
x02n_vfarmL	61015	7	3	1	1	med	0.603287	-5.5368e-05	1.39706e-09	x02_vfarm	n	L	26.2778	59.85	0.9	0.5
x02n_vfarmL	61015	7	3	1	1	slo	0.441086	-4.95517e-05	2.4143e-09	x02_vfarm	n	L	26.2778	59.85	0.9	0.5
x02n_vfarmL	61015	7	3	1	3	fst	0.652306	-0.000452925	1.72454e-07	x02_vfarm	n	L	26.2778	59.85	0.9	0.5
x02n_vfarmL	61015	7	3	1	3	med	0.469296	-0.0173373	-4.95585e-08	x02_vfarm	n	L	26.2778	59.85	0.9	0.5
x02n_vfarmL	61015	7	3	1	3	slo	0.313661	-0.000781335	9.00215e-08	x02_vfarm	n	L	26.2778	59.85	0.9	0.5
x02n_vfarmL	61015	7	3	1	5	fst	0.418691	-0.000272175	-2.13827e-07	x02_vfarm	n	L	26.2778	59.85	0.9	0.5
x02n_vfarmL	61015	7	3	1	5	med	0.17651	-0.000535696	9.50859e-08	x02_vfarm	n	L	26.2778	59.85	0.9	0.5
x02n_vfarmL	61015	7	3	1	5	slo	0.17651	-0.000535696	9.50859e-08	x02_vfarm	n	L	26.2778	59.85	0.9	0.5
x02n_vfarmL	61015	9	3	1	1	fst	0.528632	-0.00103842	1.61183e-08	x02_vfarm	n	L	26.2778	59.85	0.9	0.5
x02n_vfarmL	61015	9	3	1	1	med	0.392631	-4.98931e-05	1.39706e-09	x02_vfarm	n	L	26.2778	59.85	0.9	0.5
x02n_vfarmL	61015	9	3	1	1	slo	0.277969	-0.000702403	2.4143e-09	x02_vfarm	n	L	26.2778	59.85	0.9	0.5
x02n_vfarmL	61015	9	3	1	3	fst	0.510732	-0.000669606	1.72454e-07	x02_vfarm	n	L	26.2778	59.85	0.9	0.5
x02n_vfarmL	61015	9	3	1	3	med	0.429431	-0.00044127	-4.95585e-08	x02_vfarm	n	L	26.2778	59.85	0.9	0.5
x02n_vfarmL	61015	9	3	1	3	slo	0.249782	-0.0668869	9.00215e-08	x02_vfarm	n	L	26.2778	59.85	0.9	0.5
x02n_vfarmL	61015	9	3	1	5	fst	0.291788	-0.0104646	-2.13827e-07	x02_vfarm	n	L	26.2778	59.85	0.9	0.5
x02n_vfarmL	61015	9	3	1	5	med	0.167213	-0.0203557	9.50859e-08	x02_vfarm	n	L	26.2778	59.85	0.9	0.5
x02n_vfarmL	61015	9	3	1	5	slo	0.167213	-0.0203557	9.50859e-08	x02_vfarm	n	L	26.2778	59.85	0.9	0.5
x02n_vfarmL	61015	11	3	1	1	fst	0.425623	4.0804e-06	1.61183e-08	x02_vfarm	n	L	26.2778	59.85	0.9	0.5
x02n_vfarmL	61015	11	3	1	1	med	0.257979	-0.0176397	1.39706e-09	x02_vfarm	n	L	26.2778	59.85	0.9	0.5
x02n_vfarmL	61015	11	3	1	1	slo	0.163266	-0.0336471	2.4143e-09	x02_vfarm	n	L	26.2778	59.85	0.9	0.5
x02n_vfarmL	61015	11	3	1	3	fst	0.487321	-0.000731875	1.72454e-07	x02_vfarm	n	L	26.2778	59.85	0.9	0.5
x02n_vfarmL	61015	11	3	1	3	med	0.358202	-0.000174114	-4.95585e-08	x02_vfarm	n	L	26.2778	59.85	0.9	0.5
x02n_vfarmL	61015	11	3	1	3	slo	0.246885	-0.0341744	9.00215e-08	x02_vfarm	n	L	26.2778	59.85	0.9	0.5
x02n_vfarmL	61015	11	3	1	5	fst	0.21961	-0.0201218	-2.13827e-07	x02_vfarm	n	L	26.2778	59.85	0.9	0.5
x02n_vfarmL	61015	11	3	1	5	med	0.116836	0.0153628	9.50859e-08	x02_vfarm	n	L	26.2778	59.85	0.9	0.5
x02n_vfarmL	61015	11	3	1	5	slo	0.116836	0.0153628	9.50859e-08	x02_vfarm	n	L	26.2778	59.85	0.9	0.5
x02n_vfarmL	61015	3	2	1	1	fst	0.842124	4.2445e-07	1.49262e-08	x02_vfarm	n	L	26.2778	59.85	0.9	0.5
x02n_vfarmL	61015	3	2	1	1	med	0.753617	-3.64712e-06	1.71123e-08	x02_vfarm	n	L	26.2778	59.85	0.9	0.5
x02n_vfarmL	61015	3	2	1	1	slo	0.61828	-2.74351e-07	2.83826e-08	x02_vfarm	n	L	26.2778	59.85	0.9	0.5
x02n_vfarmL	61015	3	2	1	3	fst	0.911275	0.000119563	6.67776e-09	x02_vfarm	n	L	26.2778	59.85	0.9	0.5
x02n_vfarmL	61015	3	2	1	3	med	0.857779	0.000120027	5.05644e-08	x02_vfarm	n	L	26.2778	59.85	0.9	0.5
x02n_vfarmL	61015	3	2	1	3	slo	0.727397	0.000120297	-4.45159e-08	x02_vfarm	n	L	26.2778	59.85	0.9	0.5
x02n_vfarmL	61015	3	2	1	5	fst	0.809666	-0.000128741	1.80341e-08	x02_vfarm	n	L	26.2778	59.85	0.9	0.5
x02n_vfarmL	61015	3	2	1	5	med	0.454411	6.50268e-06	-7.35694e-08	x02_vfarm	n	L	26.2778	59.85	0.9	0.5
x02n_vfarmL	61015	3	2	1	5	slo	0.454411	6.50268e-06	-7.35694e-08	x02_vfarm	n	L	26.2778	59.85	0.9	0.5
x02n_vfarmL	61015	5	2	1	1	fst	0.799309	-1.62199e-05	1.49262e-08	x02_vfarm	n	L	26.2778	59.85	0.9	0.5
x02n_vfarmL	61015	5	2	1	1	med	0.675028	-1.91215e-05	1.71123e-08	x02_vfarm	n	L	26.2778	59.85	0.9	0.5
x02n_vfarmL	61015	5	2	1	1	slo	0.546405	-1.86734e-05	2.83826e-08	x02_vfarm	n	L	26.2778	59.85	0.9	0.5
x02n_vfarmL	61015	5	2	1	3	fst	0.823312	-6.21861e-07	6.67776e-09	x02_vfarm	n	L	26.2778	59.85	0.9	0.5
x02n_vfarmL	61015	5	2	1	3	med	0.653868	-8.28723e-07	5.05644e-08	x02_vfarm	n	L	26.2778	59.85	0.9	0.5
x02n_vfarmL	61015	5	2	1	3	slo	0.536911	-0.000109961	-4.45159e-08	x02_vfarm	n	L	26.2778	59.85	0.9	0.5
x02n_vfarmL	61015	5	2	1	5	fst	0.654255	-7.30281e-05	1.80341e-08	x02_vfarm	n	L	26.2778	59.85	0.9	0.5
x02n_vfarmL	61015	5	2	1	5	med	0.353799	0.000128557	-7.35694e-08	x02_vfarm	n	L	26.2778	59.85	0.9	0.5
x02n_vfarmL	61015	5	2	1	5	slo	0.353799	0.000128557	-7.35694e-08	x02_vfarm	n	L	26.2778	59.85	0.9	0.5
x02n_vfarmL	61015	7	2	1	1	fst	0.780623	-1.18019e-05	1.49262e-08	x02_vfarm	n	L	26.2778	59.85	0.9	0.5
x02n_vfarmL	61015	7	2	1	1	med	0.6806	-1.19376e-05	1.71123e-08	x02_vfarm	n	L	26.2778	59.85	0.9	0.5
x02n_vfarmL	61015	7	2	1	1	slo	0.552812	-1.37195e-05	2.83826e-08	x02_vfarm	n	L	26.2778	59.85	0.9	0.5
x02n_vfarmL	61015	7	2	1	3	fst	0.738499	-9.87425e-05	6.67776e-09	x02_vfarm	n	L	26.2778	59.85	0.9	0.5
x02n_vfarmL	61015	7	2	1	3	med	0.608534	0.000125473	5.05644e-08	x02_vfarm	n	L	26.2778	59.85	0.9	0.5
x02n_vfarmL	61015	7	2	1	3	slo	0.489444	0.000237159	-4.45159e-08	x02_vfarm	n	L	26.2778	59.85	0.9	0.5
x02n_vfarmL	61015	7	2	1	5	fst	0.622081	-0.000138093	1.80341e-08	x02_vfarm	n	L	26.2778	59.85	0.9	0.5
x02n_vfarmL	61015	7	2	1	5	med	0.330343	-0.000401808	-7.35694e-08	x02_vfarm	n	L	26.2778	59.85	0.9	0.5
x02n_vfarmL	61015	7	2	1	5	slo	0.330343	-0.000401808	-7.35694e-08	x02_vfarm	n	L	26.2778	59.85	0.9	0.5
x02n_vfarmL	61015	9	2	1	1	fst	0.488846	-0.00101414	1.49262e-08	x02_vfarm	n	L	26.2778	59.85	0.9	0.5
x02n_vfarmL	61015	9	2	1	1	med	0.327123	-0.00101835	1.71123e-08	x02_vfarm	n	L	26.2778	59.85	0.9	0.5
x02n_vfarmL	61015	9	2	1	1	slo	0.245967	-0.00102487	2.83826e-08	x02_vfarm	n	L	26.2778	59.85	0.9	0.5
x02n_vfarmL	61015	9	2	1	3	fst	0.610821	-2.16016e-06	6.67776e-09	x02_vfarm	n	L	26.2778	59.85	0.9	0.5
x02n_vfarmL	61015	9	2	1	3	med	0.430898	0.000217736	5.05644e-08	x02_vfarm	n	L	26.2778	59.85	0.9	0.5
x02n_vfarmL	61015	9	2	1	3	slo	0.3075	-6.73265e-06	-4.45159e-08	x02_vfarm	n	L	26.2778	59.85	0.9	0.5
x02n_vfarmL	61015	9	2	1	5	fst	0.425586	0.000253419	1.80341e-08	x02_vfarm	n	L	26.2778	59.85	0.9	0.5
x02n_vfarmL	61015	9	2	1	5	med	0.207393	0.0331887	-7.35694e-08	x02_vfarm	n	L	26.2778	59.85	0.9	0.5
x02n_vfarmL	61015	9	2	1	5	slo	0.207393	0.0331887	-7.35694e-08	x02_vfarm	n	L	26.2778	59.85	0.9	0.5
x02n_vfarmL	61015	11	2	1	1	fst	0.419586	-0.000987879	1.49262e-08	x02_vfarm	n	L	26.2778	59.85	0.9	0.5
x02n_vfarmL	61015	11	2	1	1	med	0.329672	-0.00065908	1.71123e-08	x02_vfarm	n	L	26.2778	59.85	0.9	0.5
x02n_vfarmL	61015	11	2	1	1	slo	0.238043	-0.000992723	2.83826e-08	x02_vfarm	n	L	26.2778	59.85	0.9	0.5
x02n_vfarmL	61015	11	2	1	3	fst	0.637073	-9.01895e-05	6.67776e-09	x02_vfarm	n	L	26.2778	59.85	0.9	0.5
x02n_vfarmL	61015	11	2	1	3	med	0.439332	-8.99074e-05	5.05644e-08	x02_vfarm	n	L	26.2778	59.85	0.9	0.5
x02n_vfarmL	61015	11	2	1	3	slo	0.328449	1.66419e-05	-4.45159e-08	x02_vfarm	n	L	26.2778	59.85	0.9	0.5
x02n_vfarmL	61015	11	2	1	5	fst	0.287653	0.000135809	1.80341e-08	x02_vfarm	n	L	26.2778	59.85	0.9	0.5
x02n_vfarmL	61015	11	2	1	5	med	0.133173	0.000668535	-7.35694e-08	x02_vfarm	n	L	26.2778	59.85	0.9	0.5
x02n_vfarmL	61015	11	2	1	5	slo	0.133173	0.000668535	-7.35694e-08	x02_vfarm	n	L	26.2778	59.85	0.9	0.5
x02y_vfarmL	61015	3	1	1	1	fst	0.805314	0.000949269	-4.66137e-08	x02_vfarm	y	L	24.1111	77.8	1.3	0.35
x02y_vfarmL	61015	3	1	1	1	med	0.760116	0.000948368	-1.56849e-08	x02_vfarm	y	L	24.1111	77.8	1.3	0.35
x02y_vfarmL	61015	3	1	1	1	slo	0.664699	0.000946145	-3.53551e-08	x02_vfarm	y	L	24.1111	77.8	1.3	0.35
x02y_vfarmL	61015	3	1	1	3	fst	0.887587	-2.42805e-07	3.35005e-08	x02_vfarm	y	L	24.1111	77.8	1.3	0.35
x02y_vfarmL	61015	3	1	1	3	med	0.862171	-5.90078e-07	1.96276e-08	x02_vfarm	y	L	24.1111	77.8	1.3	0.35
x02y_vfarmL	61015	3	1	1	3	slo	0.768853	-6.05246e-07	-3.64047e-09	x02_vfarm	y	L	24.1111	77.8	1.3	0.35
x02y_vfarmL	61015	3	1	1	5	fst	0.871057	-0.000192669	2.68382e-08	x02_vfarm	y	L	24.1111	77.8	1.3	0.35
x02y_vfarmL	61015	3	1	1	5	med	0.534459	-0.000259663	-1.01216e-08	x02_vfarm	y	L	24.1111	77.8	1.3	0.35
x02y_vfarmL	61015	3	1	1	5	slo	0.534459	-0.000259663	-1.01216e-08	x02_vfarm	y	L	24.1111	77.8	1.3	0.35
x02y_vfarmL	61015	5	1	1	1	fst	0.763443	-1.54076e-05	-4.66137e-08	x02_vfarm	y	L	24.1111	77.8	1.3	0.35
x02y_vfarmL	61015	5	1	1	1	med	0.693263	-1.87791e-06	-1.56849e-08	x02_vfarm	y	L	24.1111	77.8	1.3	0.35
x02y_vfarmL	61015	5	1	1	1	slo	0.593245	-2.07002e-06	-3.53551e-08	x02_vfarm	y	L	24.1111	77.8	1.3	0.35
x02y_vfarmL	61015	5	1	1	3	fst	0.884838	-8.81604e-05	3.35005e-08	x02_vfarm	y	L	24.1111	77.8	1.3	0.35
x02y_vfarmL	61015	5	1	1	3	med	0.822763	2.34786e-05	1.96276e-08	x02_vfarm	y	L	24.1111	77.8	1.3	0.35
x02y_vfarmL	61015	5	1	1	3	slo	0.712481	2.3336e-05	-3.64047e-09	x02_vfarm	y	L	24.1111	77.8	1.3	0.35
x02y_vfarmL	61015	5	1	1	5	fst	0.803359	1.34533e-05	2.68382e-08	x02_vfarm	y	L	24.1111	77.8	1.3	0.35
x02y_vfarmL	61015	5	1	1	5	med	0.538211	-0.000185044	-1.01216e-08	x02_vfarm	y	L	24.1111	77.8	1.3	0.35
x02y_vfarmL	61015	5	1	1	5	slo	0.538211	-0.000185044	-1.01216e-08	x02_vfarm	y	L	24.1111	77.8	1.3	0.35
x02y_vfarmL	61015	7	1	1	1	fst	0.820926	-1.16282e-05	-4.66137e-08	x02_vfarm	y	L	24.1111	77.8	1.3	0.35
x02y_vfarmL	61015	7	1	1	1	med	0.730678	2.61955e-06	-1.56849e-08	x02_vfarm	y	L	24.1111	77.8	1.3	0.35
x02y_vfarmL	61015	7	1	1	1	slo	0.599355	-8.32959e-07	-3.53551e-08	x02_vfarm	y	L	24.1111	77.8	1.3	0.35
x02y_vfarmL	61015	7	1	1	3	fst	0.88654	0.000206768	3.35005e-08	x02_vfarm	y	L	24.1111	77.8	1.3	0.35
x02y_vfarmL	61015	7	1	1	3	med	0.789981	9.69108e-05	1.96276e-08	x02_vfarm	y	L	24.1111	77.8	1.3	0.35
x02y_vfarmL	61015	7	1	1	3	slo	0.680901	9.58402e-05	-3.64047e-09	x02_vfarm	y	L	24.1111	77.8	1.3	0.35
x02y_vfarmL	61015	7	1	1	5	fst	0.769231	-0.000143197	2.68382e-08	x02_vfarm	y	L	24.1111	77.8	1.3	0.35
x02y_vfarmL	61015	7	1	1	5	med	0.425082	0.0332575	-1.01216e-08	x02_vfarm	y	L	24.1111	77.8	1.3	0.35
x02y_vfarmL	61015	7	1	1	5	slo	0.425082	0.0332575	-1.01216e-08	x02_vfarm	y	L	24.1111	77.8	1.3	0.35
x02y_vfarmL	61015	9	1	1	1	fst	0.723348	-1.22436e-06	-4.66137e-08	x02_vfarm	y	L	24.1111	77.8	1.3	0.35
x02y_vfarmL	61015	9	1	1	1	med	0.642954	-1.02899e-05	-1.56849e-08	x02_vfarm	y	L	24.1111	77.8	1.3	0.35
x02y_vfarmL	61015	9	1	1	1	slo	0.517604	-1.03563e-05	-3.53551e-08	x02_vfarm	y	L	24.1111	77.8	1.3	0.35
x02y_vfarmL	61015	9	1	1	3	fst	0.870496	0.000329579	3.35005e-08	x02_vfarm	y	L	24.1111	77.8	1.3	0.35
x02y_vfarmL	61015	9	1	1	3	med	0.804559	0.000217751	1.96276e-08	x02_vfarm	y	L	24.1111	77.8	1.3	0.35
x02y_vfarmL	61015	9	1	1	3	slo	0.692579	0.000326675	-3.64047e-09	x02_vfarm	y	L	24.1111	77.8	1.3	0.35
x02y_vfarmL	61015	9	1	1	5	fst	0.624377	6.21415e-05	2.68382e-08	x02_vfarm	y	L	24.1111	77.8	1.3	0.35
x02y_vfarmL	61015	9	1	1	5	med	0.312019	-0.0334729	-1.01216e-08	x02_vfarm	y	L	24.1111	77.8	1.3	0.35
x02y_vfarmL	61015	9	1	1	5	slo	0.312019	-0.0334729	-1.01216e-08	x02_vfarm	y	L	24.1111	77.8	1.3	0.35
x02y_vfarmL	61015	11	1	1	1	fst	0.639299	-5.01455e-05	-4.66137e-08	x02_vfarm	y	L	24.1111	77.8	1.3	0.35
x02y_vfarmL	61015	11	1	1	1	med	0.481942	-3.67453e-05	-1.56849e-08	x02_vfarm	y	L	24.1111	77.8	1.3	0.35
x02y_vfarmL	61015	11	1	1	1	slo	0.364083	-2.94647e-05	-3.53551e-08	x02_vfarm	y	L	24.1111	77.8	1.3	0.35
x02y_vfarmL	61015	11	1	1	3	fst	0.810588	0.000412696	3.35005e-08	x02_vfarm	y	L	24.1111	77.8	1.3	0.35
x02y_vfarmL	61015	11	1	1	3	med	0.727178	0.000299356	1.96276e-08	x02_vfarm	y	L	24.1111	77.8	1.3	0.35
x02y_vfarmL	61015	11	1	1	3	slo	0.586658	0.00040915	-3.64047e-09	x02_vfarm	y	L	24.1111	77.8	1.3	0.35
x02y_vfarmL	61015	11	1	1	5	fst	0.354262	-0.000613659	2.68382e-08	x02_vfarm	y	L	24.1111	77.8	1.3	0.35
x02y_vfarmL	61015	11	1	1	5	med	0.213599	-0.000146592	-1.01216e-08	x02_vfarm	y	L	24.1111	77.8	1.3	0.35
x02y_vfarmL	61015	11	1	1	5	slo	0.213599	-0.000146592	-1.01216e-08	x02_vfarm	y	L	24.1111	77.8	1.3	0.35
x02y_vfarmL	61015	3	3	1	1	fst	0.873319	-3.80689e-05	-5.81958e-09	x02_vfarm	y	L	24.1111	77.8	1.3	0.35
x02y_vfarmL	61015	3	3	1	1	med	0.797347	-4.04922e-05	8.67584e-08	x02_vfarm	y	L	24.1111	77.8	1.3	0.35
x02y_vfarmL	61015	3	3	1	1	slo	0.700944	-4.24928e-05	4.92898e-08	x02_vfarm	y	L	24.1111	77.8	1.3	0.35
x02y_vfarmL	61015	3	3	1	3	fst	0.834978	0.000535529	-7.94064e-09	x02_vfarm	y	L	24.1111	77.8	1.3	0.35
x02y_vfarmL	61015	3	3	1	3	med	0.737237	0.000314459	6.0829e-09	x02_vfarm	y	L	24.1111	77.8	1.3	0.35
x02y_vfarmL	61015	3	3	1	3	slo	0.624903	0.000535582	-3.91909e-08	x02_vfarm	y	L	24.1111	77.8	1.3	0.35
x02y_vfarmL	61015	3	3	1	5	fst	0.460475	-0.000509143	1.05095e-07	x02_vfarm	y	L	24.1111	77.8	1.3	0.35
x02y_vfarmL	61015	3	3	1	5	med	0.184962	-0.0667141	-1.48926e-07	x02_vfarm	y	L	24.1111	77.8	1.3	0.35
x02y_vfarmL	61015	3	3	1	5	slo	0.184962	-0.0667141	-1.48926e-07	x02_vfarm	y	L	24.1111	77.8	1.3	0.35
x02y_vfarmL	61015	5	3	1	1	fst	0.707929	-1.14763e-05	-5.81958e-09	x02_vfarm	y	L	24.1111	77.8	1.3	0.35
x02y_vfarmL	61015	5	3	1	1	med	0.61356	-3.23866e-05	8.67584e-08	x02_vfarm	y	L	24.1111	77.8	1.3	0.35
x02y_vfarmL	61015	5	3	1	1	slo	0.486914	-2.98899e-05	4.92898e-08	x02_vfarm	y	L	24.1111	77.8	1.3	0.35
x02y_vfarmL	61015	5	3	1	3	fst	0.601564	-0.000796647	-7.94064e-09	x02_vfarm	y	L	24.1111	77.8	1.3	0.35
x02y_vfarmL	61015	5	3	1	3	med	0.542088	-0.000571567	6.0829e-09	x02_vfarm	y	L	24.1111	77.8	1.3	0.35
x02y_vfarmL	61015	5	3	1	3	slo	0.378166	-0.000683749	-3.91909e-08	x02_vfarm	y	L	24.1111	77.8	1.3	0.35
x02y_vfarmL	61015	5	3	1	5	fst	0.380221	-0.000982485	1.05095e-07	x02_vfarm	y	L	24.1111	77.8	1.3	0.35
x02y_vfarmL	61015	5	3	1	5	med	0.161425	-0.0337187	-1.48926e-07	x02_vfarm	y	L	24.1111	77.8	1.3	0.35
x02y_vfarmL	61015	5	3	1	5	slo	0.161425	-0.0337187	-1.48926e-07	x02_vfarm	y	L	24.1111	77.8	1.3	0.35
x02y_vfarmL	61015	7	3	1	1	fst	0.775938	-0.000101906	-5.81958e-09	x02_vfarm	y	L	24.1111	77.8	1.3	0.35
x02y_vfarmL	61015	7	3	1	1	med	0.685285	-9.71581e-05	8.67584e-08	x02_vfarm	y	L	24.1111	77.8	1.3	0.35
x02y_vfarmL	61015	7	3	1	1	slo	0.571228	-9.67289e-05	4.92898e-08	x02_vfarm	y	L	24.1111	77.8	1.3	0.35
x02y_vfarmL	61015	7	3	1	3	fst	0.715663	-0.000499434	-7.94064e-09	x02_vfarm	y	L	24.1111	77.8	1.3	0.35
x02y_vfarmL	61015	7	3	1	3	med	0.571634	-0.000166685	6.0829e-09	x02_vfarm	y	L	24.1111	77.8	1.3	0.35
x02y_vfarmL	61015	7	3	1	3	slo	0.421244	-0.0671636	-3.91909e-08	x02_vfarm	y	L	24.1111	77.8	1.3	0.35
x02y_vfarmL	61015	7	3	1	5	fst	0.464799	-0.00069903	1.05095e-07	x02_vfarm	y	L	24.1111	77.8	1.3	0.35
x02y_vfarmL	61015	7	3	1	5	med	0.218545	-0.000697322	-1.48926e-07	x02_vfarm	y	L	24.1111	77.8	1.3	0.35
x02y_vfarmL	61015	7	3	1	5	slo	0.218545	-0.000697322	-1.48926e-07	x02_vfarm	y	L	24.1111	77.8	1.3	0.35
x02y_vfarmL	61015	9	3	1	1	fst	0.524103	-8.47977e-05	-5.81958e-09	x02_vfarm	y	L	24.1111	77.8	1.3	0.35
x02y_vfarmL	61015	9	3	1	1	med	0.40919	-0.000398837	8.67584e-08	x02_vfarm	y	L	24.1111	77.8	1.3	0.35
x02y_vfarmL	61015	9	3	1	1	slo	0.286659	-0.000406371	4.92898e-08	x02_vfarm	y	L	24.1111	77.8	1.3	0.35
x02y_vfarmL	61015	9	3	1	3	fst	0.628025	-0.000147655	-7.94064e-09	x02_vfarm	y	L	24.1111	77.8	1.3	0.35
x02y_vfarmL	61015	9	3	1	3	med	0.456217	-4.09678e-05	6.0829e-09	x02_vfarm	y	L	24.1111	77.8	1.3	0.35
x02y_vfarmL	61015	9	3	1	3	slo	0.424679	-0.00048314	-3.91909e-08	x02_vfarm	y	L	24.1111	77.8	1.3	0.35
x02y_vfarmL	61015	9	3	1	5	fst	0.350177	0.00039906	1.05095e-07	x02_vfarm	y	L	24.1111	77.8	1.3	0.35
x02y_vfarmL	61015	9	3	1	5	med	0.16684	-0.100537	-1.48926e-07	x02_vfarm	y	L	24.1111	77.8	1.3	0.35
x02y_vfarmL	61015	9	3	1	5	slo	0.16684	-0.100537	-1.48926e-07	x02_vfarm	y	L	24.1111	77.8	1.3	0.35
x02y_vfarmL	61015	11	3	1	1	fst	0.541529	-4.70703e-05	-5.81958e-09	x02_vfarm	y	L	24.1111	77.8	1.3	0.35
x02y_vfarmL	61015	11	3	1	1	med	0.379463	-4.33529e-05	8.67584e-08	x02_vfarm	y	L	24.1111	77.8	1.3	0.35
x02y_vfarmL	61015	11	3	1	1	slo	0.318065	-0.000705727	4.92898e-08	x02_vfarm	y	L	24.1111	77.8	1.3	0.35
x02y_vfarmL	61015	11	3	1	3	fst	0.70381	0.00055093	-7.94064e-09	x02_vfarm	y	L	24.1111	77.8	1.3	0.35
x02y_vfarmL	61015	11	3	1	3	med	0.465527	-0.000117074	6.0829e-09	x02_vfarm	y	L	24.1111	77.8	1.3	0.35
x02y_vfarmL	61015	11	3	1	3	slo	0.273891	0.0323334	-3.91909e-08	x02_vfarm	y	L	24.1111	77.8	1.3	0.35
x02y_vfarmL	61015	11	3	1	5	fst	0.374239	-0.0144356	1.05095e-07	x02_vfarm	y	L	24.1111	77.8	1.3	0.35
x02y_vfarmL	61015	11	3	1	5	med	0.151946	-0.0342352	-1.48926e-07	x02_vfarm	y	L	24.1111	77.8	1.3	0.35
x02y_vfarmL	61015	11	3	1	5	slo	0.151946	-0.0342352	-1.48926e-07	x02_vfarm	y	L	24.1111	77.8	1.3	0.35
x02y_vfarmL	61015	3	2	1	1	fst	0.630639	-8.29491e-06	6.37672e-09	x02_vfarm	y	L	24.1111	77.8	1.3	0.35
x02y_vfarmL	61015	3	2	1	1	med	0.557586	-2.62884e-06	9.8615e-09	x02_vfarm	y	L	24.1111	77.8	1.3	0.35
x02y_vfarmL	61015	3	2	1	1	slo	0.398084	-2.45558e-06	2.84197e-08	x02_vfarm	y	L	24.1111	77.8	1.3	0.35
x02y_vfarmL	61015	3	2	1	3	fst	0.683663	-1.02608e-05	1.78239e-08	x02_vfarm	y	L	24.1111	77.8	1.3	0.35
x02y_vfarmL	61015	3	2	1	3	med	0.584367	0.000103897	1.1851e-08	x02_vfarm	y	L	24.1111	77.8	1.3	0.35
x02y_vfarmL	61015	3	2	1	3	slo	0.450891	-7.63257e-06	-2.86615e-08	x02_vfarm	y	L	24.1111	77.8	1.3	0.35
x02y_vfarmL	61015	3	2	1	5	fst	0.70659	-0.000152376	2.3346e-08	x02_vfarm	y	L	24.1111	77.8	1.3	0.35
x02y_vfarmL	61015	3	2	1	5	med	0.380204	0.0332485	-4.22783e-08	x02_vfarm	y	L	24.1111	77.8	1.3	0.35
x02y_vfarmL	61015	3	2	1	5	slo	0.380204	0.0332485	-4.22783e-08	x02_vfarm	y	L	24.1111	77.8	1.3	0.35
x02y_vfarmL	61015	5	2	1	1	fst	0.793041	1.77883e-05	6.37672e-09	x02_vfarm	y	L	24.1111	77.8	1.3	0.35
x02y_vfarmL	61015	5	2	1	1	med	0.657162	2.65995e-05	9.8615e-09	x02_vfarm	y	L	24.1111	77.8	1.3	0.35
x02y_vfarmL	61015	5	2	1	1	slo	0.542528	1.79386e-05	2.84197e-08	x02_vfarm	y	L	24.1111	77.8	1.3	0.35
x02y_vfarmL	61015	5	2	1	3	fst	0.845875	0.000357294	1.78239e-08	x02_vfarm	y	L	24.1111	77.8	1.3	0.35
x02y_vfarmL	61015	5	2	1	3	med	0.717296	0.000244427	1.1851e-08	x02_vfarm	y	L	24.1111	77.8	1.3	0.35
x02y_vfarmL	61015	5	2	1	3	slo	0.586703	0.000244262	-2.86615e-08	x02_vfarm	y	L	24.1111	77.8	1.3	0.35
x02y_vfarmL	61015	5	2	1	5	fst	0.748128	0.000149833	2.3346e-08	x02_vfarm	y	L	24.1111	77.8	1.3	0.35
x02y_vfarmL	61015	5	2	1	5	med	0.463424	0.000281705	-4.22783e-08	x02_vfarm	y	L	24.1111	77.8	1.3	0.35
x02y_vfarmL	61015	5	2	1	5	slo	0.463424	0.000281705	-4.22783e-08	x02_vfarm	y	L	24.1111	77.8	1.3	0.35
x02y_vfarmL	61015	7	2	1	1	fst	0.717304	2.43219e-05	6.37672e-09	x02_vfarm	y	L	24.1111	77.8	1.3	0.35
x02y_vfarmL	61015	7	2	1	1	med	0.585495	1.46175e-05	9.8615e-09	x02_vfarm	y	L	24.1111	77.8	1.3	0.35
x02y_vfarmL	61015	7	2	1	1	slo	0.513261	1.51231e-05	2.84197e-08	x02_vfarm	y	L	24.1111	77.8	1.3	0.35
x02y_vfarmL	61015	7	2	1	3	fst	0.701512	0.000140604	1.78239e-08	x02_vfarm	y	L	24.1111	77.8	1.3	0.35
x02y_vfarmL	61015	7	2	1	3	med	0.52745	0.000140082	1.1851e-08	x02_vfarm	y	L	24.1111	77.8	1.3	0.35
x02y_vfarmL	61015	7	2	1	3	slo	0.416757	0.000139577	-2.86615e-08	x02_vfarm	y	L	24.1111	77.8	1.3	0.35
x02y_vfarmL	61015	7	2	1	5	fst	0.620086	-0.00618151	2.3346e-08	x02_vfarm	y	L	24.1111	77.8	1.3	0.35
x02y_vfarmL	61015	7	2	1	5	med	0.377816	-0.0332463	-4.22783e-08	x02_vfarm	y	L	24.1111	77.8	1.3	0.35
x02y_vfarmL	61015	7	2	1	5	slo	0.377816	-0.0332463	-4.22783e-08	x02_vfarm	y	L	24.1111	77.8	1.3	0.35
x02y_vfarmL	61015	9	2	1	1	fst	0.685916	-9.12081e-06	6.37672e-09	x02_vfarm	y	L	24.1111	77.8	1.3	0.35
x02y_vfarmL	61015	9	2	1	1	med	0.542803	-6.72766e-06	9.8615e-09	x02_vfarm	y	L	24.1111	77.8	1.3	0.35
x02y_vfarmL	61015	9	2	1	1	slo	0.394398	-8.25821e-06	2.84197e-08	x02_vfarm	y	L	24.1111	77.8	1.3	0.35
x02y_vfarmL	61015	9	2	1	3	fst	0.772779	0.000451909	1.78239e-08	x02_vfarm	y	L	24.1111	77.8	1.3	0.35
x02y_vfarmL	61015	9	2	1	3	med	0.653897	0.000338534	1.1851e-08	x02_vfarm	y	L	24.1111	77.8	1.3	0.35
x02y_vfarmL	61015	9	2	1	3	slo	0.516967	0.000337546	-2.86615e-08	x02_vfarm	y	L	24.1111	77.8	1.3	0.35
x02y_vfarmL	61015	9	2	1	5	fst	0.606774	0.000389447	2.3346e-08	x02_vfarm	y	L	24.1111	77.8	1.3	0.35
x02y_vfarmL	61015	9	2	1	5	med	0.291381	0.0337885	-4.22783e-08	x02_vfarm	y	L	24.1111	77.8	1.3	0.35
x02y_vfarmL	61015	9	2	1	5	slo	0.291381	0.0337885	-4.22783e-08	x02_vfarm	y	L	24.1111	77.8	1.3	0.35
x02y_vfarmL	61015	11	2	1	1	fst	0.563295	0.000336167	6.37672e-09	x02_vfarm	y	L	24.1111	77.8	1.3	0.35
x02y_vfarmL	61015	11	2	1	1	med	0.450584	2.24098e-05	9.8615e-09	x02_vfarm	y	L	24.1111	77.8	1.3	0.35
x02y_vfarmL	61015	11	2	1	1	slo	0.317423	-0.0333054	2.84197e-08	x02_vfarm	y	L	24.1111	77.8	1.3	0.35
x02y_vfarmL	61015	11	2	1	3	fst	0.56472	-0.000172952	1.78239e-08	x02_vfarm	y	L	24.1111	77.8	1.3	0.35
x02y_vfarmL	61015	11	2	1	3	med	0.458213	4.85633e-05	1.1851e-08	x02_vfarm	y	L	24.1111	77.8	1.3	0.35
x02y_vfarmL	61015	11	2	1	3	slo	0.30473	-0.000176553	-2.86615e-08	x02_vfarm	y	L	24.1111	77.8	1.3	0.35
x02y_vfarmL	61015	11	2	1	5	fst	0.414602	-0.00663549	2.3346e-08	x02_vfarm	y	L	24.1111	77.8	1.3	0.35
x02y_vfarmL	61015	11	2	1	5	med	0.180583	0.000492579	-4.22783e-08	x02_vfarm	y	L	24.1111	77.8	1.3	0.35
x02y_vfarmL	61015	11	2	1	5	slo	0.180583	0.000492579	-4.22783e-08	x02_vfarm	y	L	24.1111	77.8	1.3	0.35
x03n_vfarmE	61215	3	1	1	1	fst	0.880586	-5.99717e-06	-7.5385e-09	x03_vfarm	n	E	18.25	80.2	0.45	0.05
x03n_vfarmE	61215	3	1	1	1	med	0.759587	-8.61587e-06	-2.48094e-08	x03_vfarm	n	E	18.25	80.2	0.45	0.05
x03n_vfarmE	61215	3	1	1	1	slo	0.652511	-1.02251e-05	-2.01412e-08	x03_vfarm	n	E	18.25	80.2	0.45	0.05
x03n_vfarmE	61215	3	1	1	3	fst	0.906403	-6.75891e-06	-1.50961e-08	x03_vfarm	n	E	18.25	80.2	0.45	0.05
x03n_vfarmE	61215	3	1	1	3	med	0.839596	-5.73619e-06	1.12962e-08	x03_vfarm	n	E	18.25	80.2	0.45	0.05
x03n_vfarmE	61215	3	1	1	3	slo	0.745568	0.000104453	-9.31528e-09	x03_vfarm	n	E	18.25	80.2	0.45	0.05
x03n_vfarmE	61215	3	1	1	5	fst	0.835355	0.000142883	2.97907e-08	x03_vfarm	n	E	18.25	80.2	0.45	0.05
x03n_vfarmE	61215	3	1	1	5	med	0.626071	7.66755e-05	-5.05268e-09	x03_vfarm	n	E	18.25	80.2	0.45	0.05
x03n_vfarmE	61215	3	1	1	5	slo	0.626071	7.66755e-05	-5.05268e-09	x03_vfarm	n	E	18.25	80.2	0.45	0.05
x03n_vfarmE	61215	5	1	1	1	fst	0.758524	-3.46257e-05	-7.5385e-09	x03_vfarm	n	E	18.25	80.2	0.45	0.05
x03n_vfarmE	61215	5	1	1	1	med	0.655982	-1.33834e-05	-2.48094e-08	x03_vfarm	n	E	18.25	80.2	0.45	0.05
x03n_vfarmE	61215	5	1	1	1	slo	0.495959	-1.10376e-05	-2.01412e-08	x03_vfarm	n	E	18.25	80.2	0.45	0.05
x03n_vfarmE	61215	5	1	1	3	fst	0.866408	-4.06218e-07	-1.50961e-08	x03_vfarm	n	E	18.25	80.2	0.45	0.05
x03n_vfarmE	61215	5	1	1	3	med	0.729535	0.000110337	1.12962e-08	x03_vfarm	n	E	18.25	80.2	0.45	0.05
x03n_vfarmE	61215	5	1	1	3	slo	0.631332	-4.73558e-07	-9.31528e-09	x03_vfarm	n	E	18.25	80.2	0.45	0.05
x03n_vfarmE	61215	5	1	1	5	fst	0.469271	-0.000581672	2.97907e-08	x03_vfarm	n	E	18.25	80.2	0.45	0.05
x03n_vfarmE	61215	5	1	1	5	med	0.244332	-0.000579668	-5.05268e-09	x03_vfarm	n	E	18.25	80.2	0.45	0.05
x03n_vfarmE	61215	5	1	1	5	slo	0.244332	-0.000579668	-5.05268e-09	x03_vfarm	n	E	18.25	80.2	0.45	0.05
x03n_vfarmE	61215	7	1	1	1	fst	0.592449	0.00034322	-7.5385e-09	x03_vfarm	n	E	18.25	80.2	0.45	0.05
x03n_vfarmE	61215	7	1	1	1	med	0.444763	1.22113e-05	-2.48094e-08	x03_vfarm	n	E	18.25	80.2	0.45	0.05
x03n_vfarmE	61215	7	1	1	1	slo	0.341844	9.59855e-06	-2.01412e-08	x03_vfarm	n	E	18.25	80.2	0.45	0.05
x03n_vfarmE	61215	7	1	1	3	fst	0.691827	-0.000244742	-1.50961e-08	x03_vfarm	n	E	18.25	80.2	0.45	0.05
x03n_vfarmE	61215	7	1	1	3	med	0.502953	-0.000355189	1.12962e-08	x03_vfarm	n	E	18.25	80.2	0.45	0.05
x03n_vfarmE	61215	7	1	1	3	slo	0.357812	-0.000245754	-9.31528e-09	x03_vfarm	n	E	18.25	80.2	0.45	0.05
x03n_vfarmE	61215	7	1	1	5	fst	0.50276	4.59954e-06	2.97907e-08	x03_vfarm	n	E	18.25	80.2	0.45	0.05
x03n_vfarmE	61215	7	1	1	5	med	0.273842	-0.0333273	-5.05268e-09	x03_vfarm	n	E	18.25	80.2	0.45	0.05
x03n_vfarmE	61215	7	1	1	5	slo	0.273842	-0.0333273	-5.05268e-09	x03_vfarm	n	E	18.25	80.2	0.45	0.05
x03n_vfarmE	61215	9	1	1	1	fst	0.551273	-6.58574e-06	-7.5385e-09	x03_vfarm	n	E	18.25	80.2	0.45	0.05
x03n_vfarmE	61215	9	1	1	1	med	0.442046	-4.31909e-06	-2.48094e-08	x03_vfarm	n	E	18.25	80.2	0.45	0.05
x03n_vfarmE	61215	9	1	1	1	slo	0.250644	-4.88617e-06	-2.01412e-08	x03_vfarm	n	E	18.25	80.2	0.45	0.05
x03n_vfarmE	61215	9	1	1	3	fst	0.400906	-8.9463e-05	-1.50961e-08	x03_vfarm	n	E	18.25	80.2	0.45	0.05
x03n_vfarmE	61215	9	1	1	3	med	0.331794	-8.63002e-05	1.12962e-08	x03_vfarm	n	E	18.25	80.2	0.45	0.05
x03n_vfarmE	61215	9	1	1	3	slo	0.215934	-0.000307985	-9.31528e-09	x03_vfarm	n	E	18.25	80.2	0.45	0.05
x03n_vfarmE	61215	9	1	1	5	fst	0.450282	0.000158051	2.97907e-08	x03_vfarm	n	E	18.25	80.2	0.45	0.05
x03n_vfarmE	61215	9	1	1	5	med	0.265696	0.0338223	-5.05268e-09	x03_vfarm	n	E	18.25	80.2	0.45	0.05
x03n_vfarmE	61215	9	1	1	5	slo	0.265696	0.0338223	-5.05268e-09	x03_vfarm	n	E	18.25	80.2	0.45	0.05
x03n_vfarmE	61215	11	1	1	1	fst	0.623119	0.000352324	-7.5385e-09	x03_vfarm	n	E	18.25	80.2	0.45	0.05
x03n_vfarmE	61215	11	1	1	1	med	0.449109	0.000353265	-2.48094e-08	x03_vfarm	n	E	18.25	80.2	0.45	0.05
x03n_vfarmE	61215	11	1	1	1	slo	0.340743	2.42137e-05	-2.01412e-08	x03_vfarm	n	E	18.25	80.2	0.45	0.05
x03n_vfarmE	61215	11	1	1	3	fst	0.540829	0.000461086	-1.50961e-08	x03_vfarm	n	E	18.25	80.2	0.45	0.05
x03n_vfarmE	61215	11	1	1	3	med	0.349163	2.28287e-05	1.12962e-08	x03_vfarm	n	E	18.25	80.2	0.45	0.05
x03n_vfarmE	61215	11	1	1	3	slo	0.224523	0.000246273	-9.31528e-09	x03_vfarm	n	E	18.25	80.2	0.45	0.05
x03n_vfarmE	61215	11	1	1	5	fst	0.150554	0.00814748	2.97907e-08	x03_vfarm	n	E	18.25	80.2	0.45	0.05
x03n_vfarmE	61215	11	1	1	5	med	0.0995149	-0.0627775	-5.05268e-09	x03_vfarm	n	E	18.25	80.2	0.45	0.05
x03n_vfarmE	61215	11	1	1	5	slo	0.0995149	-0.0627775	-5.05268e-09	x03_vfarm	n	E	18.25	80.2	0.45	0.05
x03n_vfarmE	61215	3	3	1	1	fst	0.826877	-3.98403e-05	1.2867e-08	x03_vfarm	n	E	18.25	80.2	0.45	0.05
x03n_vfarmE	61215	3	3	1	1	med	0.694699	-3.53026e-05	3.54636e-08	x03_vfarm	n	E	18.25	80.2	0.45	0.05
x03n_vfarmE	61215	3	3	1	1	slo	0.642821	-3.48181e-05	6.83358e-08	x03_vfarm	n	E	18.25	80.2	0.45	0.05
x03n_vfarmE	61215	3	3	1	3	fst	0.804251	-0.000123896	8.90585e-08	x03_vfarm	n	E	18.25	80.2	0.45	0.05
x03n_vfarmE	61215	3	3	1	3	med	0.684587	-0.000123072	4.30294e-08	x03_vfarm	n	E	18.25	80.2	0.45	0.05
x03n_vfarmE	61215	3	3	1	3	slo	0.550456	-0.000123081	2.38015e-08	x03_vfarm	n	E	18.25	80.2	0.45	0.05
x03n_vfarmE	61215	3	3	1	5	fst	0.612974	0.00670387	3.25494e-08	x03_vfarm	n	E	18.25	80.2	0.45	0.05
x03n_vfarmE	61215	3	3	1	5	med	0.254107	0.0665715	2.41278e-07	x03_vfarm	n	E	18.25	80.2	0.45	0.05
x03n_vfarmE	61215	3	3	1	5	slo	0.254107	0.0665715	2.41278e-07	x03_vfarm	n	E	18.25	80.2	0.45	0.05
x03n_vfarmE	61215	5	3	1	1	fst	0.711222	-0.000381282	1.2867e-08	x03_vfarm	n	E	18.25	80.2	0.45	0.05
x03n_vfarmE	61215	5	3	1	1	med	0.611938	-0.00071058	3.54636e-08	x03_vfarm	n	E	18.25	80.2	0.45	0.05
x03n_vfarmE	61215	5	3	1	1	slo	0.499996	-0.000380177	6.83358e-08	x03_vfarm	n	E	18.25	80.2	0.45	0.05
x03n_vfarmE	61215	5	3	1	3	fst	0.756941	-0.000463528	8.90585e-08	x03_vfarm	n	E	18.25	80.2	0.45	0.05
x03n_vfarmE	61215	5	3	1	3	med	0.539312	-0.000462452	4.30294e-08	x03_vfarm	n	E	18.25	80.2	0.45	0.05
x03n_vfarmE	61215	5	3	1	3	slo	0.425718	-0.0334624	2.38015e-08	x03_vfarm	n	E	18.25	80.2	0.45	0.05
x03n_vfarmE	61215	5	3	1	5	fst	0.500312	0.00658086	3.25494e-08	x03_vfarm	n	E	18.25	80.2	0.45	0.05
x03n_vfarmE	61215	5	3	1	5	med	0.210819	0.0331149	2.41278e-07	x03_vfarm	n	E	18.25	80.2	0.45	0.05
x03n_vfarmE	61215	5	3	1	5	slo	0.210819	0.0331149	2.41278e-07	x03_vfarm	n	E	18.25	80.2	0.45	0.05
x03n_vfarmE	61215	7	3	1	1	fst	0.45853	-1.65455e-05	1.2867e-08	x03_vfarm	n	E	18.25	80.2	0.45	0.05
x03n_vfarmE	61215	7	3	1	1	med	0.355553	-3.3705e-05	3.54636e-08	x03_vfarm	n	E	18.25	80.2	0.45	0.05
x03n_vfarmE	61215	7	3	1	1	slo	0.271078	-0.0336961	6.83358e-08	x03_vfarm	n	E	18.25	80.2	0.45	0.05
x03n_vfarmE	61215	7	3	1	3	fst	0.59884	-0.000229616	8.90585e-08	x03_vfarm	n	E	18.25	80.2	0.45	0.05
x03n_vfarmE	61215	7	3	1	3	med	0.410069	-0.000231683	4.30294e-08	x03_vfarm	n	E	18.25	80.2	0.45	0.05
x03n_vfarmE	61215	7	3	1	3	slo	0.346253	0.000212251	2.38015e-08	x03_vfarm	n	E	18.25	80.2	0.45	0.05
x03n_vfarmE	61215	7	3	1	5	fst	0.476772	-0.000423895	3.25494e-08	x03_vfarm	n	E	18.25	80.2	0.45	0.05
x03n_vfarmE	61215	7	3	1	5	med	0.165428	0.03158	2.41278e-07	x03_vfarm	n	E	18.25	80.2	0.45	0.05
x03n_vfarmE	61215	7	3	1	5	slo	0.165428	0.03158	2.41278e-07	x03_vfarm	n	E	18.25	80.2	0.45	0.05
x03n_vfarmE	61215	9	3	1	1	fst	0.50554	-2.2647e-05	1.2867e-08	x03_vfarm	n	E	18.25	80.2	0.45	0.05
x03n_vfarmE	61215	9	3	1	1	med	0.389287	-0.000337932	3.54636e-08	x03_vfarm	n	E	18.25	80.2	0.45	0.05
x03n_vfarmE	61215	9	3	1	1	slo	0.286324	-0.000347216	6.83358e-08	x03_vfarm	n	E	18.25	80.2	0.45	0.05
x03n_vfarmE	61215	9	3	1	3	fst	0.294207	0.00553004	8.90585e-08	x03_vfarm	n	E	18.25	80.2	0.45	0.05
x03n_vfarmE	61215	9	3	1	3	med	0.204116	-0.0342435	4.30294e-08	x03_vfarm	n	E	18.25	80.2	0.45	0.05
x03n_vfarmE	61215	9	3	1	3	slo	0.152935	-0.000688695	2.38015e-08	x03_vfarm	n	E	18.25	80.2	0.45	0.05
x03n_vfarmE	61215	9	3	1	5	fst	0.415108	-0.000708722	3.25494e-08	x03_vfarm	n	E	18.25	80.2	0.45	0.05
x03n_vfarmE	61215	9	3	1	5	med	0.182353	0.0334922	2.41278e-07	x03_vfarm	n	E	18.25	80.2	0.45	0.05
x03n_vfarmE	61215	9	3	1	5	slo	0.182353	0.0334922	2.41278e-07	x03_vfarm	n	E	18.25	80.2	0.45	0.05
x03n_vfarmE	61215	11	3	1	1	fst	0.508971	3.02375e-05	1.2867e-08	x03_vfarm	n	E	18.25	80.2	0.45	0.05
x03n_vfarmE	61215	11	3	1	1	med	0.386166	3.69643e-05	3.54636e-08	x03_vfarm	n	E	18.25	80.2	0.45	0.05
x03n_vfarmE	61215	11	3	1	1	slo	0.303332	0.000369304	6.83358e-08	x03_vfarm	n	E	18.25	80.2	0.45	0.05
x03n_vfarmE	61215	11	3	1	3	fst	0.396263	0.000891835	8.90585e-08	x03_vfarm	n	E	18.25	80.2	0.45	0.05
x03n_vfarmE	61215	11	3	1	3	med	0.238759	-0.000210382	4.30294e-08	x03_vfarm	n	E	18.25	80.2	0.45	0.05
x03n_vfarmE	61215	11	3	1	3	slo	0.190626	0.0333453	2.38015e-08	x03_vfarm	n	E	18.25	80.2	0.45	0.05
x03n_vfarmE	61215	11	3	1	5	fst	0.263486	-0.000377981	3.25494e-08	x03_vfarm	n	E	18.25	80.2	0.45	0.05
x03n_vfarmE	61215	11	3	1	5	med	0.149051	-0.0275574	2.41278e-07	x03_vfarm	n	E	18.25	80.2	0.45	0.05
x03n_vfarmE	61215	11	3	1	5	slo	0.149051	-0.0275574	2.41278e-07	x03_vfarm	n	E	18.25	80.2	0.45	0.05
x03n_vfarmE	61215	3	2	1	1	fst	0.862474	3.04894e-06	3.07605e-08	x03_vfarm	n	E	18.25	80.2	0.45	0.05
x03n_vfarmE	61215	3	2	1	1	med	0.716692	3.04647e-06	-5.15907e-08	x03_vfarm	n	E	18.25	80.2	0.45	0.05
x03n_vfarmE	61215	3	2	1	1	slo	0.578565	2.21948e-06	-1.26148e-08	x03_vfarm	n	E	18.25	80.2	0.45	0.05
x03n_vfarmE	61215	3	2	1	3	fst	0.833712	0.000113921	-2.58499e-08	x03_vfarm	n	E	18.25	80.2	0.45	0.05
x03n_vfarmE	61215	3	2	1	3	med	0.740364	0.000112796	-6.69654e-08	x03_vfarm	n	E	18.25	80.2	0.45	0.05
x03n_vfarmE	61215	3	2	1	3	slo	0.573149	0.000335835	-1.06443e-07	x03_vfarm	n	E	18.25	80.2	0.45	0.05
x03n_vfarmE	61215	3	2	1	5	fst	0.777831	-0.000124562	1.28257e-08	x03_vfarm	n	E	18.25	80.2	0.45	0.05
x03n_vfarmE	61215	3	2	1	5	med	0.468109	7.46296e-05	1.79226e-08	x03_vfarm	n	E	18.25	80.2	0.45	0.05
x03n_vfarmE	61215	3	2	1	5	slo	0.468109	7.46296e-05	1.79226e-08	x03_vfarm	n	E	18.25	80.2	0.45	0.05
x03n_vfarmE	61215	5	2	1	1	fst	0.713755	-2.59819e-05	3.07605e-08	x03_vfarm	n	E	18.25	80.2	0.45	0.05
x03n_vfarmE	61215	5	2	1	1	med	0.57	-1.27264e-05	-5.15907e-08	x03_vfarm	n	E	18.25	80.2	0.45	0.05
x03n_vfarmE	61215	5	2	1	1	slo	0.374586	-0.000678691	-1.26148e-08	x03_vfarm	n	E	18.25	80.2	0.45	0.05
x03n_vfarmE	61215	5	2	1	3	fst	0.743913	0.000437936	-2.58499e-08	x03_vfarm	n	E	18.25	80.2	0.45	0.05
x03n_vfarmE	61215	5	2	1	3	med	0.61485	0.000325923	-6.69654e-08	x03_vfarm	n	E	18.25	80.2	0.45	0.05
x03n_vfarmE	61215	5	2	1	3	slo	0.395025	0.000215047	-1.06443e-07	x03_vfarm	n	E	18.25	80.2	0.45	0.05
x03n_vfarmE	61215	5	2	1	5	fst	0.741609	-1.46538e-05	1.28257e-08	x03_vfarm	n	E	18.25	80.2	0.45	0.05
x03n_vfarmE	61215	5	2	1	5	med	0.394364	5.34391e-05	1.79226e-08	x03_vfarm	n	E	18.25	80.2	0.45	0.05
x03n_vfarmE	61215	5	2	1	5	slo	0.394364	5.34391e-05	1.79226e-08	x03_vfarm	n	E	18.25	80.2	0.45	0.05
x03n_vfarmE	61215	7	2	1	1	fst	0.538641	-3.05335e-05	3.07605e-08	x03_vfarm	n	E	18.25	80.2	0.45	0.05
x03n_vfarmE	61215	7	2	1	1	med	0.38776	-4.05576e-05	-5.15907e-08	x03_vfarm	n	E	18.25	80.2	0.45	0.05
x03n_vfarmE	61215	7	2	1	1	slo	0.220776	-0.0336996	-1.26148e-08	x03_vfarm	n	E	18.25	80.2	0.45	0.05
x03n_vfarmE	61215	7	2	1	3	fst	0.54995	-0.00682229	-2.58499e-08	x03_vfarm	n	E	18.25	80.2	0.45	0.05
x03n_vfarmE	61215	7	2	1	3	med	0.438829	7.01592e-05	-6.69654e-08	x03_vfarm	n	E	18.25	80.2	0.45	0.05
x03n_vfarmE	61215	7	2	1	3	slo	0.254952	6.86361e-05	-1.06443e-07	x03_vfarm	n	E	18.25	80.2	0.45	0.05
x03n_vfarmE	61215	7	2	1	5	fst	0.665373	-2.01149e-05	1.28257e-08	x03_vfarm	n	E	18.25	80.2	0.45	0.05
x03n_vfarmE	61215	7	2	1	5	med	0.319063	-0.000419717	1.79226e-08	x03_vfarm	n	E	18.25	80.2	0.45	0.05
x03n_vfarmE	61215	7	2	1	5	slo	0.319063	-0.000419717	1.79226e-08	x03_vfarm	n	E	18.25	80.2	0.45	0.05
x03n_vfarmE	61215	9	2	1	1	fst	0.371478	-0.000605595	3.07605e-08	x03_vfarm	n	E	18.25	80.2	0.45	0.05
x03n_vfarmE	61215	9	2	1	1	med	0.262824	0.0500856	-5.15907e-08	x03_vfarm	n	E	18.25	80.2	0.45	0.05
x03n_vfarmE	61215	9	2	1	1	slo	0.171326	-0.100608	-1.26148e-08	x03_vfarm	n	E	18.25	80.2	0.45	0.05
x03n_vfarmE	61215	9	2	1	3	fst	0.253027	-0.000693989	-2.58499e-08	x03_vfarm	n	E	18.25	80.2	0.45	0.05
x03n_vfarmE	61215	9	2	1	3	med	0.159176	-0.0166945	-6.69654e-08	x03_vfarm	n	E	18.25	80.2	0.45	0.05
x03n_vfarmE	61215	9	2	1	3	slo	0.146098	-0.0671402	-1.06443e-07	x03_vfarm	n	E	18.25	80.2	0.45	0.05
x03n_vfarmE	61215	9	2	1	5	fst	0.334988	0.000104776	1.28257e-08	x03_vfarm	n	E	18.25	80.2	0.45	0.05
x03n_vfarmE	61215	9	2	1	5	med	0.157319	-0.0657664	1.79226e-08	x03_vfarm	n	E	18.25	80.2	0.45	0.05
x03n_vfarmE	61215	9	2	1	5	slo	0.157319	-0.0657664	1.79226e-08	x03_vfarm	n	E	18.25	80.2	0.45	0.05
x03n_vfarmE	61215	11	2	1	1	fst	0.522164	0.00107569	3.07605e-08	x03_vfarm	n	E	18.25	80.2	0.45	0.05
x03n_vfarmE	61215	11	2	1	1	med	0.392125	7.71685e-05	-5.15907e-08	x03_vfarm	n	E	18.25	80.2	0.45	0.05
x03n_vfarmE	61215	11	2	1	1	slo	0.231616	0.000413542	-1.26148e-08	x03_vfarm	n	E	18.25	80.2	0.45	0.05
x03n_vfarmE	61215	11	2	1	3	fst	0.262129	-0.00702587	-2.58499e-08	x03_vfarm	n	E	18.25	80.2	0.45	0.05
x03n_vfarmE	61215	11	2	1	3	med	0.129341	-0.0171281	-6.69654e-08	x03_vfarm	n	E	18.25	80.2	0.45	0.05
x03n_vfarmE	61215	11	2	1	3	slo	0.115485	0.0321982	-1.06443e-07	x03_vfarm	n	E	18.25	80.2	0.45	0.05
x03n_vfarmE	61215	11	2	1	5	fst	0.373274	0.000292283	1.28257e-08	x03_vfarm	n	E	18.25	80.2	0.45	0.05
x03n_vfarmE	61215	11	2	1	5	med	0.141699	2.24113e-05	1.79226e-08	x03_vfarm	n	E	18.25	80.2	0.45	0.05
x03n_vfarmE	61215	11	2	1	5	slo	0.141699	2.24113e-05	1.79226e-08	x03_vfarm	n	E	18.25	80.2	0.45	0.05
x03y_vfarmE	61215	3	1	1	1	fst	0.715556	-0.01791	-3.2048e-08	x03_vfarm	y	E	19.3333	79.55	0	0
x03y_vfarmE	61215	3	1	1	1	med	0.516596	0.00181942	6.1167e-09	x03_vfarm	y	E	19.3333	79.55	0	0
x03y_vfarmE	61215	3	1	1	1	slo	0.435934	-0.026091	2.08976e-08	x03_vfarm	y	E	19.3333	79.55	0	0
x03y_vfarmE	61215	3	1	1	3	fst	0.546655	0.00609456	-2.75385e-09	x03_vfarm	y	E	19.3333	79.55	0	0
x03y_vfarmE	61215	3	1	1	3	med	0.502631	-0.0302967	-3.62416e-08	x03_vfarm	y	E	19.3333	79.55	0	0
x03y_vfarmE	61215	3	1	1	3	slo	0.381223	0.114694	-2.50963e-08	x03_vfarm	y	E	19.3333	79.55	0	0
x03y_vfarmE	61215	3	1	1	5	fst	0.460038	0.0123961	3.00296e-08	x03_vfarm	y	E	19.3333	79.55	0	0
x03y_vfarmE	61215	3	1	1	5	med	0.24802	0.0942761	-8.61822e-08	x03_vfarm	y	E	19.3333	79.55	0	0
x03y_vfarmE	61215	3	1	1	5	slo	0.24802	0.0942761	-8.61822e-08	x03_vfarm	y	E	19.3333	79.55	0	0
x03y_vfarmE	61215	5	1	1	1	fst	0.657268	0.00115251	-3.2048e-08	x03_vfarm	y	E	19.3333	79.55	0	0
x03y_vfarmE	61215	5	1	1	1	med	0.518939	0.000478381	6.1167e-09	x03_vfarm	y	E	19.3333	79.55	0	0
x03y_vfarmE	61215	5	1	1	1	slo	0.410642	0.000479545	2.08976e-08	x03_vfarm	y	E	19.3333	79.55	0	0
x03y_vfarmE	61215	5	1	1	3	fst	0.618053	0.000607151	-2.75385e-09	x03_vfarm	y	E	19.3333	79.55	0	0
x03y_vfarmE	61215	5	1	1	3	med	0.416549	0.000385806	-3.62416e-08	x03_vfarm	y	E	19.3333	79.55	0	0
x03y_vfarmE	61215	5	1	1	3	slo	0.345221	0.000719079	-2.50963e-08	x03_vfarm	y	E	19.3333	79.55	0	0
x03y_vfarmE	61215	5	1	1	5	fst	0.357133	0.000325195	3.00296e-08	x03_vfarm	y	E	19.3333	79.55	0	0
x03y_vfarmE	61215	5	1	1	5	med	0.183976	5.96494e-05	-8.61822e-08	x03_vfarm	y	E	19.3333	79.55	0	0
x03y_vfarmE	61215	5	1	1	5	slo	0.183976	5.96494e-05	-8.61822e-08	x03_vfarm	y	E	19.3333	79.55	0	0
x03y_vfarmE	61215	7	1	1	1	fst	0.737881	0.000761014	-3.2048e-08	x03_vfarm	y	E	19.3333	79.55	0	0
x03y_vfarmE	61215	7	1	1	1	med	0.608264	0.000767905	6.1167e-09	x03_vfarm	y	E	19.3333	79.55	0	0
x03y_vfarmE	61215	7	1	1	1	slo	0.495346	0.000438384	2.08976e-08	x03_vfarm	y	E	19.3333	79.55	0	0
x03y_vfarmE	61215	7	1	1	3	fst	0.591118	-8.02097e-05	-2.75385e-09	x03_vfarm	y	E	19.3333	79.55	0	0
x03y_vfarmE	61215	7	1	1	3	med	0.415663	3.40312e-05	-3.62416e-08	x03_vfarm	y	E	19.3333	79.55	0	0
x03y_vfarmE	61215	7	1	1	3	slo	0.26349	0.0331451	-2.50963e-08	x03_vfarm	y	E	19.3333	79.55	0	0
x03y_vfarmE	61215	7	1	1	5	fst	0.524836	0.000295195	3.00296e-08	x03_vfarm	y	E	19.3333	79.55	0	0
x03y_vfarmE	61215	7	1	1	5	med	0.266854	0.000228432	-8.61822e-08	x03_vfarm	y	E	19.3333	79.55	0	0
x03y_vfarmE	61215	7	1	1	5	slo	0.266854	0.000228432	-8.61822e-08	x03_vfarm	y	E	19.3333	79.55	0	0
x03y_vfarmE	61215	9	1	1	1	fst	0.755583	0.00103641	-3.2048e-08	x03_vfarm	y	E	19.3333	79.55	0	0
x03y_vfarmE	61215	9	1	1	1	med	0.547196	0.00104477	6.1167e-09	x03_vfarm	y	E	19.3333	79.55	0	0
x03y_vfarmE	61215	9	1	1	1	slo	0.374751	0.00104152	2.08976e-08	x03_vfarm	y	E	19.3333	79.55	0	0
x03y_vfarmE	61215	9	1	1	3	fst	0.453212	0.000441056	-2.75385e-09	x03_vfarm	y	E	19.3333	79.55	0	0
x03y_vfarmE	61215	9	1	1	3	med	0.309019	0.000109779	-3.62416e-08	x03_vfarm	y	E	19.3333	79.55	0	0
x03y_vfarmE	61215	9	1	1	3	slo	0.193338	-0.0333341	-2.50963e-08	x03_vfarm	y	E	19.3333	79.55	0	0
x03y_vfarmE	61215	9	1	1	5	fst	0.280962	-7.16613e-05	3.00296e-08	x03_vfarm	y	E	19.3333	79.55	0	0
x03y_vfarmE	61215	9	1	1	5	med	0.13587	0.000129927	-8.61822e-08	x03_vfarm	y	E	19.3333	79.55	0	0
x03y_vfarmE	61215	9	1	1	5	slo	0.13587	0.000129927	-8.61822e-08	x03_vfarm	y	E	19.3333	79.55	0	0
x03y_vfarmE	61215	11	1	1	1	fst	0.44377	-0.000101745	-3.2048e-08	x03_vfarm	y	E	19.3333	79.55	0	0
x03y_vfarmE	61215	11	1	1	1	med	0.329664	0.000883766	6.1167e-09	x03_vfarm	y	E	19.3333	79.55	0	0
x03y_vfarmE	61215	11	1	1	1	slo	0.279357	0.000551041	2.08976e-08	x03_vfarm	y	E	19.3333	79.55	0	0
x03y_vfarmE	61215	11	1	1	3	fst	0.193327	0.00675216	-2.75385e-09	x03_vfarm	y	E	19.3333	79.55	0	0
x03y_vfarmE	61215	11	1	1	3	med	0.110784	-0.0629287	-3.62416e-08	x03_vfarm	y	E	19.3333	79.55	0	0
x03y_vfarmE	61215	11	1	1	3	slo	0.0966446	-0.102142	-2.50963e-08	x03_vfarm	y	E	19.3333	79.55	0	0
x03y_vfarmE	61215	11	1	1	5	fst	0.250088	-0.012738	3.00296e-08	x03_vfarm	y	E	19.3333	79.55	0	0
x03y_vfarmE	61215	11	1	1	5	med	0.122435	0.000194461	-8.61822e-08	x03_vfarm	y	E	19.3333	79.55	0	0
x03y_vfarmE	61215	11	1	1	5	slo	0.122435	0.000194461	-8.61822e-08	x03_vfarm	y	E	19.3333	79.55	0	0
x03y_vfarmE	61215	3	3	1	1	fst	0.720338	-0.000317749	1.22024e-08	x03_vfarm	y	E	19.3333	79.55	0	0
x03y_vfarmE	61215	3	3	1	1	med	0.58029	-0.000656623	6.21564e-09	x03_vfarm	y	E	19.3333	79.55	0	0
x03y_vfarmE	61215	3	3	1	1	slo	0.40092	-0.000655229	-4.0647e-08	x03_vfarm	y	E	19.3333	79.55	0	0
x03y_vfarmE	61215	3	3	1	3	fst	0.50692	0.000141665	-4.02659e-08	x03_vfarm	y	E	19.3333	79.55	0	0
x03y_vfarmE	61215	3	3	1	3	med	0.374435	0.000694471	8.96881e-09	x03_vfarm	y	E	19.3333	79.55	0	0
x03y_vfarmE	61215	3	3	1	3	slo	0.21489	0.0338076	9.14087e-09	x03_vfarm	y	E	19.3333	79.55	0	0
x03y_vfarmE	61215	3	3	1	5	fst	0.422941	-0.00029519	-4.7569e-08	x03_vfarm	y	E	19.3333	79.55	0	0
x03y_vfarmE	61215	3	3	1	5	med	0.112289	-0.0326962	-5.14253e-08	x03_vfarm	y	E	19.3333	79.55	0	0
x03y_vfarmE	61215	3	3	1	5	slo	0.112289	-0.0326962	-5.14253e-08	x03_vfarm	y	E	19.3333	79.55	0	0
x03y_vfarmE	61215	5	3	1	1	fst	0.722683	0.000347487	1.22024e-08	x03_vfarm	y	E	19.3333	79.55	0	0
x03y_vfarmE	61215	5	3	1	1	med	0.556887	1.24085e-05	6.21564e-09	x03_vfarm	y	E	19.3333	79.55	0	0
x03y_vfarmE	61215	5	3	1	1	slo	0.3897	-0.000326719	-4.0647e-08	x03_vfarm	y	E	19.3333	79.55	0	0
x03y_vfarmE	61215	5	3	1	3	fst	0.635276	0.000901389	-4.02659e-08	x03_vfarm	y	E	19.3333	79.55	0	0
x03y_vfarmE	61215	5	3	1	3	med	0.433247	0.00146003	8.96881e-09	x03_vfarm	y	E	19.3333	79.55	0	0
x03y_vfarmE	61215	5	3	1	3	slo	0.291346	0.0349052	9.14087e-09	x03_vfarm	y	E	19.3333	79.55	0	0
x03y_vfarmE	61215	5	3	1	5	fst	0.422632	-0.000366403	-4.7569e-08	x03_vfarm	y	E	19.3333	79.55	0	0
x03y_vfarmE	61215	5	3	1	5	med	0.146939	0.131766	-5.14253e-08	x03_vfarm	y	E	19.3333	79.55	0	0
x03y_vfarmE	61215	5	3	1	5	slo	0.146939	0.131766	-5.14253e-08	x03_vfarm	y	E	19.3333	79.55	0	0
x03y_vfarmE	61215	7	3	1	1	fst	0.379025	0.000304132	1.22024e-08	x03_vfarm	y	E	19.3333	79.55	0	0
x03y_vfarmE	61215	7	3	1	1	med	0.277298	-0.000347848	6.21564e-09	x03_vfarm	y	E	19.3333	79.55	0	0
x03y_vfarmE	61215	7	3	1	1	slo	0.170377	-3.10707e-05	-4.0647e-08	x03_vfarm	y	E	19.3333	79.55	0	0
x03y_vfarmE	61215	7	3	1	3	fst	0.325213	-0.00629153	-4.02659e-08	x03_vfarm	y	E	19.3333	79.55	0	0
x03y_vfarmE	61215	7	3	1	3	med	0.192861	0.000265282	8.96881e-09	x03_vfarm	y	E	19.3333	79.55	0	0
x03y_vfarmE	61215	7	3	1	3	slo	0.115236	0.0341537	9.14087e-09	x03_vfarm	y	E	19.3333	79.55	0	0
x03y_vfarmE	61215	7	3	1	5	fst	0.264373	-0.000415244	-4.7569e-08	x03_vfarm	y	E	19.3333	79.55	0	0
x03y_vfarmE	61215	7	3	1	5	med	0.140147	0.000319562	-5.14253e-08	x03_vfarm	y	E	19.3333	79.55	0	0
x03y_vfarmE	61215	7	3	1	5	slo	0.140147	0.000319562	-5.14253e-08	x03_vfarm	y	E	19.3333	79.55	0	0
x03y_vfarmE	61215	9	3	1	1	fst	0.41382	0.000568737	1.22024e-08	x03_vfarm	y	E	19.3333	79.55	0	0
x03y_vfarmE	61215	9	3	1	1	med	0.294317	-0.0167358	6.21564e-09	x03_vfarm	y	E	19.3333	79.55	0	0
x03y_vfarmE	61215	9	3	1	1	slo	0.221126	0.0339176	-4.0647e-08	x03_vfarm	y	E	19.3333	79.55	0	0
x03y_vfarmE	61215	9	3	1	3	fst	0.484544	-0.0124642	-4.02659e-08	x03_vfarm	y	E	19.3333	79.55	0	0
x03y_vfarmE	61215	9	3	1	3	med	0.280291	-0.0155688	8.96881e-09	x03_vfarm	y	E	19.3333	79.55	0	0
x03y_vfarmE	61215	9	3	1	3	slo	0.164967	0.100984	9.14087e-09	x03_vfarm	y	E	19.3333	79.55	0	0
x03y_vfarmE	61215	9	3	1	5	fst	0.314244	0.0200108	-4.7569e-08	x03_vfarm	y	E	19.3333	79.55	0	0
x03y_vfarmE	61215	9	3	1	5	med	0.116049	0.0974115	-5.14253e-08	x03_vfarm	y	E	19.3333	79.55	0	0
x03y_vfarmE	61215	9	3	1	5	slo	0.116049	0.0974115	-5.14253e-08	x03_vfarm	y	E	19.3333	79.55	0	0
x03y_vfarmE	61215	11	3	1	1	fst	0.574525	1.8215e-05	1.22024e-08	x03_vfarm	y	E	19.3333	79.55	0	0
x03y_vfarmE	61215	11	3	1	1	med	0.458056	-0.000328685	6.21564e-09	x03_vfarm	y	E	19.3333	79.55	0	0
x03y_vfarmE	61215	11	3	1	1	slo	0.333435	8.81673e-06	-4.0647e-08	x03_vfarm	y	E	19.3333	79.55	0	0
x03y_vfarmE	61215	11	3	1	3	fst	0.421811	0.0209923	-4.02659e-08	x03_vfarm	y	E	19.3333	79.55	0	0
x03y_vfarmE	61215	11	3	1	3	med	0.242464	0.0175526	8.96881e-09	x03_vfarm	y	E	19.3333	79.55	0	0
x03y_vfarmE	61215	11	3	1	3	slo	0.152042	-0.0316735	9.14087e-09	x03_vfarm	y	E	19.3333	79.55	0	0
x03y_vfarmE	61215	11	3	1	5	fst	0.360774	0.0191656	-4.7569e-08	x03_vfarm	y	E	19.3333	79.55	0	0
x03y_vfarmE	61215	11	3	1	5	med	0.150928	0.0596304	-5.14253e-08	x03_vfarm	y	E	19.3333	79.55	0	0
x03y_vfarmE	61215	11	3	1	5	slo	0.150928	0.0596304	-5.14253e-08	x03_vfarm	y	E	19.3333	79.55	0	0
x03y_vfarmE	61215	3	2	1	1	fst	0.66078	-0.000335093	1.05032e-08	x03_vfarm	y	E	19.3333	79.55	0	0
x03y_vfarmE	61215	3	2	1	1	med	0.544611	-1.15793e-05	4.42921e-08	x03_vfarm	y	E	19.3333	79.55	0	0
x03y_vfarmE	61215	3	2	1	1	slo	0.446822	-1.37931e-05	-5.57633e-08	x03_vfarm	y	E	19.3333	79.55	0	0
x03y_vfarmE	61215	3	2	1	3	fst	0.733266	-0.000115492	-3.85724e-08	x03_vfarm	y	E	19.3333	79.55	0	0
x03y_vfarmE	61215	3	2	1	3	med	0.526752	0.000106635	5.27307e-08	x03_vfarm	y	E	19.3333	79.55	0	0
x03y_vfarmE	61215	3	2	1	3	slo	0.468755	0.000106237	-5.41375e-09	x03_vfarm	y	E	19.3333	79.55	0	0
x03y_vfarmE	61215	3	2	1	5	fst	0.594735	-0.000338109	-3.4045e-08	x03_vfarm	y	E	19.3333	79.55	0	0
x03y_vfarmE	61215	3	2	1	5	med	0.317587	-0.000139162	2.18863e-08	x03_vfarm	y	E	19.3333	79.55	0	0
x03y_vfarmE	61215	3	2	1	5	slo	0.317587	-0.000139162	2.18863e-08	x03_vfarm	y	E	19.3333	79.55	0	0
x03y_vfarmE	61215	5	2	1	1	fst	0.668275	0.000368411	1.05032e-08	x03_vfarm	y	E	19.3333	79.55	0	0
x03y_vfarmE	61215	5	2	1	1	med	0.551412	0.0010255	4.42921e-08	x03_vfarm	y	E	19.3333	79.55	0	0
x03y_vfarmE	61215	5	2	1	1	slo	0.411013	0.00102456	-5.57633e-08	x03_vfarm	y	E	19.3333	79.55	0	0
x03y_vfarmE	61215	5	2	1	3	fst	0.630742	2.73867e-05	-3.85724e-08	x03_vfarm	y	E	19.3333	79.55	0	0
x03y_vfarmE	61215	5	2	1	3	med	0.496174	0.000246862	5.27307e-08	x03_vfarm	y	E	19.3333	79.55	0	0
x03y_vfarmE	61215	5	2	1	3	slo	0.396709	0.0333601	-5.41375e-09	x03_vfarm	y	E	19.3333	79.55	0	0
x03y_vfarmE	61215	5	2	1	5	fst	0.502437	7.5414e-06	-3.4045e-08	x03_vfarm	y	E	19.3333	79.55	0	0
x03y_vfarmE	61215	5	2	1	5	med	0.262547	0.0322048	2.18863e-08	x03_vfarm	y	E	19.3333	79.55	0	0
x03y_vfarmE	61215	5	2	1	5	slo	0.262547	0.0322048	2.18863e-08	x03_vfarm	y	E	19.3333	79.55	0	0
x03y_vfarmE	61215	7	2	1	1	fst	0.608512	0.000650753	1.05032e-08	x03_vfarm	y	E	19.3333	79.55	0	0
x03y_vfarmE	61215	7	2	1	1	med	0.464936	0.000329419	4.42921e-08	x03_vfarm	y	E	19.3333	79.55	0	0
x03y_vfarmE	61215	7	2	1	1	slo	0.315848	0.000327024	-5.57633e-08	x03_vfarm	y	E	19.3333	79.55	0	0
x03y_vfarmE	61215	7	2	1	3	fst	0.536136	-0.00055492	-3.85724e-08	x03_vfarm	y	E	19.3333	79.55	0	0
x03y_vfarmE	61215	7	2	1	3	med	0.320446	-1.85511e-06	5.27307e-08	x03_vfarm	y	E	19.3333	79.55	0	0
x03y_vfarmE	61215	7	2	1	3	slo	0.219893	-0.0336671	-5.41375e-09	x03_vfarm	y	E	19.3333	79.55	0	0
x03y_vfarmE	61215	7	2	1	5	fst	0.406992	-7.69155e-05	-3.4045e-08	x03_vfarm	y	E	19.3333	79.55	0	0
x03y_vfarmE	61215	7	2	1	5	med	0.187969	-0.0335447	2.18863e-08	x03_vfarm	y	E	19.3333	79.55	0	0
x03y_vfarmE	61215	7	2	1	5	slo	0.187969	-0.0335447	2.18863e-08	x03_vfarm	y	E	19.3333	79.55	0	0
x03y_vfarmE	61215	9	2	1	1	fst	0.445122	-2.94856e-05	1.05032e-08	x03_vfarm	y	E	19.3333	79.55	0	0
x03y_vfarmE	61215	9	2	1	1	med	0.344599	-3.41293e-05	4.42921e-08	x03_vfarm	y	E	19.3333	79.55	0	0
x03y_vfarmE	61215	9	2	1	1	slo	0.206362	-0.000363601	-5.57633e-08	x03_vfarm	y	E	19.3333	79.55	0	0
x03y_vfarmE	61215	9	2	1	3	fst	0.36618	-0.000450451	-3.85724e-08	x03_vfarm	y	E	19.3333	79.55	0	0
x03y_vfarmE	61215	9	2	1	3	med	0.275869	-0.0167821	5.27307e-08	x03_vfarm	y	E	19.3333	79.55	0	0
x03y_vfarmE	61215	9	2	1	3	slo	0.183598	-0.000445369	-5.41375e-09	x03_vfarm	y	E	19.3333	79.55	0	0
x03y_vfarmE	61215	9	2	1	5	fst	0.373537	-0.00026839	-3.4045e-08	x03_vfarm	y	E	19.3333	79.55	0	0
x03y_vfarmE	61215	9	2	1	5	med	0.149866	0.0329957	2.18863e-08	x03_vfarm	y	E	19.3333	79.55	0	0
x03y_vfarmE	61215	9	2	1	5	slo	0.149866	0.0329957	2.18863e-08	x03_vfarm	y	E	19.3333	79.55	0	0
x03y_vfarmE	61215	11	2	1	1	fst	0.458751	0.000892783	1.05032e-08	x03_vfarm	y	E	19.3333	79.55	0	0
x03y_vfarmE	61215	11	2	1	1	med	0.342889	0.000233728	4.42921e-08	x03_vfarm	y	E	19.3333	79.55	0	0
x03y_vfarmE	61215	11	2	1	1	slo	0.213833	0.00120594	-5.57633e-08	x03_vfarm	y	E	19.3333	79.55	0	0
x03y_vfarmE	61215	11	2	1	3	fst	0.219754	-0.00655199	-3.85724e-08	x03_vfarm	y	E	19.3333	79.55	0	0
x03y_vfarmE	61215	11	2	1	3	med	0.157944	-0.0333322	5.27307e-08	x03_vfarm	y	E	19.3333	79.55	0	0
x03y_vfarmE	61215	11	2	1	3	slo	0.122405	0.0318935	-5.41375e-09	x03_vfarm	y	E	19.3333	79.55	0	0
x03y_vfarmE	61215	11	2	1	5	fst	0.18628	0.0125159	-3.4045e-08	x03_vfarm	y	E	19.3333	79.55	0	0
x03y_vfarmE	61215	11	2	1	5	med	0.0961016	0.0331837	2.18863e-08	x03_vfarm	y	E	19.3333	79.55	0	0
x03y_vfarmE	61215	11	2	1	5	slo	0.0961016	0.0331837	2.18863e-08	x03_vfarm	y	E	19.3333	79.55	0	0
x03n_vfarmL	61715	3	1	1	1	fst	0.923883	1.90733e-05	-4.29653e-09	x03_vfarm	n	L	21.3056	60.75	1.95	1.05
x03n_vfarmL	61715	3	1	1	1	med	0.856957	1.74283e-05	1.73207e-08	x03_vfarm	n	L	21.3056	60.75	1.95	1.05
x03n_vfarmL	61715	3	1	1	1	slo	0.779488	1.77288e-05	2.58927e-09	x03_vfarm	n	L	21.3056	60.75	1.95	1.05
x03n_vfarmL	61715	3	1	1	3	fst	0.93469	0.000135591	-3.10806e-08	x03_vfarm	n	L	21.3056	60.75	1.95	1.05
x03n_vfarmL	61715	3	1	1	3	med	0.873005	2.49795e-05	-2.99151e-08	x03_vfarm	n	L	21.3056	60.75	1.95	1.05
x03n_vfarmL	61715	3	1	1	3	slo	0.773732	0.000137174	-2.89345e-08	x03_vfarm	n	L	21.3056	60.75	1.95	1.05
x03n_vfarmL	61715	3	1	1	5	fst	0.853602	-0.000311808	-2.66283e-09	x03_vfarm	n	L	21.3056	60.75	1.95	1.05
x03n_vfarmL	61715	3	1	1	5	med	0.56433	-0.000245288	-6.10066e-08	x03_vfarm	n	L	21.3056	60.75	1.95	1.05
x03n_vfarmL	61715	3	1	1	5	slo	0.56433	-0.000245288	-6.10066e-08	x03_vfarm	n	L	21.3056	60.75	1.95	1.05
x03n_vfarmL	61715	5	1	1	1	fst	0.873728	2.75964e-05	-4.29653e-09	x03_vfarm	n	L	21.3056	60.75	1.95	1.05
x03n_vfarmL	61715	5	1	1	1	med	0.735855	2.25061e-05	1.73207e-08	x03_vfarm	n	L	21.3056	60.75	1.95	1.05
x03n_vfarmL	61715	5	1	1	1	slo	0.624513	2.35527e-05	2.58927e-09	x03_vfarm	n	L	21.3056	60.75	1.95	1.05
x03n_vfarmL	61715	5	1	1	3	fst	0.875472	0.000234941	-3.10806e-08	x03_vfarm	n	L	21.3056	60.75	1.95	1.05
x03n_vfarmL	61715	5	1	1	3	med	0.776436	0.000234162	-2.99151e-08	x03_vfarm	n	L	21.3056	60.75	1.95	1.05
x03n_vfarmL	61715	5	1	1	3	slo	0.604987	0.000124296	-2.89345e-08	x03_vfarm	n	L	21.3056	60.75	1.95	1.05
x03n_vfarmL	61715	5	1	1	5	fst	0.756094	0.000411205	-2.66283e-09	x03_vfarm	n	L	21.3056	60.75	1.95	1.05
x03n_vfarmL	61715	5	1	1	5	med	0.461356	0.000545604	-6.10066e-08	x03_vfarm	n	L	21.3056	60.75	1.95	1.05
x03n_vfarmL	61715	5	1	1	5	slo	0.461356	0.000545604	-6.10066e-08	x03_vfarm	n	L	21.3056	60.75	1.95	1.05
x03n_vfarmL	61715	7	1	1	1	fst	0.713274	3.81591e-05	-4.29653e-09	x03_vfarm	n	L	21.3056	60.75	1.95	1.05
x03n_vfarmL	61715	7	1	1	1	med	0.639959	2.57247e-05	1.73207e-08	x03_vfarm	n	L	21.3056	60.75	1.95	1.05
x03n_vfarmL	61715	7	1	1	1	slo	0.543957	2.52881e-05	2.58927e-09	x03_vfarm	n	L	21.3056	60.75	1.95	1.05
x03n_vfarmL	61715	7	1	1	3	fst	0.899678	9.11508e-05	-3.10806e-08	x03_vfarm	n	L	21.3056	60.75	1.95	1.05
x03n_vfarmL	61715	7	1	1	3	med	0.742663	-1.70796e-05	-2.99151e-08	x03_vfarm	n	L	21.3056	60.75	1.95	1.05
x03n_vfarmL	61715	7	1	1	3	slo	0.639539	0.000205097	-2.89345e-08	x03_vfarm	n	L	21.3056	60.75	1.95	1.05
x03n_vfarmL	61715	7	1	1	5	fst	0.71791	-0.00014445	-2.66283e-09	x03_vfarm	n	L	21.3056	60.75	1.95	1.05
x03n_vfarmL	61715	7	1	1	5	med	0.46171	-0.000143245	-6.10066e-08	x03_vfarm	n	L	21.3056	60.75	1.95	1.05
x03n_vfarmL	61715	7	1	1	5	slo	0.46171	-0.000143245	-6.10066e-08	x03_vfarm	n	L	21.3056	60.75	1.95	1.05
x03n_vfarmL	61715	9	1	1	1	fst	0.680556	1.52267e-05	-4.29653e-09	x03_vfarm	n	L	21.3056	60.75	1.95	1.05
x03n_vfarmL	61715	9	1	1	1	med	0.553987	1.04212e-05	1.73207e-08	x03_vfarm	n	L	21.3056	60.75	1.95	1.05
x03n_vfarmL	61715	9	1	1	1	slo	0.445782	1.86366e-05	2.58927e-09	x03_vfarm	n	L	21.3056	60.75	1.95	1.05
x03n_vfarmL	61715	9	1	1	3	fst	0.582886	0.000103073	-3.10806e-08	x03_vfarm	n	L	21.3056	60.75	1.95	1.05
x03n_vfarmL	61715	9	1	1	3	med	0.421991	0.000331498	-2.99151e-08	x03_vfarm	n	L	21.3056	60.75	1.95	1.05
x03n_vfarmL	61715	9	1	1	3	slo	0.299225	0.000104828	-2.89345e-08	x03_vfarm	n	L	21.3056	60.75	1.95	1.05
x03n_vfarmL	61715	9	1	1	5	fst	0.412113	-0.000665258	-2.66283e-09	x03_vfarm	n	L	21.3056	60.75	1.95	1.05
x03n_vfarmL	61715	9	1	1	5	med	0.18797	-0.000661734	-6.10066e-08	x03_vfarm	n	L	21.3056	60.75	1.95	1.05
x03n_vfarmL	61715	9	1	1	5	slo	0.18797	-0.000661734	-6.10066e-08	x03_vfarm	n	L	21.3056	60.75	1.95	1.05
x03n_vfarmL	61715	11	1	1	1	fst	0.603701	-1.86946e-05	-4.29653e-09	x03_vfarm	n	L	21.3056	60.75	1.95	1.05
x03n_vfarmL	61715	11	1	1	1	med	0.473859	-3.47647e-05	1.73207e-08	x03_vfarm	n	L	21.3056	60.75	1.95	1.05
x03n_vfarmL	61715	11	1	1	1	slo	0.390076	-2.6787e-05	2.58927e-09	x03_vfarm	n	L	21.3056	60.75	1.95	1.05
x03n_vfarmL	61715	11	1	1	3	fst	0.477216	2.42311e-05	-3.10806e-08	x03_vfarm	n	L	21.3056	60.75	1.95	1.05
x03n_vfarmL	61715	11	1	1	3	med	0.351411	-0.000204531	-2.99151e-08	x03_vfarm	n	L	21.3056	60.75	1.95	1.05
x03n_vfarmL	61715	11	1	1	3	slo	0.223359	-0.00031869	-2.89345e-08	x03_vfarm	n	L	21.3056	60.75	1.95	1.05
x03n_vfarmL	61715	11	1	1	5	fst	0.52126	-0.000526175	-2.66283e-09	x03_vfarm	n	L	21.3056	60.75	1.95	1.05
x03n_vfarmL	61715	11	1	1	5	med	0.265793	-0.000120735	-6.10066e-08	x03_vfarm	n	L	21.3056	60.75	1.95	1.05
x03n_vfarmL	61715	11	1	1	5	slo	0.265793	-0.000120735	-6.10066e-08	x03_vfarm	n	L	21.3056	60.75	1.95	1.05
x03n_vfarmL	61715	3	3	1	1	fst	0.908479	-4.25589e-05	-6.2927e-09	x03_vfarm	n	L	21.3056	60.75	1.95	1.05
x03n_vfarmL	61715	3	3	1	1	med	0.824933	-4.19082e-05	-8.07062e-09	x03_vfarm	n	L	21.3056	60.75	1.95	1.05
x03n_vfarmL	61715	3	3	1	1	slo	0.70649	-4.06437e-05	2.20258e-09	x03_vfarm	n	L	21.3056	60.75	1.95	1.05
x03n_vfarmL	61715	3	3	1	3	fst	0.817579	-0.000371106	2.0456e-08	x03_vfarm	n	L	21.3056	60.75	1.95	1.05
x03n_vfarmL	61715	3	3	1	3	med	0.665956	-0.000483597	-1.85362e-08	x03_vfarm	n	L	21.3056	60.75	1.95	1.05
x03n_vfarmL	61715	3	3	1	3	slo	0.600345	-0.000483921	-3.5029e-08	x03_vfarm	n	L	21.3056	60.75	1.95	1.05
x03n_vfarmL	61715	3	3	1	5	fst	0.744919	0.000223856	-3.82723e-08	x03_vfarm	n	L	21.3056	60.75	1.95	1.05
x03n_vfarmL	61715	3	3	1	5	med	0.408279	2.15391e-05	9.456e-08	x03_vfarm	n	L	21.3056	60.75	1.95	1.05
x03n_vfarmL	61715	3	3	1	5	slo	0.408279	2.15391e-05	9.456e-08	x03_vfarm	n	L	21.3056	60.75	1.95	1.05
x03n_vfarmL	61715	5	3	1	1	fst	0.703982	-0.000991235	-6.2927e-09	x03_vfarm	n	L	21.3056	60.75	1.95	1.05
x03n_vfarmL	61715	5	3	1	1	med	0.668937	-0.000652344	-8.07062e-09	x03_vfarm	n	L	21.3056	60.75	1.95	1.05
x03n_vfarmL	61715	5	3	1	1	slo	0.550645	-0.000324358	2.20258e-09	x03_vfarm	n	L	21.3056	60.75	1.95	1.05
x03n_vfarmL	61715	5	3	1	3	fst	0.792475	-0.000111175	2.0456e-08	x03_vfarm	n	L	21.3056	60.75	1.95	1.05
x03n_vfarmL	61715	5	3	1	3	med	0.678348	-0.000221769	-1.85362e-08	x03_vfarm	n	L	21.3056	60.75	1.95	1.05
x03n_vfarmL	61715	5	3	1	3	slo	0.574555	-0.00011123	-3.5029e-08	x03_vfarm	n	L	21.3056	60.75	1.95	1.05
x03n_vfarmL	61715	5	3	1	5	fst	0.690925	0.000315804	-3.82723e-08	x03_vfarm	n	L	21.3056	60.75	1.95	1.05
x03n_vfarmL	61715	5	3	1	5	med	0.315542	-0.00028828	9.456e-08	x03_vfarm	n	L	21.3056	60.75	1.95	1.05
x03n_vfarmL	61715	5	3	1	5	slo	0.315542	-0.00028828	9.456e-08	x03_vfarm	n	L	21.3056	60.75	1.95	1.05
x03n_vfarmL	61715	7	3	1	1	fst	0.699587	-1.21657e-05	-6.2927e-09	x03_vfarm	n	L	21.3056	60.75	1.95	1.05
x03n_vfarmL	61715	7	3	1	1	med	0.486485	-2.76471e-05	-8.07062e-09	x03_vfarm	n	L	21.3056	60.75	1.95	1.05
x03n_vfarmL	61715	7	3	1	1	slo	0.41441	-0.000353752	2.20258e-09	x03_vfarm	n	L	21.3056	60.75	1.95	1.05
x03n_vfarmL	61715	7	3	1	3	fst	0.734035	0.000299271	2.0456e-08	x03_vfarm	n	L	21.3056	60.75	1.95	1.05
x03n_vfarmL	61715	7	3	1	3	med	0.602458	0.000299118	-1.85362e-08	x03_vfarm	n	L	21.3056	60.75	1.95	1.05
x03n_vfarmL	61715	7	3	1	3	slo	0.477661	-3.49616e-05	-3.5029e-08	x03_vfarm	n	L	21.3056	60.75	1.95	1.05
x03n_vfarmL	61715	7	3	1	5	fst	0.611529	0.00697006	-3.82723e-08	x03_vfarm	n	L	21.3056	60.75	1.95	1.05
x03n_vfarmL	61715	7	3	1	5	med	0.273922	0.000298769	9.456e-08	x03_vfarm	n	L	21.3056	60.75	1.95	1.05
x03n_vfarmL	61715	7	3	1	5	slo	0.273922	0.000298769	9.456e-08	x03_vfarm	n	L	21.3056	60.75	1.95	1.05
x03n_vfarmL	61715	9	3	1	1	fst	0.615644	-2.8558e-05	-6.2927e-09	x03_vfarm	n	L	21.3056	60.75	1.95	1.05
x03n_vfarmL	61715	9	3	1	1	med	0.481767	-2.46648e-05	-8.07062e-09	x03_vfarm	n	L	21.3056	60.75	1.95	1.05
x03n_vfarmL	61715	9	3	1	1	slo	0.389374	-2.06137e-05	2.20258e-09	x03_vfarm	n	L	21.3056	60.75	1.95	1.05
x03n_vfarmL	61715	9	3	1	3	fst	0.678961	-0.000300417	2.0456e-08	x03_vfarm	n	L	21.3056	60.75	1.95	1.05
x03n_vfarmL	61715	9	3	1	3	med	0.534679	-0.00029222	-1.85362e-08	x03_vfarm	n	L	21.3056	60.75	1.95	1.05
x03n_vfarmL	61715	9	3	1	3	slo	0.418583	-0.000403032	-3.5029e-08	x03_vfarm	n	L	21.3056	60.75	1.95	1.05
x03n_vfarmL	61715	9	3	1	5	fst	0.708407	0.000479584	-3.82723e-08	x03_vfarm	n	L	21.3056	60.75	1.95	1.05
x03n_vfarmL	61715	9	3	1	5	med	0.333974	0.0337434	9.456e-08	x03_vfarm	n	L	21.3056	60.75	1.95	1.05
x03n_vfarmL	61715	9	3	1	5	slo	0.333974	0.0337434	9.456e-08	x03_vfarm	n	L	21.3056	60.75	1.95	1.05
x03n_vfarmL	61715	11	3	1	1	fst	0.638375	-1.91744e-05	-6.2927e-09	x03_vfarm	n	L	21.3056	60.75	1.95	1.05
x03n_vfarmL	61715	11	3	1	1	med	0.460226	-1.7765e-05	-8.07062e-09	x03_vfarm	n	L	21.3056	60.75	1.95	1.05
x03n_vfarmL	61715	11	3	1	1	slo	0.336842	-1.20441e-05	2.20258e-09	x03_vfarm	n	L	21.3056	60.75	1.95	1.05
x03n_vfarmL	61715	11	3	1	3	fst	0.598583	-0.00011479	2.0456e-08	x03_vfarm	n	L	21.3056	60.75	1.95	1.05
x03n_vfarmL	61715	11	3	1	3	med	0.478014	0.000111286	-1.85362e-08	x03_vfarm	n	L	21.3056	60.75	1.95	1.05
x03n_vfarmL	61715	11	3	1	3	slo	0.338921	0.000114794	-3.5029e-08	x03_vfarm	n	L	21.3056	60.75	1.95	1.05
x03n_vfarmL	61715	11	3	1	5	fst	0.448234	0.00698656	-3.82723e-08	x03_vfarm	n	L	21.3056	60.75	1.95	1.05
x03n_vfarmL	61715	11	3	1	5	med	0.213943	-0.000286344	9.456e-08	x03_vfarm	n	L	21.3056	60.75	1.95	1.05
x03n_vfarmL	61715	11	3	1	5	slo	0.213943	-0.000286344	9.456e-08	x03_vfarm	n	L	21.3056	60.75	1.95	1.05
x03n_vfarmL	61715	3	2	1	1	fst	0.8983	2.55955e-06	1.6215e-08	x03_vfarm	n	L	21.3056	60.75	1.95	1.05
x03n_vfarmL	61715	3	2	1	1	med	0.834768	1.08702e-05	-3.93355e-08	x03_vfarm	n	L	21.3056	60.75	1.95	1.05
x03n_vfarmL	61715	3	2	1	1	slo	0.706453	1.06844e-05	-3.41505e-08	x03_vfarm	n	L	21.3056	60.75	1.95	1.05
x03n_vfarmL	61715	3	2	1	3	fst	0.921611	1.27048e-05	5.2787e-08	x03_vfarm	n	L	21.3056	60.75	1.95	1.05
x03n_vfarmL	61715	3	2	1	3	med	0.854482	1.11111e-05	1.64943e-08	x03_vfarm	n	L	21.3056	60.75	1.95	1.05
x03n_vfarmL	61715	3	2	1	3	slo	0.692419	0.000121985	3.69043e-09	x03_vfarm	n	L	21.3056	60.75	1.95	1.05
x03n_vfarmL	61715	3	2	1	5	fst	0.890612	7.57984e-06	1.30515e-08	x03_vfarm	n	L	21.3056	60.75	1.95	1.05
x03n_vfarmL	61715	3	2	1	5	med	0.644428	7.42066e-05	4.68641e-08	x03_vfarm	n	L	21.3056	60.75	1.95	1.05
x03n_vfarmL	61715	3	2	1	5	slo	0.644428	7.42066e-05	4.68641e-08	x03_vfarm	n	L	21.3056	60.75	1.95	1.05
x03n_vfarmL	61715	5	2	1	1	fst	0.844942	2.82327e-05	1.6215e-08	x03_vfarm	n	L	21.3056	60.75	1.95	1.05
x03n_vfarmL	61715	5	2	1	1	med	0.720424	2.24449e-05	-3.93355e-08	x03_vfarm	n	L	21.3056	60.75	1.95	1.05
x03n_vfarmL	61715	5	2	1	1	slo	0.632028	2.48736e-05	-3.41505e-08	x03_vfarm	n	L	21.3056	60.75	1.95	1.05
x03n_vfarmL	61715	5	2	1	3	fst	0.888933	0.000344938	5.2787e-08	x03_vfarm	n	L	21.3056	60.75	1.95	1.05
x03n_vfarmL	61715	5	2	1	3	med	0.816293	0.000348623	1.64943e-08	x03_vfarm	n	L	21.3056	60.75	1.95	1.05
x03n_vfarmL	61715	5	2	1	3	slo	0.672745	0.000350369	3.69043e-09	x03_vfarm	n	L	21.3056	60.75	1.95	1.05
x03n_vfarmL	61715	5	2	1	5	fst	0.807017	-0.000251365	1.30515e-08	x03_vfarm	n	L	21.3056	60.75	1.95	1.05
x03n_vfarmL	61715	5	2	1	5	med	0.47989	-0.000118641	4.68641e-08	x03_vfarm	n	L	21.3056	60.75	1.95	1.05
x03n_vfarmL	61715	5	2	1	5	slo	0.47989	-0.000118641	4.68641e-08	x03_vfarm	n	L	21.3056	60.75	1.95	1.05
x03n_vfarmL	61715	7	2	1	1	fst	0.658009	-1.20304e-05	1.6215e-08	x03_vfarm	n	L	21.3056	60.75	1.95	1.05
x03n_vfarmL	61715	7	2	1	1	med	0.561832	-1.95106e-05	-3.93355e-08	x03_vfarm	n	L	21.3056	60.75	1.95	1.05
x03n_vfarmL	61715	7	2	1	1	slo	0.408717	0.000307606	-3.41505e-08	x03_vfarm	n	L	21.3056	60.75	1.95	1.05
x03n_vfarmL	61715	7	2	1	3	fst	0.765637	0.00034935	5.2787e-08	x03_vfarm	n	L	21.3056	60.75	1.95	1.05
x03n_vfarmL	61715	7	2	1	3	med	0.6424	0.000240313	1.64943e-08	x03_vfarm	n	L	21.3056	60.75	1.95	1.05
x03n_vfarmL	61715	7	2	1	3	slo	0.489276	0.000131454	3.69043e-09	x03_vfarm	n	L	21.3056	60.75	1.95	1.05
x03n_vfarmL	61715	7	2	1	5	fst	0.720755	0.00027361	1.30515e-08	x03_vfarm	n	L	21.3056	60.75	1.95	1.05
x03n_vfarmL	61715	7	2	1	5	med	0.417965	7.87142e-06	4.68641e-08	x03_vfarm	n	L	21.3056	60.75	1.95	1.05
x03n_vfarmL	61715	7	2	1	5	slo	0.417965	7.87142e-06	4.68641e-08	x03_vfarm	n	L	21.3056	60.75	1.95	1.05
x03n_vfarmL	61715	9	2	1	1	fst	0.401003	-0.000547404	1.6215e-08	x03_vfarm	n	L	21.3056	60.75	1.95	1.05
x03n_vfarmL	61715	9	2	1	1	med	0.389607	-0.000879276	-3.93355e-08	x03_vfarm	n	L	21.3056	60.75	1.95	1.05
x03n_vfarmL	61715	9	2	1	1	slo	0.303414	-0.000881142	-3.41505e-08	x03_vfarm	n	L	21.3056	60.75	1.95	1.05
x03n_vfarmL	61715	9	2	1	3	fst	0.752592	0.000613345	5.2787e-08	x03_vfarm	n	L	21.3056	60.75	1.95	1.05
x03n_vfarmL	61715	9	2	1	3	med	0.593294	0.000617066	1.64943e-08	x03_vfarm	n	L	21.3056	60.75	1.95	1.05
x03n_vfarmL	61715	9	2	1	3	slo	0.407504	0.000726122	3.69043e-09	x03_vfarm	n	L	21.3056	60.75	1.95	1.05
x03n_vfarmL	61715	9	2	1	5	fst	0.527569	0.000458871	1.30515e-08	x03_vfarm	n	L	21.3056	60.75	1.95	1.05
x03n_vfarmL	61715	9	2	1	5	med	0.269495	0.000393226	4.68641e-08	x03_vfarm	n	L	21.3056	60.75	1.95	1.05
x03n_vfarmL	61715	9	2	1	5	slo	0.269495	0.000393226	4.68641e-08	x03_vfarm	n	L	21.3056	60.75	1.95	1.05
x03n_vfarmL	61715	11	2	1	1	fst	0.392968	-0.000560991	1.6215e-08	x03_vfarm	n	L	21.3056	60.75	1.95	1.05
x03n_vfarmL	61715	11	2	1	1	med	0.230689	-0.000945789	-3.93355e-08	x03_vfarm	n	L	21.3056	60.75	1.95	1.05
x03n_vfarmL	61715	11	2	1	1	slo	0.145894	0.0334485	-3.41505e-08	x03_vfarm	n	L	21.3056	60.75	1.95	1.05
x03n_vfarmL	61715	11	2	1	3	fst	0.402391	1.76237e-05	5.2787e-08	x03_vfarm	n	L	21.3056	60.75	1.95	1.05
x03n_vfarmL	61715	11	2	1	3	med	0.306375	2.28707e-05	1.64943e-08	x03_vfarm	n	L	21.3056	60.75	1.95	1.05
x03n_vfarmL	61715	11	2	1	3	slo	0.215508	0.000357498	3.69043e-09	x03_vfarm	n	L	21.3056	60.75	1.95	1.05
x03n_vfarmL	61715	11	2	1	5	fst	0.392695	-0.000238979	1.30515e-08	x03_vfarm	n	L	21.3056	60.75	1.95	1.05
x03n_vfarmL	61715	11	2	1	5	med	0.145289	0.0331591	4.68641e-08	x03_vfarm	n	L	21.3056	60.75	1.95	1.05
x03n_vfarmL	61715	11	2	1	5	slo	0.145289	0.0331591	4.68641e-08	x03_vfarm	n	L	21.3056	60.75	1.95	1.05
x03y_vfarmL	61715	3	1	1	1	fst	0.903048	-5.03578e-05	7.45289e-09	x03_vfarm	y	L	23.5	48	0	0
x03y_vfarmL	61715	3	1	1	1	med	0.839836	-5.0722e-05	-2.05848e-08	x03_vfarm	y	L	23.5	48	0	0
x03y_vfarmL	61715	3	1	1	1	slo	0.792584	-5.31543e-05	-2.6707e-08	x03_vfarm	y	L	23.5	48	0	0
x03y_vfarmL	61715	3	1	1	3	fst	0.921915	-0.00031343	-2.39715e-08	x03_vfarm	y	L	23.5	48	0	0
x03y_vfarmL	61715	3	1	1	3	med	0.85103	-0.000420452	3.72181e-08	x03_vfarm	y	L	23.5	48	0	0
x03y_vfarmL	61715	3	1	1	3	slo	0.774195	-0.000421123	-1.04364e-08	x03_vfarm	y	L	23.5	48	0	0
x03y_vfarmL	61715	3	1	1	5	fst	0.895724	-6.77708e-06	-1.32338e-08	x03_vfarm	y	L	23.5	48	0	0
x03y_vfarmL	61715	3	1	1	5	med	0.722351	-0.000275893	-3.76679e-09	x03_vfarm	y	L	23.5	48	0	0
x03y_vfarmL	61715	3	1	1	5	slo	0.722351	-0.000275893	-3.76679e-09	x03_vfarm	y	L	23.5	48	0	0
x03y_vfarmL	61715	5	1	1	1	fst	0.8076	2.71292e-05	7.45289e-09	x03_vfarm	y	L	23.5	48	0	0
x03y_vfarmL	61715	5	1	1	1	med	0.750172	2.78991e-05	-2.05848e-08	x03_vfarm	y	L	23.5	48	0	0
x03y_vfarmL	61715	5	1	1	1	slo	0.662642	2.53883e-05	-2.6707e-08	x03_vfarm	y	L	23.5	48	0	0
x03y_vfarmL	61715	5	1	1	3	fst	0.634764	-0.000445105	-2.39715e-08	x03_vfarm	y	L	23.5	48	0	0
x03y_vfarmL	61715	5	1	1	3	med	0.495448	-0.000331912	3.72181e-08	x03_vfarm	y	L	23.5	48	0	0
x03y_vfarmL	61715	5	1	1	3	slo	0.424931	-0.000330538	-1.04364e-08	x03_vfarm	y	L	23.5	48	0	0
x03y_vfarmL	61715	5	1	1	5	fst	0.663409	0.000381042	-1.32338e-08	x03_vfarm	y	L	23.5	48	0	0
x03y_vfarmL	61715	5	1	1	5	med	0.471848	0.000181116	-3.76679e-09	x03_vfarm	y	L	23.5	48	0	0
x03y_vfarmL	61715	5	1	1	5	slo	0.471848	0.000181116	-3.76679e-09	x03_vfarm	y	L	23.5	48	0	0
x03y_vfarmL	61715	7	1	1	1	fst	0.795442	-0.000295328	7.45289e-09	x03_vfarm	y	L	23.5	48	0	0
x03y_vfarmL	61715	7	1	1	1	med	0.683556	-0.000313259	-2.05848e-08	x03_vfarm	y	L	23.5	48	0	0
x03y_vfarmL	61715	7	1	1	1	slo	0.625711	-0.000647014	-2.6707e-08	x03_vfarm	y	L	23.5	48	0	0
x03y_vfarmL	61715	7	1	1	3	fst	0.84761	0.000452851	-2.39715e-08	x03_vfarm	y	L	23.5	48	0	0
x03y_vfarmL	61715	7	1	1	3	med	0.778637	0.000342099	3.72181e-08	x03_vfarm	y	L	23.5	48	0	0
x03y_vfarmL	61715	7	1	1	3	slo	0.663853	0.000342307	-1.04364e-08	x03_vfarm	y	L	23.5	48	0	0
x03y_vfarmL	61715	7	1	1	5	fst	0.648053	-0.00053139	-1.32338e-08	x03_vfarm	y	L	23.5	48	0	0
x03y_vfarmL	61715	7	1	1	5	med	0.358061	-0.000334114	-3.76679e-09	x03_vfarm	y	L	23.5	48	0	0
x03y_vfarmL	61715	7	1	1	5	slo	0.358061	-0.000334114	-3.76679e-09	x03_vfarm	y	L	23.5	48	0	0
x03y_vfarmL	61715	9	1	1	1	fst	0.946853	0.000980875	7.45289e-09	x03_vfarm	y	L	23.5	48	0	0
x03y_vfarmL	61715	9	1	1	1	med	0.878629	0.000986727	-2.05848e-08	x03_vfarm	y	L	23.5	48	0	0
x03y_vfarmL	61715	9	1	1	1	slo	0.809246	0.000983241	-2.6707e-08	x03_vfarm	y	L	23.5	48	0	0
x03y_vfarmL	61715	9	1	1	3	fst	0.827175	0.000115245	-2.39715e-08	x03_vfarm	y	L	23.5	48	0	0
x03y_vfarmL	61715	9	1	1	3	med	0.711738	0.000340891	3.72181e-08	x03_vfarm	y	L	23.5	48	0	0
x03y_vfarmL	61715	9	1	1	3	slo	0.570295	0.000231186	-1.04364e-08	x03_vfarm	y	L	23.5	48	0	0
x03y_vfarmL	61715	9	1	1	5	fst	0.544998	-0.000429167	-1.32338e-08	x03_vfarm	y	L	23.5	48	0	0
x03y_vfarmL	61715	9	1	1	5	med	0.284399	-0.000700121	-3.76679e-09	x03_vfarm	y	L	23.5	48	0	0
x03y_vfarmL	61715	9	1	1	5	slo	0.284399	-0.000700121	-3.76679e-09	x03_vfarm	y	L	23.5	48	0	0
x03y_vfarmL	61715	11	1	1	1	fst	0.74955	0.000833741	7.45289e-09	x03_vfarm	y	L	23.5	48	0	0
x03y_vfarmL	61715	11	1	1	1	med	0.639004	0.000823438	-2.05848e-08	x03_vfarm	y	L	23.5	48	0	0
x03y_vfarmL	61715	11	1	1	1	slo	0.488772	0.000834779	-2.6707e-08	x03_vfarm	y	L	23.5	48	0	0
x03y_vfarmL	61715	11	1	1	3	fst	0.395537	-0.000375214	-2.39715e-08	x03_vfarm	y	L	23.5	48	0	0
x03y_vfarmL	61715	11	1	1	3	med	0.266052	-0.000376601	3.72181e-08	x03_vfarm	y	L	23.5	48	0	0
x03y_vfarmL	61715	11	1	1	3	slo	0.22043	-4.21934e-05	-1.04364e-08	x03_vfarm	y	L	23.5	48	0	0
x03y_vfarmL	61715	11	1	1	5	fst	0.562047	0.000182591	-1.32338e-08	x03_vfarm	y	L	23.5	48	0	0
x03y_vfarmL	61715	11	1	1	5	med	0.284812	0.0335161	-3.76679e-09	x03_vfarm	y	L	23.5	48	0	0
x03y_vfarmL	61715	11	1	1	5	slo	0.284812	0.0335161	-3.76679e-09	x03_vfarm	y	L	23.5	48	0	0
x03y_vfarmL	61715	3	3	1	1	fst	0.824358	0.000989689	-2.83054e-08	x03_vfarm	y	L	23.5	48	0	0
x03y_vfarmL	61715	3	3	1	1	med	0.767879	0.000982161	-4.79928e-08	x03_vfarm	y	L	23.5	48	0	0
x03y_vfarmL	61715	3	3	1	1	slo	0.707562	0.000983827	2.20117e-08	x03_vfarm	y	L	23.5	48	0	0
x03y_vfarmL	61715	3	3	1	3	fst	0.727297	-0.0011101	-2.55236e-08	x03_vfarm	y	L	23.5	48	0	0
x03y_vfarmL	61715	3	3	1	3	med	0.628521	-0.00111104	-6.06423e-08	x03_vfarm	y	L	23.5	48	0	0
x03y_vfarmL	61715	3	3	1	3	slo	0.508218	-0.000999869	4.10389e-08	x03_vfarm	y	L	23.5	48	0	0
x03y_vfarmL	61715	3	3	1	5	fst	0.70957	0.000214685	-9.8388e-08	x03_vfarm	y	L	23.5	48	0	0
x03y_vfarmL	61715	3	3	1	5	med	0.44382	-0.000115723	7.85284e-08	x03_vfarm	y	L	23.5	48	0	0
x03y_vfarmL	61715	3	3	1	5	slo	0.44382	-0.000115723	7.85284e-08	x03_vfarm	y	L	23.5	48	0	0
x03y_vfarmL	61715	5	3	1	1	fst	0.876662	0.000977609	-2.83054e-08	x03_vfarm	y	L	23.5	48	0	0
x03y_vfarmL	61715	5	3	1	1	med	0.798983	0.000976594	-4.79928e-08	x03_vfarm	y	L	23.5	48	0	0
x03y_vfarmL	61715	5	3	1	1	slo	0.710654	0.000976772	2.20117e-08	x03_vfarm	y	L	23.5	48	0	0
x03y_vfarmL	61715	5	3	1	3	fst	0.819004	0.000228284	-2.55236e-08	x03_vfarm	y	L	23.5	48	0	0
x03y_vfarmL	61715	5	3	1	3	med	0.747223	0.000119835	-6.06423e-08	x03_vfarm	y	L	23.5	48	0	0
x03y_vfarmL	61715	5	3	1	3	slo	0.608396	0.000453154	4.10389e-08	x03_vfarm	y	L	23.5	48	0	0
x03y_vfarmL	61715	5	3	1	5	fst	0.630816	0.00648562	-9.8388e-08	x03_vfarm	y	L	23.5	48	0	0
x03y_vfarmL	61715	5	3	1	5	med	0.311684	-0.0334485	7.85284e-08	x03_vfarm	y	L	23.5	48	0	0
x03y_vfarmL	61715	5	3	1	5	slo	0.311684	-0.0334485	7.85284e-08	x03_vfarm	y	L	23.5	48	0	0
x03y_vfarmL	61715	7	3	1	1	fst	0.747333	-6.09046e-05	-2.83054e-08	x03_vfarm	y	L	23.5	48	0	0
x03y_vfarmL	61715	7	3	1	1	med	0.636754	-5.36773e-05	-4.79928e-08	x03_vfarm	y	L	23.5	48	0	0
x03y_vfarmL	61715	7	3	1	1	slo	0.500235	-5.12803e-05	2.20117e-08	x03_vfarm	y	L	23.5	48	0	0
x03y_vfarmL	61715	7	3	1	3	fst	0.814018	0.000245441	-2.55236e-08	x03_vfarm	y	L	23.5	48	0	0
x03y_vfarmL	61715	7	3	1	3	med	0.700673	-8.97112e-05	-6.06423e-08	x03_vfarm	y	L	23.5	48	0	0
x03y_vfarmL	61715	7	3	1	3	slo	0.510629	-8.84904e-05	4.10389e-08	x03_vfarm	y	L	23.5	48	0	0
x03y_vfarmL	61715	7	3	1	5	fst	0.617597	0.000422944	-9.8388e-08	x03_vfarm	y	L	23.5	48	0	0
x03y_vfarmL	61715	7	3	1	5	med	0.253149	0.000626187	7.85284e-08	x03_vfarm	y	L	23.5	48	0	0
x03y_vfarmL	61715	7	3	1	5	slo	0.253149	0.000626187	7.85284e-08	x03_vfarm	y	L	23.5	48	0	0
x03y_vfarmL	61715	9	3	1	1	fst	0.554601	-0.000374725	-2.83054e-08	x03_vfarm	y	L	23.5	48	0	0
x03y_vfarmL	61715	9	3	1	1	med	0.337901	-0.000723998	-4.79928e-08	x03_vfarm	y	L	23.5	48	0	0
x03y_vfarmL	61715	9	3	1	1	slo	0.269122	-0.000720733	2.20117e-08	x03_vfarm	y	L	23.5	48	0	0
x03y_vfarmL	61715	9	3	1	3	fst	0.640061	0.000311901	-2.55236e-08	x03_vfarm	y	L	23.5	48	0	0
x03y_vfarmL	61715	9	3	1	3	med	0.598408	0.000203223	-6.06423e-08	x03_vfarm	y	L	23.5	48	0	0
x03y_vfarmL	61715	9	3	1	3	slo	0.494311	0.000202597	4.10389e-08	x03_vfarm	y	L	23.5	48	0	0
x03y_vfarmL	61715	9	3	1	5	fst	0.524297	0.00654563	-9.8388e-08	x03_vfarm	y	L	23.5	48	0	0
x03y_vfarmL	61715	9	3	1	5	med	0.182045	0.000413412	7.85284e-08	x03_vfarm	y	L	23.5	48	0	0
x03y_vfarmL	61715	9	3	1	5	slo	0.182045	0.000413412	7.85284e-08	x03_vfarm	y	L	23.5	48	0	0
x03y_vfarmL	61715	11	3	1	1	fst	0.611614	0.00097987	-2.83054e-08	x03_vfarm	y	L	23.5	48	0	0
x03y_vfarmL	61715	11	3	1	1	med	0.429349	0.000993806	-4.79928e-08	x03_vfarm	y	L	23.5	48	0	0
x03y_vfarmL	61715	11	3	1	1	slo	0.347764	0.000992788	2.20117e-08	x03_vfarm	y	L	23.5	48	0	0
x03y_vfarmL	61715	11	3	1	3	fst	0.480174	0.00667731	-2.55236e-08	x03_vfarm	y	L	23.5	48	0	0
x03y_vfarmL	61715	11	3	1	3	med	0.327581	0.0165698	-6.06423e-08	x03_vfarm	y	L	23.5	48	0	0
x03y_vfarmL	61715	11	3	1	3	slo	0.208926	0.0670166	4.10389e-08	x03_vfarm	y	L	23.5	48	0	0
x03y_vfarmL	61715	11	3	1	5	fst	0.381703	0.0140116	-9.8388e-08	x03_vfarm	y	L	23.5	48	0	0
x03y_vfarmL	61715	11	3	1	5	med	0.154958	-0.00144414	7.85284e-08	x03_vfarm	y	L	23.5	48	0	0
x03y_vfarmL	61715	11	3	1	5	slo	0.154958	-0.00144414	7.85284e-08	x03_vfarm	y	L	23.5	48	0	0
x03y_vfarmL	61715	3	2	1	1	fst	0.730486	-0.000344289	1.30987e-08	x03_vfarm	y	L	23.5	48	0	0
x03y_vfarmL	61715	3	2	1	1	med	0.71624	1.51225e-06	4.71594e-08	x03_vfarm	y	L	23.5	48	0	0
x03y_vfarmL	61715	3	2	1	1	slo	0.618966	-7.42299e-06	-7.58622e-09	x03_vfarm	y	L	23.5	48	0	0
x03y_vfarmL	61715	3	2	1	3	fst	0.874374	-0.000356698	-1.69665e-09	x03_vfarm	y	L	23.5	48	0	0
x03y_vfarmL	61715	3	2	1	3	med	0.795208	-0.000358806	-1.80021e-08	x03_vfarm	y	L	23.5	48	0	0
x03y_vfarmL	61715	3	2	1	3	slo	0.693577	-0.000357994	1.77333e-08	x03_vfarm	y	L	23.5	48	0	0
x03y_vfarmL	61715	3	2	1	5	fst	0.887178	-8.62265e-06	-3.741e-08	x03_vfarm	y	L	23.5	48	0	0
x03y_vfarmL	61715	3	2	1	5	med	0.674354	0.000124054	-2.11082e-08	x03_vfarm	y	L	23.5	48	0	0
x03y_vfarmL	61715	3	2	1	5	slo	0.674354	0.000124054	-2.11082e-08	x03_vfarm	y	L	23.5	48	0	0
x03y_vfarmL	61715	5	2	1	1	fst	0.733482	-2.07696e-05	1.30987e-08	x03_vfarm	y	L	23.5	48	0	0
x03y_vfarmL	61715	5	2	1	1	med	0.653802	-2.58412e-05	4.71594e-08	x03_vfarm	y	L	23.5	48	0	0
x03y_vfarmL	61715	5	2	1	1	slo	0.572382	-2.51619e-05	-7.58622e-09	x03_vfarm	y	L	23.5	48	0	0
x03y_vfarmL	61715	5	2	1	3	fst	0.866304	-0.000219916	-1.69665e-09	x03_vfarm	y	L	23.5	48	0	0
x03y_vfarmL	61715	5	2	1	3	med	0.748631	-0.000220658	-1.80021e-08	x03_vfarm	y	L	23.5	48	0	0
x03y_vfarmL	61715	5	2	1	3	slo	0.642851	-0.000109663	1.77333e-08	x03_vfarm	y	L	23.5	48	0	0
x03y_vfarmL	61715	5	2	1	5	fst	0.80952	-5.80842e-05	-3.741e-08	x03_vfarm	y	L	23.5	48	0	0
x03y_vfarmL	61715	5	2	1	5	med	0.492468	8.31858e-06	-2.11082e-08	x03_vfarm	y	L	23.5	48	0	0
x03y_vfarmL	61715	5	2	1	5	slo	0.492468	8.31858e-06	-2.11082e-08	x03_vfarm	y	L	23.5	48	0	0
x03y_vfarmL	61715	7	2	1	1	fst	0.62844	0.000264876	1.30987e-08	x03_vfarm	y	L	23.5	48	0	0
x03y_vfarmL	61715	7	2	1	1	med	0.513733	0.000266684	4.71594e-08	x03_vfarm	y	L	23.5	48	0	0
x03y_vfarmL	61715	7	2	1	1	slo	0.42138	-6.18828e-05	-7.58622e-09	x03_vfarm	y	L	23.5	48	0	0
x03y_vfarmL	61715	7	2	1	3	fst	0.689146	-0.000143407	-1.69665e-09	x03_vfarm	y	L	23.5	48	0	0
x03y_vfarmL	61715	7	2	1	3	med	0.419984	-0.000142692	-1.80021e-08	x03_vfarm	y	L	23.5	48	0	0
x03y_vfarmL	61715	7	2	1	3	slo	0.30386	-0.000142358	1.77333e-08	x03_vfarm	y	L	23.5	48	0	0
x03y_vfarmL	61715	7	2	1	5	fst	0.757155	-9.17513e-05	-3.741e-08	x03_vfarm	y	L	23.5	48	0	0
x03y_vfarmL	61715	7	2	1	5	med	0.41268	-0.000292822	-2.11082e-08	x03_vfarm	y	L	23.5	48	0	0
x03y_vfarmL	61715	7	2	1	5	slo	0.41268	-0.000292822	-2.11082e-08	x03_vfarm	y	L	23.5	48	0	0
x03y_vfarmL	61715	9	2	1	1	fst	0.657821	-0.00068939	1.30987e-08	x03_vfarm	y	L	23.5	48	0	0
x03y_vfarmL	61715	9	2	1	1	med	0.527525	-0.000368311	4.71594e-08	x03_vfarm	y	L	23.5	48	0	0
x03y_vfarmL	61715	9	2	1	1	slo	0.399738	-0.00068841	-7.58622e-09	x03_vfarm	y	L	23.5	48	0	0
x03y_vfarmL	61715	9	2	1	3	fst	0.619673	-0.000591194	-1.69665e-09	x03_vfarm	y	L	23.5	48	0	0
x03y_vfarmL	61715	9	2	1	3	med	0.508579	-3.40474e-05	-1.80021e-08	x03_vfarm	y	L	23.5	48	0	0
x03y_vfarmL	61715	9	2	1	3	slo	0.390566	-3.5256e-05	1.77333e-08	x03_vfarm	y	L	23.5	48	0	0
x03y_vfarmL	61715	9	2	1	5	fst	0.639189	-0.000354834	-3.741e-08	x03_vfarm	y	L	23.5	48	0	0
x03y_vfarmL	61715	9	2	1	5	med	0.356512	-0.000755764	-2.11082e-08	x03_vfarm	y	L	23.5	48	0	0
x03y_vfarmL	61715	9	2	1	5	slo	0.356512	-0.000755764	-2.11082e-08	x03_vfarm	y	L	23.5	48	0	0
x03y_vfarmL	61715	11	2	1	1	fst	0.567683	0.000222409	1.30987e-08	x03_vfarm	y	L	23.5	48	0	0
x03y_vfarmL	61715	11	2	1	1	med	0.485243	0.000854884	4.71594e-08	x03_vfarm	y	L	23.5	48	0	0
x03y_vfarmL	61715	11	2	1	1	slo	0.342553	0.000541939	-7.58622e-09	x03_vfarm	y	L	23.5	48	0	0
x03y_vfarmL	61715	11	2	1	3	fst	0.476907	0.000197038	-1.69665e-09	x03_vfarm	y	L	23.5	48	0	0
x03y_vfarmL	61715	11	2	1	3	med	0.363895	-0.000246425	-1.80021e-08	x03_vfarm	y	L	23.5	48	0	0
x03y_vfarmL	61715	11	2	1	3	slo	0.266876	-0.000246366	1.77333e-08	x03_vfarm	y	L	23.5	48	0	0
x03y_vfarmL	61715	11	2	1	5	fst	0.442832	0.00033896	-3.741e-08	x03_vfarm	y	L	23.5	48	0	0
x03y_vfarmL	61715	11	2	1	5	med	0.260148	7.33495e-05	-2.11082e-08	x03_vfarm	y	L	23.5	48	0	0
x03y_vfarmL	61715	11	2	1	5	slo	0.260148	7.33495e-05	-2.11082e-08	x03_vfarm	y	L	23.5	48	0	0
x04n_vfarmE	62215	3	1	1	1	fst	0.883845	-0.00103405	3.18965e-08	x04_vfarm	n	E	18.2222	87.4	0.7	0.45
x04n_vfarmE	62215	3	1	1	1	med	0.834344	-0.00103441	-3.07465e-08	x04_vfarm	n	E	18.2222	87.4	0.7	0.45
x04n_vfarmE	62215	3	1	1	1	slo	0.747597	-0.000702295	1.06782e-08	x04_vfarm	n	E	18.2222	87.4	0.7	0.45
x04n_vfarmE	62215	3	1	1	3	fst	0.952876	-8.4752e-06	-4.12559e-09	x04_vfarm	n	E	18.2222	87.4	0.7	0.45
x04n_vfarmE	62215	3	1	1	3	med	0.870516	0.000100948	-4.70409e-08	x04_vfarm	n	E	18.2222	87.4	0.7	0.45
x04n_vfarmE	62215	3	1	1	3	slo	0.794329	-9.34959e-06	2.21789e-08	x04_vfarm	n	E	18.2222	87.4	0.7	0.45
x04n_vfarmE	62215	3	1	1	5	fst	0.842347	-0.000546591	2.81873e-09	x04_vfarm	n	E	18.2222	87.4	0.7	0.45
x04n_vfarmE	62215	3	1	1	5	med	0.601625	-0.000746592	-7.35891e-09	x04_vfarm	n	E	18.2222	87.4	0.7	0.45
x04n_vfarmE	62215	3	1	1	5	slo	0.601625	-0.000746592	-7.35891e-09	x04_vfarm	n	E	18.2222	87.4	0.7	0.45
x04n_vfarmE	62215	5	1	1	1	fst	0.878953	1.67254e-05	3.18965e-08	x04_vfarm	n	E	18.2222	87.4	0.7	0.45
x04n_vfarmE	62215	5	1	1	1	med	0.806216	1.73684e-05	-3.07465e-08	x04_vfarm	n	E	18.2222	87.4	0.7	0.45
x04n_vfarmE	62215	5	1	1	1	slo	0.700271	1.87856e-05	1.06782e-08	x04_vfarm	n	E	18.2222	87.4	0.7	0.45
x04n_vfarmE	62215	5	1	1	3	fst	0.884919	9.31134e-05	-4.12559e-09	x04_vfarm	n	E	18.2222	87.4	0.7	0.45
x04n_vfarmE	62215	5	1	1	3	med	0.786033	-1.84465e-05	-4.70409e-08	x04_vfarm	n	E	18.2222	87.4	0.7	0.45
x04n_vfarmE	62215	5	1	1	3	slo	0.69958	9.24344e-05	2.21789e-08	x04_vfarm	n	E	18.2222	87.4	0.7	0.45
x04n_vfarmE	62215	5	1	1	5	fst	0.802886	-0.00034309	2.81873e-09	x04_vfarm	n	E	18.2222	87.4	0.7	0.45
x04n_vfarmE	62215	5	1	1	5	med	0.52095	-0.000276522	-7.35891e-09	x04_vfarm	n	E	18.2222	87.4	0.7	0.45
x04n_vfarmE	62215	5	1	1	5	slo	0.52095	-0.000276522	-7.35891e-09	x04_vfarm	n	E	18.2222	87.4	0.7	0.45
x04n_vfarmE	62215	7	1	1	1	fst	0.858551	1.22993e-05	3.18965e-08	x04_vfarm	n	E	18.2222	87.4	0.7	0.45
x04n_vfarmE	62215	7	1	1	1	med	0.763612	9.30411e-07	-3.07465e-08	x04_vfarm	n	E	18.2222	87.4	0.7	0.45
x04n_vfarmE	62215	7	1	1	1	slo	0.598188	6.03525e-07	1.06782e-08	x04_vfarm	n	E	18.2222	87.4	0.7	0.45
x04n_vfarmE	62215	7	1	1	3	fst	0.690266	-0.000329148	-4.12559e-09	x04_vfarm	n	E	18.2222	87.4	0.7	0.45
x04n_vfarmE	62215	7	1	1	3	med	0.495783	-0.0006665	-4.70409e-08	x04_vfarm	n	E	18.2222	87.4	0.7	0.45
x04n_vfarmE	62215	7	1	1	3	slo	0.458268	-0.000554317	2.21789e-08	x04_vfarm	n	E	18.2222	87.4	0.7	0.45
x04n_vfarmE	62215	7	1	1	5	fst	0.75099	-0.000144796	2.81873e-09	x04_vfarm	n	E	18.2222	87.4	0.7	0.45
x04n_vfarmE	62215	7	1	1	5	med	0.443967	-0.000144632	-7.35891e-09	x04_vfarm	n	E	18.2222	87.4	0.7	0.45
x04n_vfarmE	62215	7	1	1	5	slo	0.443967	-0.000144632	-7.35891e-09	x04_vfarm	n	E	18.2222	87.4	0.7	0.45
x04n_vfarmE	62215	9	1	1	1	fst	0.731196	-4.59212e-05	3.18965e-08	x04_vfarm	n	E	18.2222	87.4	0.7	0.45
x04n_vfarmE	62215	9	1	1	1	med	0.576166	-4.45463e-05	-3.07465e-08	x04_vfarm	n	E	18.2222	87.4	0.7	0.45
x04n_vfarmE	62215	9	1	1	1	slo	0.478633	0.000628925	1.06782e-08	x04_vfarm	n	E	18.2222	87.4	0.7	0.45
x04n_vfarmE	62215	9	1	1	3	fst	0.719759	0.000215812	-4.12559e-09	x04_vfarm	n	E	18.2222	87.4	0.7	0.45
x04n_vfarmE	62215	9	1	1	3	med	0.567678	0.000546439	-4.70409e-08	x04_vfarm	n	E	18.2222	87.4	0.7	0.45
x04n_vfarmE	62215	9	1	1	3	slo	0.460897	0.000438661	2.21789e-08	x04_vfarm	n	E	18.2222	87.4	0.7	0.45
x04n_vfarmE	62215	9	1	1	5	fst	0.536332	-7.66526e-05	2.81873e-09	x04_vfarm	n	E	18.2222	87.4	0.7	0.45
x04n_vfarmE	62215	9	1	1	5	med	0.254086	5.82626e-05	-7.35891e-09	x04_vfarm	n	E	18.2222	87.4	0.7	0.45
x04n_vfarmE	62215	9	1	1	5	slo	0.254086	5.82626e-05	-7.35891e-09	x04_vfarm	n	E	18.2222	87.4	0.7	0.45
x04n_vfarmE	62215	11	1	1	1	fst	0.759095	-8.99438e-06	3.18965e-08	x04_vfarm	n	E	18.2222	87.4	0.7	0.45
x04n_vfarmE	62215	11	1	1	1	med	0.62193	2.68302e-06	-3.07465e-08	x04_vfarm	n	E	18.2222	87.4	0.7	0.45
x04n_vfarmE	62215	11	1	1	1	slo	0.523192	0.000338879	1.06782e-08	x04_vfarm	n	E	18.2222	87.4	0.7	0.45
x04n_vfarmE	62215	11	1	1	3	fst	0.701525	-3.7561e-05	-4.12559e-09	x04_vfarm	n	E	18.2222	87.4	0.7	0.45
x04n_vfarmE	62215	11	1	1	3	med	0.507636	-0.000373264	-4.70409e-08	x04_vfarm	n	E	18.2222	87.4	0.7	0.45
x04n_vfarmE	62215	11	1	1	3	slo	0.376985	7.45562e-05	2.21789e-08	x04_vfarm	n	E	18.2222	87.4	0.7	0.45
x04n_vfarmE	62215	11	1	1	5	fst	0.517525	-0.000152496	2.81873e-09	x04_vfarm	n	E	18.2222	87.4	0.7	0.45
x04n_vfarmE	62215	11	1	1	5	med	0.319846	0.0331149	-7.35891e-09	x04_vfarm	n	E	18.2222	87.4	0.7	0.45
x04n_vfarmE	62215	11	1	1	5	slo	0.319846	0.0331149	-7.35891e-09	x04_vfarm	n	E	18.2222	87.4	0.7	0.45
x04n_vfarmE	62215	3	3	1	1	fst	0.723159	-1.04274e-05	-6.33067e-08	x04_vfarm	n	E	18.2222	87.4	0.7	0.45
x04n_vfarmE	62215	3	3	1	1	med	0.541217	-0.0166793	-4.60534e-09	x04_vfarm	n	E	18.2222	87.4	0.7	0.45
x04n_vfarmE	62215	3	3	1	1	slo	0.462904	-0.00100523	3.88786e-08	x04_vfarm	n	E	18.2222	87.4	0.7	0.45
x04n_vfarmE	62215	3	3	1	3	fst	0.684284	-0.000101815	3.25667e-08	x04_vfarm	n	E	18.2222	87.4	0.7	0.45
x04n_vfarmE	62215	3	3	1	3	med	0.527279	-0.000102551	-8.39723e-09	x04_vfarm	n	E	18.2222	87.4	0.7	0.45
x04n_vfarmE	62215	3	3	1	3	slo	0.372727	0.0334513	-4.75416e-08	x04_vfarm	n	E	18.2222	87.4	0.7	0.45
x04n_vfarmE	62215	3	3	1	5	fst	0.31093	0.0140908	-8.45428e-08	x04_vfarm	n	E	18.2222	87.4	0.7	0.45
x04n_vfarmE	62215	3	3	1	5	med	0.228639	0.0359702	-6.40618e-08	x04_vfarm	n	E	18.2222	87.4	0.7	0.45
x04n_vfarmE	62215	3	3	1	5	slo	0.228639	0.0359702	-6.40618e-08	x04_vfarm	n	E	18.2222	87.4	0.7	0.45
x04n_vfarmE	62215	5	3	1	1	fst	0.818284	-2.67156e-05	-6.33067e-08	x04_vfarm	n	E	18.2222	87.4	0.7	0.45
x04n_vfarmE	62215	5	3	1	1	med	0.683586	-2.30445e-05	-4.60534e-09	x04_vfarm	n	E	18.2222	87.4	0.7	0.45
x04n_vfarmE	62215	5	3	1	1	slo	0.530879	-2.13746e-05	3.88786e-08	x04_vfarm	n	E	18.2222	87.4	0.7	0.45
x04n_vfarmE	62215	5	3	1	3	fst	0.762888	0.000673936	3.25667e-08	x04_vfarm	n	E	18.2222	87.4	0.7	0.45
x04n_vfarmE	62215	5	3	1	3	med	0.518442	0.0166717	-8.39723e-09	x04_vfarm	n	E	18.2222	87.4	0.7	0.45
x04n_vfarmE	62215	5	3	1	3	slo	0.392715	0.065895	-4.75416e-08	x04_vfarm	n	E	18.2222	87.4	0.7	0.45
x04n_vfarmE	62215	5	3	1	5	fst	0.414846	-0.0129312	-8.45428e-08	x04_vfarm	n	E	18.2222	87.4	0.7	0.45
x04n_vfarmE	62215	5	3	1	5	med	0.268665	-0.0513147	-6.40618e-08	x04_vfarm	n	E	18.2222	87.4	0.7	0.45
x04n_vfarmE	62215	5	3	1	5	slo	0.268665	-0.0513147	-6.40618e-08	x04_vfarm	n	E	18.2222	87.4	0.7	0.45
x04n_vfarmE	62215	7	3	1	1	fst	0.708992	-0.000724586	-6.33067e-08	x04_vfarm	n	E	18.2222	87.4	0.7	0.45
x04n_vfarmE	62215	7	3	1	1	med	0.524908	-0.0173922	-4.60534e-09	x04_vfarm	n	E	18.2222	87.4	0.7	0.45
x04n_vfarmE	62215	7	3	1	1	slo	0.397335	-0.00072507	3.88786e-08	x04_vfarm	n	E	18.2222	87.4	0.7	0.45
x04n_vfarmE	62215	7	3	1	3	fst	0.585681	-0.00133224	3.25667e-08	x04_vfarm	n	E	18.2222	87.4	0.7	0.45
x04n_vfarmE	62215	7	3	1	3	med	0.373348	-0.000887547	-8.39723e-09	x04_vfarm	n	E	18.2222	87.4	0.7	0.45
x04n_vfarmE	62215	7	3	1	3	slo	0.313488	0.0322193	-4.75416e-08	x04_vfarm	n	E	18.2222	87.4	0.7	0.45
x04n_vfarmE	62215	7	3	1	5	fst	0.429735	-0.0192706	-8.45428e-08	x04_vfarm	n	E	18.2222	87.4	0.7	0.45
x04n_vfarmE	62215	7	3	1	5	med	0.229168	0.0196719	-6.40618e-08	x04_vfarm	n	E	18.2222	87.4	0.7	0.45
x04n_vfarmE	62215	7	3	1	5	slo	0.229168	0.0196719	-6.40618e-08	x04_vfarm	n	E	18.2222	87.4	0.7	0.45
x04n_vfarmE	62215	9	3	1	1	fst	0.521363	-0.000690578	-6.33067e-08	x04_vfarm	n	E	18.2222	87.4	0.7	0.45
x04n_vfarmE	62215	9	3	1	1	med	0.361119	-0.0176845	-4.60534e-09	x04_vfarm	n	E	18.2222	87.4	0.7	0.45
x04n_vfarmE	62215	9	3	1	1	slo	0.254741	-0.0340221	3.88786e-08	x04_vfarm	n	E	18.2222	87.4	0.7	0.45
x04n_vfarmE	62215	9	3	1	3	fst	0.653266	-0.0132163	3.25667e-08	x04_vfarm	n	E	18.2222	87.4	0.7	0.45
x04n_vfarmE	62215	9	3	1	3	med	0.453911	0.000784925	-8.39723e-09	x04_vfarm	n	E	18.2222	87.4	0.7	0.45
x04n_vfarmE	62215	9	3	1	3	slo	0.319855	0.00100845	-4.75416e-08	x04_vfarm	n	E	18.2222	87.4	0.7	0.45
x04n_vfarmE	62215	9	3	1	5	fst	0.383617	0.026683	-8.45428e-08	x04_vfarm	n	E	18.2222	87.4	0.7	0.45
x04n_vfarmE	62215	9	3	1	5	med	0.182725	0.127539	-6.40618e-08	x04_vfarm	n	E	18.2222	87.4	0.7	0.45
x04n_vfarmE	62215	9	3	1	5	slo	0.182725	0.127539	-6.40618e-08	x04_vfarm	n	E	18.2222	87.4	0.7	0.45
x04n_vfarmE	62215	11	3	1	1	fst	0.338723	-0.00767593	-6.33067e-08	x04_vfarm	n	E	18.2222	87.4	0.7	0.45
x04n_vfarmE	62215	11	3	1	1	med	0.285145	-0.0500014	-4.60534e-09	x04_vfarm	n	E	18.2222	87.4	0.7	0.45
x04n_vfarmE	62215	11	3	1	1	slo	0.205863	-0.000338396	3.88786e-08	x04_vfarm	n	E	18.2222	87.4	0.7	0.45
x04n_vfarmE	62215	11	3	1	3	fst	0.395588	-0.000676468	3.25667e-08	x04_vfarm	n	E	18.2222	87.4	0.7	0.45
x04n_vfarmE	62215	11	3	1	3	med	0.301377	0.0164373	-8.39723e-09	x04_vfarm	n	E	18.2222	87.4	0.7	0.45
x04n_vfarmE	62215	11	3	1	3	slo	0.213775	0.00510149	-4.75416e-08	x04_vfarm	n	E	18.2222	87.4	0.7	0.45
x04n_vfarmE	62215	11	3	1	5	fst	0.339217	0.0354659	-8.45428e-08	x04_vfarm	n	E	18.2222	87.4	0.7	0.45
x04n_vfarmE	62215	11	3	1	5	med	0.181026	0.0519487	-6.40618e-08	x04_vfarm	n	E	18.2222	87.4	0.7	0.45
x04n_vfarmE	62215	11	3	1	5	slo	0.181026	0.0519487	-6.40618e-08	x04_vfarm	n	E	18.2222	87.4	0.7	0.45
x04n_vfarmE	62215	3	2	1	1	fst	0.820523	0.000334633	-1.54315e-08	x04_vfarm	n	E	18.2222	87.4	0.7	0.45
x04n_vfarmE	62215	3	2	1	1	med	0.756	0.000661727	3.68967e-09	x04_vfarm	n	E	18.2222	87.4	0.7	0.45
x04n_vfarmE	62215	3	2	1	1	slo	0.648116	0.000329366	-1.22225e-08	x04_vfarm	n	E	18.2222	87.4	0.7	0.45
x04n_vfarmE	62215	3	2	1	3	fst	0.852868	3.45598e-07	9.77541e-09	x04_vfarm	n	E	18.2222	87.4	0.7	0.45
x04n_vfarmE	62215	3	2	1	3	med	0.730428	-1.32446e-06	3.37228e-08	x04_vfarm	n	E	18.2222	87.4	0.7	0.45
x04n_vfarmE	62215	3	2	1	3	slo	0.651243	-1.64838e-06	-6.53883e-10	x04_vfarm	n	E	18.2222	87.4	0.7	0.45
x04n_vfarmE	62215	3	2	1	5	fst	0.74508	-2.37404e-06	1.17872e-08	x04_vfarm	n	E	18.2222	87.4	0.7	0.45
x04n_vfarmE	62215	3	2	1	5	med	0.401378	0.0331313	1.04556e-08	x04_vfarm	n	E	18.2222	87.4	0.7	0.45
x04n_vfarmE	62215	3	2	1	5	slo	0.401378	0.0331313	1.04556e-08	x04_vfarm	n	E	18.2222	87.4	0.7	0.45
x04n_vfarmE	62215	5	2	1	1	fst	0.788761	-2.25691e-05	-1.54315e-08	x04_vfarm	n	E	18.2222	87.4	0.7	0.45
x04n_vfarmE	62215	5	2	1	1	med	0.637836	-1.86799e-05	3.68967e-09	x04_vfarm	n	E	18.2222	87.4	0.7	0.45
x04n_vfarmE	62215	5	2	1	1	slo	0.536306	-2.12082e-05	-1.22225e-08	x04_vfarm	n	E	18.2222	87.4	0.7	0.45
x04n_vfarmE	62215	5	2	1	3	fst	0.75692	-0.000677555	9.77541e-09	x04_vfarm	n	E	18.2222	87.4	0.7	0.45
x04n_vfarmE	62215	5	2	1	3	med	0.550714	-0.000343244	3.37228e-08	x04_vfarm	n	E	18.2222	87.4	0.7	0.45
x04n_vfarmE	62215	5	2	1	3	slo	0.401635	-0.000121632	-6.53883e-10	x04_vfarm	n	E	18.2222	87.4	0.7	0.45
x04n_vfarmE	62215	5	2	1	5	fst	0.579979	-0.000278934	1.17872e-08	x04_vfarm	n	E	18.2222	87.4	0.7	0.45
x04n_vfarmE	62215	5	2	1	5	med	0.312502	0.0333886	1.04556e-08	x04_vfarm	n	E	18.2222	87.4	0.7	0.45
x04n_vfarmE	62215	5	2	1	5	slo	0.312502	0.0333886	1.04556e-08	x04_vfarm	n	E	18.2222	87.4	0.7	0.45
x04n_vfarmE	62215	7	2	1	1	fst	0.713778	-3.17063e-05	-1.54315e-08	x04_vfarm	n	E	18.2222	87.4	0.7	0.45
x04n_vfarmE	62215	7	2	1	1	med	0.578519	-3.50685e-05	3.68967e-09	x04_vfarm	n	E	18.2222	87.4	0.7	0.45
x04n_vfarmE	62215	7	2	1	1	slo	0.442512	0.0332875	-1.22225e-08	x04_vfarm	n	E	18.2222	87.4	0.7	0.45
x04n_vfarmE	62215	7	2	1	3	fst	0.73293	-0.000115583	9.77541e-09	x04_vfarm	n	E	18.2222	87.4	0.7	0.45
x04n_vfarmE	62215	7	2	1	3	med	0.573734	-4.18175e-06	3.37228e-08	x04_vfarm	n	E	18.2222	87.4	0.7	0.45
x04n_vfarmE	62215	7	2	1	3	slo	0.407706	-0.000116032	-6.53883e-10	x04_vfarm	n	E	18.2222	87.4	0.7	0.45
x04n_vfarmE	62215	7	2	1	5	fst	0.505145	0.00672443	1.17872e-08	x04_vfarm	n	E	18.2222	87.4	0.7	0.45
x04n_vfarmE	62215	7	2	1	5	med	0.254403	-0.000410427	1.04556e-08	x04_vfarm	n	E	18.2222	87.4	0.7	0.45
x04n_vfarmE	62215	7	2	1	5	slo	0.254403	-0.000410427	1.04556e-08	x04_vfarm	n	E	18.2222	87.4	0.7	0.45
x04n_vfarmE	62215	9	2	1	1	fst	0.591443	2.55369e-05	-1.54315e-08	x04_vfarm	n	E	18.2222	87.4	0.7	0.45
x04n_vfarmE	62215	9	2	1	1	med	0.42398	-0.0169785	3.68967e-09	x04_vfarm	n	E	18.2222	87.4	0.7	0.45
x04n_vfarmE	62215	9	2	1	1	slo	0.331899	0.0333511	-1.22225e-08	x04_vfarm	n	E	18.2222	87.4	0.7	0.45
x04n_vfarmE	62215	9	2	1	3	fst	0.715291	9.38382e-05	9.77541e-09	x04_vfarm	n	E	18.2222	87.4	0.7	0.45
x04n_vfarmE	62215	9	2	1	3	med	0.559547	9.3385e-05	3.37228e-08	x04_vfarm	n	E	18.2222	87.4	0.7	0.45
x04n_vfarmE	62215	9	2	1	3	slo	0.430938	9.50622e-05	-6.53883e-10	x04_vfarm	n	E	18.2222	87.4	0.7	0.45
x04n_vfarmE	62215	9	2	1	5	fst	0.446157	0.000121582	1.17872e-08	x04_vfarm	n	E	18.2222	87.4	0.7	0.45
x04n_vfarmE	62215	9	2	1	5	med	0.234476	-0.0336148	1.04556e-08	x04_vfarm	n	E	18.2222	87.4	0.7	0.45
x04n_vfarmE	62215	9	2	1	5	slo	0.234476	-0.0336148	1.04556e-08	x04_vfarm	n	E	18.2222	87.4	0.7	0.45
x04n_vfarmE	62215	11	2	1	1	fst	0.645885	4.77761e-07	-1.54315e-08	x04_vfarm	n	E	18.2222	87.4	0.7	0.45
x04n_vfarmE	62215	11	2	1	1	med	0.480537	5.64069e-06	3.68967e-09	x04_vfarm	n	E	18.2222	87.4	0.7	0.45
x04n_vfarmE	62215	11	2	1	1	slo	0.35214	-1.48507e-06	-1.22225e-08	x04_vfarm	n	E	18.2222	87.4	0.7	0.45
x04n_vfarmE	62215	11	2	1	3	fst	0.630057	9.64556e-05	9.77541e-09	x04_vfarm	n	E	18.2222	87.4	0.7	0.45
x04n_vfarmE	62215	11	2	1	3	med	0.459256	0.000318243	3.37228e-08	x04_vfarm	n	E	18.2222	87.4	0.7	0.45
x04n_vfarmE	62215	11	2	1	3	slo	0.342734	-0.000126789	-6.53883e-10	x04_vfarm	n	E	18.2222	87.4	0.7	0.45
x04n_vfarmE	62215	11	2	1	5	fst	0.360327	0.00659587	1.17872e-08	x04_vfarm	n	E	18.2222	87.4	0.7	0.45
x04n_vfarmE	62215	11	2	1	5	med	0.174702	-7.217e-05	1.04556e-08	x04_vfarm	n	E	18.2222	87.4	0.7	0.45
x04n_vfarmE	62215	11	2	1	5	slo	0.174702	-7.217e-05	1.04556e-08	x04_vfarm	n	E	18.2222	87.4	0.7	0.45
x04y_vfarmE	62215	3	1	1	1	fst	0.77604	-1.18274e-05	2.91558e-08	x04_vfarm	y	E	19.2778	84.4	0	0
x04y_vfarmE	62215	3	1	1	1	med	0.705608	-1.62301e-05	-1.578e-08	x04_vfarm	y	E	19.2778	84.4	0	0
x04y_vfarmE	62215	3	1	1	1	slo	0.63049	-1.49376e-05	4.95779e-08	x04_vfarm	y	E	19.2778	84.4	0	0
x04y_vfarmE	62215	3	1	1	3	fst	0.899772	-0.000206681	3.56957e-08	x04_vfarm	y	E	19.2778	84.4	0	0
x04y_vfarmE	62215	3	1	1	3	med	0.841824	-0.00031675	-1.0148e-07	x04_vfarm	y	E	19.2778	84.4	0	0
x04y_vfarmE	62215	3	1	1	3	slo	0.733313	-9.57051e-05	-7.21739e-08	x04_vfarm	y	E	19.2778	84.4	0	0
x04y_vfarmE	62215	3	1	1	5	fst	0.8782	-4.44217e-05	-6.20305e-08	x04_vfarm	y	E	19.2778	84.4	0	0
x04y_vfarmE	62215	3	1	1	5	med	0.615054	-0.000176527	2.58297e-08	x04_vfarm	y	E	19.2778	84.4	0	0
x04y_vfarmE	62215	3	1	1	5	slo	0.615054	-0.000176527	2.58297e-08	x04_vfarm	y	E	19.2778	84.4	0	0
x04y_vfarmE	62215	5	1	1	1	fst	0.878183	0.00101313	2.91558e-08	x04_vfarm	y	E	19.2778	84.4	0	0
x04y_vfarmE	62215	5	1	1	1	med	0.804739	0.00101218	-1.578e-08	x04_vfarm	y	E	19.2778	84.4	0	0
x04y_vfarmE	62215	5	1	1	1	slo	0.737907	0.00101897	4.95779e-08	x04_vfarm	y	E	19.2778	84.4	0	0
x04y_vfarmE	62215	5	1	1	3	fst	0.8661	1.00782e-05	3.56957e-08	x04_vfarm	y	E	19.2778	84.4	0	0
x04y_vfarmE	62215	5	1	1	3	med	0.76388	1.14139e-05	-1.0148e-07	x04_vfarm	y	E	19.2778	84.4	0	0
x04y_vfarmE	62215	5	1	1	3	slo	0.666149	9.65756e-06	-7.21739e-08	x04_vfarm	y	E	19.2778	84.4	0	0
x04y_vfarmE	62215	5	1	1	5	fst	0.754028	-6.01964e-05	-6.20305e-08	x04_vfarm	y	E	19.2778	84.4	0	0
x04y_vfarmE	62215	5	1	1	5	med	0.396658	-0.0669261	2.58297e-08	x04_vfarm	y	E	19.2778	84.4	0	0
x04y_vfarmE	62215	5	1	1	5	slo	0.396658	-0.0669261	2.58297e-08	x04_vfarm	y	E	19.2778	84.4	0	0
x04y_vfarmE	62215	7	1	1	1	fst	0.763371	8.25237e-07	2.91558e-08	x04_vfarm	y	E	19.2778	84.4	0	0
x04y_vfarmE	62215	7	1	1	1	med	0.590232	-5.88131e-06	-1.578e-08	x04_vfarm	y	E	19.2778	84.4	0	0
x04y_vfarmE	62215	7	1	1	1	slo	0.467724	0.000331178	4.95779e-08	x04_vfarm	y	E	19.2778	84.4	0	0
x04y_vfarmE	62215	7	1	1	3	fst	0.648423	-0.000204838	3.56957e-08	x04_vfarm	y	E	19.2778	84.4	0	0
x04y_vfarmE	62215	7	1	1	3	med	0.505683	-0.000315536	-1.0148e-07	x04_vfarm	y	E	19.2778	84.4	0	0
x04y_vfarmE	62215	7	1	1	3	slo	0.40628	-0.000427874	-7.21739e-08	x04_vfarm	y	E	19.2778	84.4	0	0
x04y_vfarmE	62215	7	1	1	5	fst	0.461597	0.0123008	-6.20305e-08	x04_vfarm	y	E	19.2778	84.4	0	0
x04y_vfarmE	62215	7	1	1	5	med	0.234696	-0.0341644	2.58297e-08	x04_vfarm	y	E	19.2778	84.4	0	0
x04y_vfarmE	62215	7	1	1	5	slo	0.234696	-0.0341644	2.58297e-08	x04_vfarm	y	E	19.2778	84.4	0	0
x04y_vfarmE	62215	9	1	1	1	fst	0.664331	-2.35931e-05	2.91558e-08	x04_vfarm	y	E	19.2778	84.4	0	0
x04y_vfarmE	62215	9	1	1	1	med	0.402465	0.000307678	-1.578e-08	x04_vfarm	y	E	19.2778	84.4	0	0
x04y_vfarmE	62215	9	1	1	1	slo	0.337312	-2.14727e-05	4.95779e-08	x04_vfarm	y	E	19.2778	84.4	0	0
x04y_vfarmE	62215	9	1	1	3	fst	0.545064	-0.000207813	3.56957e-08	x04_vfarm	y	E	19.2778	84.4	0	0
x04y_vfarmE	62215	9	1	1	3	med	0.384106	-0.0170965	-1.0148e-07	x04_vfarm	y	E	19.2778	84.4	0	0
x04y_vfarmE	62215	9	1	1	3	slo	0.275651	-0.000429082	-7.21739e-08	x04_vfarm	y	E	19.2778	84.4	0	0
x04y_vfarmE	62215	9	1	1	5	fst	0.292235	0.00647171	-6.20305e-08	x04_vfarm	y	E	19.2778	84.4	0	0
x04y_vfarmE	62215	9	1	1	5	med	0.140269	-0.0343249	2.58297e-08	x04_vfarm	y	E	19.2778	84.4	0	0
x04y_vfarmE	62215	9	1	1	5	slo	0.140269	-0.0343249	2.58297e-08	x04_vfarm	y	E	19.2778	84.4	0	0
x04y_vfarmE	62215	11	1	1	1	fst	0.528546	0.00064067	2.91558e-08	x04_vfarm	y	E	19.2778	84.4	0	0
x04y_vfarmE	62215	11	1	1	1	med	0.372949	0.000654202	-1.578e-08	x04_vfarm	y	E	19.2778	84.4	0	0
x04y_vfarmE	62215	11	1	1	1	slo	0.217388	0.101333	4.95779e-08	x04_vfarm	y	E	19.2778	84.4	0	0
x04y_vfarmE	62215	11	1	1	3	fst	0.433726	-0.000202213	3.56957e-08	x04_vfarm	y	E	19.2778	84.4	0	0
x04y_vfarmE	62215	11	1	1	3	med	0.336826	-9.08618e-05	-1.0148e-07	x04_vfarm	y	E	19.2778	84.4	0	0
x04y_vfarmE	62215	11	1	1	3	slo	0.232934	1.80594e-05	-7.21739e-08	x04_vfarm	y	E	19.2778	84.4	0	0
x04y_vfarmE	62215	11	1	1	5	fst	0.281748	-0.00638541	-6.20305e-08	x04_vfarm	y	E	19.2778	84.4	0	0
x04y_vfarmE	62215	11	1	1	5	med	0.141231	-0.133717	2.58297e-08	x04_vfarm	y	E	19.2778	84.4	0	0
x04y_vfarmE	62215	11	1	1	5	slo	0.141231	-0.133717	2.58297e-08	x04_vfarm	y	E	19.2778	84.4	0	0
x04y_vfarmE	62215	3	3	1	1	fst	0.860768	-1.40582e-05	-5.37512e-09	x04_vfarm	y	E	19.2778	84.4	0	0
x04y_vfarmE	62215	3	3	1	1	med	0.784958	-1.11672e-05	-4.78145e-08	x04_vfarm	y	E	19.2778	84.4	0	0
x04y_vfarmE	62215	3	3	1	1	slo	0.71208	-1.44253e-05	1.86849e-08	x04_vfarm	y	E	19.2778	84.4	0	0
x04y_vfarmE	62215	3	3	1	3	fst	0.878885	-0.000197926	-6.75722e-08	x04_vfarm	y	E	19.2778	84.4	0	0
x04y_vfarmE	62215	3	3	1	3	med	0.800179	2.49475e-05	-1.79554e-08	x04_vfarm	y	E	19.2778	84.4	0	0
x04y_vfarmE	62215	3	3	1	3	slo	0.682215	-8.64462e-05	-2.49792e-08	x04_vfarm	y	E	19.2778	84.4	0	0
x04y_vfarmE	62215	3	3	1	5	fst	0.466635	-0.0132177	4.39967e-08	x04_vfarm	y	E	19.2778	84.4	0	0
x04y_vfarmE	62215	3	3	1	5	med	0.196003	0.14553	-4.27136e-08	x04_vfarm	y	E	19.2778	84.4	0	0
x04y_vfarmE	62215	3	3	1	5	slo	0.196003	0.14553	-4.27136e-08	x04_vfarm	y	E	19.2778	84.4	0	0
x04y_vfarmE	62215	5	3	1	1	fst	0.771995	0.00101571	-5.37512e-09	x04_vfarm	y	E	19.2778	84.4	0	0
x04y_vfarmE	62215	5	3	1	1	med	0.690238	0.00101077	-4.78145e-08	x04_vfarm	y	E	19.2778	84.4	0	0
x04y_vfarmE	62215	5	3	1	1	slo	0.580444	0.000682302	1.86849e-08	x04_vfarm	y	E	19.2778	84.4	0	0
x04y_vfarmE	62215	5	3	1	3	fst	0.810907	-0.000415611	-6.75722e-08	x04_vfarm	y	E	19.2778	84.4	0	0
x04y_vfarmE	62215	5	3	1	3	med	0.653781	-0.000302688	-1.79554e-08	x04_vfarm	y	E	19.2778	84.4	0	0
x04y_vfarmE	62215	5	3	1	3	slo	0.546578	-0.000859662	-2.49792e-08	x04_vfarm	y	E	19.2778	84.4	0	0
x04y_vfarmE	62215	5	3	1	5	fst	0.432882	0.00629676	4.39967e-08	x04_vfarm	y	E	19.2778	84.4	0	0
x04y_vfarmE	62215	5	3	1	5	med	0.198798	-0.0842258	-4.27136e-08	x04_vfarm	y	E	19.2778	84.4	0	0
x04y_vfarmE	62215	5	3	1	5	slo	0.198798	-0.0842258	-4.27136e-08	x04_vfarm	y	E	19.2778	84.4	0	0
x04y_vfarmE	62215	7	3	1	1	fst	0.812831	-7.79641e-05	-5.37512e-09	x04_vfarm	y	E	19.2778	84.4	0	0
x04y_vfarmE	62215	7	3	1	1	med	0.637158	-0.000729709	-4.78145e-08	x04_vfarm	y	E	19.2778	84.4	0	0
x04y_vfarmE	62215	7	3	1	1	slo	0.526507	-7.88734e-05	1.86849e-08	x04_vfarm	y	E	19.2778	84.4	0	0
x04y_vfarmE	62215	7	3	1	3	fst	0.744813	-0.000993668	-6.75722e-08	x04_vfarm	y	E	19.2778	84.4	0	0
x04y_vfarmE	62215	7	3	1	3	med	0.627126	-0.000663007	-1.79554e-08	x04_vfarm	y	E	19.2778	84.4	0	0
x04y_vfarmE	62215	7	3	1	3	slo	0.467501	-0.0342174	-2.49792e-08	x04_vfarm	y	E	19.2778	84.4	0	0
x04y_vfarmE	62215	7	3	1	5	fst	0.406864	0.00675935	4.39967e-08	x04_vfarm	y	E	19.2778	84.4	0	0
x04y_vfarmE	62215	7	3	1	5	med	0.195523	0.197413	-4.27136e-08	x04_vfarm	y	E	19.2778	84.4	0	0
x04y_vfarmE	62215	7	3	1	5	slo	0.195523	0.197413	-4.27136e-08	x04_vfarm	y	E	19.2778	84.4	0	0
x04y_vfarmE	62215	9	3	1	1	fst	0.612889	-0.000364309	-5.37512e-09	x04_vfarm	y	E	19.2778	84.4	0	0
x04y_vfarmE	62215	9	3	1	1	med	0.468533	-3.46431e-05	-4.78145e-08	x04_vfarm	y	E	19.2778	84.4	0	0
x04y_vfarmE	62215	9	3	1	1	slo	0.370733	-0.000697547	1.86849e-08	x04_vfarm	y	E	19.2778	84.4	0	0
x04y_vfarmE	62215	9	3	1	3	fst	0.622668	-0.00109889	-6.75722e-08	x04_vfarm	y	E	19.2778	84.4	0	0
x04y_vfarmE	62215	9	3	1	3	med	0.460315	-0.0176551	-1.79554e-08	x04_vfarm	y	E	19.2778	84.4	0	0
x04y_vfarmE	62215	9	3	1	3	slo	0.388825	-0.000651971	-2.49792e-08	x04_vfarm	y	E	19.2778	84.4	0	0
x04y_vfarmE	62215	9	3	1	5	fst	0.391786	-0.0215824	4.39967e-08	x04_vfarm	y	E	19.2778	84.4	0	0
x04y_vfarmE	62215	9	3	1	5	med	0.181485	-0.0306076	-4.27136e-08	x04_vfarm	y	E	19.2778	84.4	0	0
x04y_vfarmE	62215	9	3	1	5	slo	0.181485	-0.0306076	-4.27136e-08	x04_vfarm	y	E	19.2778	84.4	0	0
x04y_vfarmE	62215	11	3	1	1	fst	0.552021	0.000634723	-5.37512e-09	x04_vfarm	y	E	19.2778	84.4	0	0
x04y_vfarmE	62215	11	3	1	1	med	0.396419	0.000627249	-4.78145e-08	x04_vfarm	y	E	19.2778	84.4	0	0
x04y_vfarmE	62215	11	3	1	1	slo	0.301434	-0.0333629	1.86849e-08	x04_vfarm	y	E	19.2778	84.4	0	0
x04y_vfarmE	62215	11	3	1	3	fst	0.510883	-0.00156415	-6.75722e-08	x04_vfarm	y	E	19.2778	84.4	0	0
x04y_vfarmE	62215	11	3	1	3	med	0.292794	-0.000442628	-1.79554e-08	x04_vfarm	y	E	19.2778	84.4	0	0
x04y_vfarmE	62215	11	3	1	3	slo	0.226092	-0.0012257	-2.49792e-08	x04_vfarm	y	E	19.2778	84.4	0	0
x04y_vfarmE	62215	11	3	1	5	fst	0.371105	0.00377956	4.39967e-08	x04_vfarm	y	E	19.2778	84.4	0	0
x04y_vfarmE	62215	11	3	1	5	med	0.207865	0.188209	-4.27136e-08	x04_vfarm	y	E	19.2778	84.4	0	0
x04y_vfarmE	62215	11	3	1	5	slo	0.207865	0.188209	-4.27136e-08	x04_vfarm	y	E	19.2778	84.4	0	0
x04y_vfarmE	62215	3	2	1	1	fst	0.859511	-1.73612e-06	-1.69144e-08	x04_vfarm	y	E	19.2778	84.4	0	0
x04y_vfarmE	62215	3	2	1	1	med	0.822084	-1.03784e-05	-6.70198e-09	x04_vfarm	y	E	19.2778	84.4	0	0
x04y_vfarmE	62215	3	2	1	1	slo	0.768024	-8.86152e-06	-1.41449e-09	x04_vfarm	y	E	19.2778	84.4	0	0
x04y_vfarmE	62215	3	2	1	3	fst	0.931292	9.47466e-06	-6.60504e-09	x04_vfarm	y	E	19.2778	84.4	0	0
x04y_vfarmE	62215	3	2	1	3	med	0.901148	8.99167e-06	1.49036e-08	x04_vfarm	y	E	19.2778	84.4	0	0
x04y_vfarmE	62215	3	2	1	3	slo	0.849501	9.34292e-06	-1.41366e-09	x04_vfarm	y	E	19.2778	84.4	0	0
x04y_vfarmE	62215	3	2	1	5	fst	0.884484	0.000213915	7.49942e-08	x04_vfarm	y	E	19.2778	84.4	0	0
x04y_vfarmE	62215	3	2	1	5	med	0.70298	0.000212104	7.81116e-08	x04_vfarm	y	E	19.2778	84.4	0	0
x04y_vfarmE	62215	3	2	1	5	slo	0.70298	0.000212104	7.81116e-08	x04_vfarm	y	E	19.2778	84.4	0	0
x04y_vfarmE	62215	5	2	1	1	fst	0.929908	1.60212e-05	-1.69144e-08	x04_vfarm	y	E	19.2778	84.4	0	0
x04y_vfarmE	62215	5	2	1	1	med	0.872457	2.16009e-05	-6.70198e-09	x04_vfarm	y	E	19.2778	84.4	0	0
x04y_vfarmE	62215	5	2	1	1	slo	0.784772	1.99086e-05	-1.41449e-09	x04_vfarm	y	E	19.2778	84.4	0	0
x04y_vfarmE	62215	5	2	1	3	fst	0.900995	-9.58492e-06	-6.60504e-09	x04_vfarm	y	E	19.2778	84.4	0	0
x04y_vfarmE	62215	5	2	1	3	med	0.82135	-9.0333e-06	1.49036e-08	x04_vfarm	y	E	19.2778	84.4	0	0
x04y_vfarmE	62215	5	2	1	3	slo	0.705768	-1.01452e-05	-1.41366e-09	x04_vfarm	y	E	19.2778	84.4	0	0
x04y_vfarmE	62215	5	2	1	5	fst	0.797582	7.03177e-05	7.49942e-08	x04_vfarm	y	E	19.2778	84.4	0	0
x04y_vfarmE	62215	5	2	1	5	med	0.522099	4.13069e-06	7.81116e-08	x04_vfarm	y	E	19.2778	84.4	0	0
x04y_vfarmE	62215	5	2	1	5	slo	0.522099	4.13069e-06	7.81116e-08	x04_vfarm	y	E	19.2778	84.4	0	0
x04y_vfarmE	62215	7	2	1	1	fst	0.858686	0.000330501	-1.69144e-08	x04_vfarm	y	E	19.2778	84.4	0	0
x04y_vfarmE	62215	7	2	1	1	med	0.77959	-4.14029e-07	-6.70198e-09	x04_vfarm	y	E	19.2778	84.4	0	0
x04y_vfarmE	62215	7	2	1	1	slo	0.643205	0.000334622	-1.41449e-09	x04_vfarm	y	E	19.2778	84.4	0	0
x04y_vfarmE	62215	7	2	1	3	fst	0.830509	0.000345548	-6.60504e-09	x04_vfarm	y	E	19.2778	84.4	0	0
x04y_vfarmE	62215	7	2	1	3	med	0.730194	0.000458607	1.49036e-08	x04_vfarm	y	E	19.2778	84.4	0	0
x04y_vfarmE	62215	7	2	1	3	slo	0.603823	0.000458506	-1.41366e-09	x04_vfarm	y	E	19.2778	84.4	0	0
x04y_vfarmE	62215	7	2	1	5	fst	0.707744	-6.43811e-06	7.49942e-08	x04_vfarm	y	E	19.2778	84.4	0	0
x04y_vfarmE	62215	7	2	1	5	med	0.391263	-0.000407432	7.81116e-08	x04_vfarm	y	E	19.2778	84.4	0	0
x04y_vfarmE	62215	7	2	1	5	slo	0.391263	-0.000407432	7.81116e-08	x04_vfarm	y	E	19.2778	84.4	0	0
x04y_vfarmE	62215	9	2	1	1	fst	0.727468	-1.45944e-05	-1.69144e-08	x04_vfarm	y	E	19.2778	84.4	0	0
x04y_vfarmE	62215	9	2	1	1	med	0.602681	-2.24989e-06	-6.70198e-09	x04_vfarm	y	E	19.2778	84.4	0	0
x04y_vfarmE	62215	9	2	1	1	slo	0.458068	-3.09097e-06	-1.41449e-09	x04_vfarm	y	E	19.2778	84.4	0	0
x04y_vfarmE	62215	9	2	1	3	fst	0.745804	2.23575e-06	-6.60504e-09	x04_vfarm	y	E	19.2778	84.4	0	0
x04y_vfarmE	62215	9	2	1	3	med	0.649421	-0.000111509	1.49036e-08	x04_vfarm	y	E	19.2778	84.4	0	0
x04y_vfarmE	62215	9	2	1	3	slo	0.493023	-0.000111078	-1.41366e-09	x04_vfarm	y	E	19.2778	84.4	0	0
x04y_vfarmE	62215	9	2	1	5	fst	0.606563	0.000182585	7.49942e-08	x04_vfarm	y	E	19.2778	84.4	0	0
x04y_vfarmE	62215	9	2	1	5	med	0.334185	0.00018286	7.81116e-08	x04_vfarm	y	E	19.2778	84.4	0	0
x04y_vfarmE	62215	9	2	1	5	slo	0.334185	0.00018286	7.81116e-08	x04_vfarm	y	E	19.2778	84.4	0	0
x04y_vfarmE	62215	11	2	1	1	fst	0.749397	-1.1244e-05	-1.69144e-08	x04_vfarm	y	E	19.2778	84.4	0	0
x04y_vfarmE	62215	11	2	1	1	med	0.6022	-1.38572e-05	-6.70198e-09	x04_vfarm	y	E	19.2778	84.4	0	0
x04y_vfarmE	62215	11	2	1	1	slo	0.462791	-8.73666e-06	-1.41449e-09	x04_vfarm	y	E	19.2778	84.4	0	0
x04y_vfarmE	62215	11	2	1	3	fst	0.812667	0.000326148	-6.60504e-09	x04_vfarm	y	E	19.2778	84.4	0	0
x04y_vfarmE	62215	11	2	1	3	med	0.650702	0.000325938	1.49036e-08	x04_vfarm	y	E	19.2778	84.4	0	0
x04y_vfarmE	62215	11	2	1	3	slo	0.489752	0.000326039	-1.41366e-09	x04_vfarm	y	E	19.2778	84.4	0	0
x04y_vfarmE	62215	11	2	1	5	fst	0.532942	-0.000142478	7.49942e-08	x04_vfarm	y	E	19.2778	84.4	0	0
x04y_vfarmE	62215	11	2	1	5	med	0.272891	0.0335255	7.81116e-08	x04_vfarm	y	E	19.2778	84.4	0	0
x04y_vfarmE	62215	11	2	1	5	slo	0.272891	0.0335255	7.81116e-08	x04_vfarm	y	E	19.2778	84.4	0	0
x04n_vfarmL	62215	3	1	1	1	fst	0.913316	-4.10703e-05	-1.66209e-08	x04_vfarm	n	L	25.3056	73.1	0.4	0.05
x04n_vfarmL	62215	3	1	1	1	med	0.870935	-4.0187e-05	-1.68526e-08	x04_vfarm	n	L	25.3056	73.1	0.4	0.05
x04n_vfarmL	62215	3	1	1	1	slo	0.778065	-4.6386e-05	-3.92471e-08	x04_vfarm	n	L	25.3056	73.1	0.4	0.05
x04n_vfarmL	62215	3	1	1	3	fst	0.939061	-1.48764e-05	8.2405e-09	x04_vfarm	n	L	25.3056	73.1	0.4	0.05
x04n_vfarmL	62215	3	1	1	3	med	0.881407	-1.50619e-05	-7.78284e-09	x04_vfarm	n	L	25.3056	73.1	0.4	0.05
x04n_vfarmL	62215	3	1	1	3	slo	0.83602	-1.60193e-05	7.70519e-09	x04_vfarm	n	L	25.3056	73.1	0.4	0.05
x04n_vfarmL	62215	3	1	1	5	fst	0.91163	-1.12151e-05	2.7426e-09	x04_vfarm	n	L	25.3056	73.1	0.4	0.05
x04n_vfarmL	62215	3	1	1	5	med	0.670289	-0.000145369	-1.3968e-08	x04_vfarm	n	L	25.3056	73.1	0.4	0.05
x04n_vfarmL	62215	3	1	1	5	slo	0.670289	-0.000145369	-1.3968e-08	x04_vfarm	n	L	25.3056	73.1	0.4	0.05
x04n_vfarmL	62215	5	1	1	1	fst	0.879898	-7.39714e-07	-1.66209e-08	x04_vfarm	n	L	25.3056	73.1	0.4	0.05
x04n_vfarmL	62215	5	1	1	1	med	0.822761	-2.17552e-06	-1.68526e-08	x04_vfarm	n	L	25.3056	73.1	0.4	0.05
x04n_vfarmL	62215	5	1	1	1	slo	0.757868	-4.84852e-06	-3.92471e-08	x04_vfarm	n	L	25.3056	73.1	0.4	0.05
x04n_vfarmL	62215	5	1	1	3	fst	0.924655	0.000311781	8.2405e-09	x04_vfarm	n	L	25.3056	73.1	0.4	0.05
x04n_vfarmL	62215	5	1	1	3	med	0.842476	0.000313301	-7.78284e-09	x04_vfarm	n	L	25.3056	73.1	0.4	0.05
x04n_vfarmL	62215	5	1	1	3	slo	0.681056	0.000202851	7.70519e-09	x04_vfarm	n	L	25.3056	73.1	0.4	0.05
x04n_vfarmL	62215	5	1	1	5	fst	0.786623	5.19091e-05	2.7426e-09	x04_vfarm	n	L	25.3056	73.1	0.4	0.05
x04n_vfarmL	62215	5	1	1	5	med	0.541938	0.000117978	-1.3968e-08	x04_vfarm	n	L	25.3056	73.1	0.4	0.05
x04n_vfarmL	62215	5	1	1	5	slo	0.541938	0.000117978	-1.3968e-08	x04_vfarm	n	L	25.3056	73.1	0.4	0.05
x04n_vfarmL	62215	7	1	1	1	fst	0.889326	-1.93531e-05	-1.66209e-08	x04_vfarm	n	L	25.3056	73.1	0.4	0.05
x04n_vfarmL	62215	7	1	1	1	med	0.794205	-2.36208e-05	-1.68526e-08	x04_vfarm	n	L	25.3056	73.1	0.4	0.05
x04n_vfarmL	62215	7	1	1	1	slo	0.656443	-2.54802e-05	-3.92471e-08	x04_vfarm	n	L	25.3056	73.1	0.4	0.05
x04n_vfarmL	62215	7	1	1	3	fst	0.770939	-0.000107505	8.2405e-09	x04_vfarm	n	L	25.3056	73.1	0.4	0.05
x04n_vfarmL	62215	7	1	1	3	med	0.597293	4.72831e-06	-7.78284e-09	x04_vfarm	n	L	25.3056	73.1	0.4	0.05
x04n_vfarmL	62215	7	1	1	3	slo	0.516692	5.80557e-06	7.70519e-09	x04_vfarm	n	L	25.3056	73.1	0.4	0.05
x04n_vfarmL	62215	7	1	1	5	fst	0.672963	0.000126277	2.7426e-09	x04_vfarm	n	L	25.3056	73.1	0.4	0.05
x04n_vfarmL	62215	7	1	1	5	med	0.397326	0.000325618	-1.3968e-08	x04_vfarm	n	L	25.3056	73.1	0.4	0.05
x04n_vfarmL	62215	7	1	1	5	slo	0.397326	0.000325618	-1.3968e-08	x04_vfarm	n	L	25.3056	73.1	0.4	0.05
x04n_vfarmL	62215	9	1	1	1	fst	0.853845	0.000606164	-1.66209e-08	x04_vfarm	n	L	25.3056	73.1	0.4	0.05
x04n_vfarmL	62215	9	1	1	1	med	0.73288	0.00027916	-1.68526e-08	x04_vfarm	n	L	25.3056	73.1	0.4	0.05
x04n_vfarmL	62215	9	1	1	1	slo	0.632486	0.000608795	-3.92471e-08	x04_vfarm	n	L	25.3056	73.1	0.4	0.05
x04n_vfarmL	62215	9	1	1	3	fst	0.822127	0.000321593	8.2405e-09	x04_vfarm	n	L	25.3056	73.1	0.4	0.05
x04n_vfarmL	62215	9	1	1	3	med	0.710054	0.00032118	-7.78284e-09	x04_vfarm	n	L	25.3056	73.1	0.4	0.05
x04n_vfarmL	62215	9	1	1	3	slo	0.582813	0.000433646	7.70519e-09	x04_vfarm	n	L	25.3056	73.1	0.4	0.05
x04n_vfarmL	62215	9	1	1	5	fst	0.690291	0.000258945	2.7426e-09	x04_vfarm	n	L	25.3056	73.1	0.4	0.05
x04n_vfarmL	62215	9	1	1	5	med	0.374543	0.000389365	-1.3968e-08	x04_vfarm	n	L	25.3056	73.1	0.4	0.05
x04n_vfarmL	62215	9	1	1	5	slo	0.374543	0.000389365	-1.3968e-08	x04_vfarm	n	L	25.3056	73.1	0.4	0.05
x04n_vfarmL	62215	11	1	1	1	fst	0.844385	-3.40559e-05	-1.66209e-08	x04_vfarm	n	L	25.3056	73.1	0.4	0.05
x04n_vfarmL	62215	11	1	1	1	med	0.7176	0.000636577	-1.68526e-08	x04_vfarm	n	L	25.3056	73.1	0.4	0.05
x04n_vfarmL	62215	11	1	1	1	slo	0.54843	0.00030077	-3.92471e-08	x04_vfarm	n	L	25.3056	73.1	0.4	0.05
x04n_vfarmL	62215	11	1	1	3	fst	0.698318	-2.22041e-05	8.2405e-09	x04_vfarm	n	L	25.3056	73.1	0.4	0.05
x04n_vfarmL	62215	11	1	1	3	med	0.499913	8.74345e-05	-7.78284e-09	x04_vfarm	n	L	25.3056	73.1	0.4	0.05
x04n_vfarmL	62215	11	1	1	3	slo	0.415314	8.7675e-05	7.70519e-09	x04_vfarm	n	L	25.3056	73.1	0.4	0.05
x04n_vfarmL	62215	11	1	1	5	fst	0.491161	0.000114331	2.7426e-09	x04_vfarm	n	L	25.3056	73.1	0.4	0.05
x04n_vfarmL	62215	11	1	1	5	med	0.286929	-8.50599e-05	-1.3968e-08	x04_vfarm	n	L	25.3056	73.1	0.4	0.05
x04n_vfarmL	62215	11	1	1	5	slo	0.286929	-8.50599e-05	-1.3968e-08	x04_vfarm	n	L	25.3056	73.1	0.4	0.05
x04n_vfarmL	62215	3	3	1	1	fst	0.913535	-3.58953e-05	-2.36901e-08	x04_vfarm	n	L	25.3056	73.1	0.4	0.05
x04n_vfarmL	62215	3	3	1	1	med	0.856772	-4.51253e-05	-1.82557e-08	x04_vfarm	n	L	25.3056	73.1	0.4	0.05
x04n_vfarmL	62215	3	3	1	1	slo	0.759264	-4.07339e-05	-3.73293e-08	x04_vfarm	n	L	25.3056	73.1	0.4	0.05
x04n_vfarmL	62215	3	3	1	3	fst	0.882853	0.000550097	2.43174e-07	x04_vfarm	n	L	25.3056	73.1	0.4	0.05
x04n_vfarmL	62215	3	3	1	3	med	0.788507	0.00077138	-8.07429e-08	x04_vfarm	n	L	25.3056	73.1	0.4	0.05
x04n_vfarmL	62215	3	3	1	3	slo	0.670146	0.000548397	9.76546e-08	x04_vfarm	n	L	25.3056	73.1	0.4	0.05
x04n_vfarmL	62215	3	3	1	5	fst	0.38388	-0.0206459	6.2777e-08	x04_vfarm	n	L	25.3056	73.1	0.4	0.05
x04n_vfarmL	62215	3	3	1	5	med	0.195095	0.200553	-1.48176e-07	x04_vfarm	n	L	25.3056	73.1	0.4	0.05
x04n_vfarmL	62215	3	3	1	5	slo	0.195095	0.200553	-1.48176e-07	x04_vfarm	n	L	25.3056	73.1	0.4	0.05
x04n_vfarmL	62215	5	3	1	1	fst	0.792919	-4.06522e-05	-2.36901e-08	x04_vfarm	n	L	25.3056	73.1	0.4	0.05
x04n_vfarmL	62215	5	3	1	1	med	0.703569	-4.30251e-05	-1.82557e-08	x04_vfarm	n	L	25.3056	73.1	0.4	0.05
x04n_vfarmL	62215	5	3	1	1	slo	0.578321	-4.40344e-05	-3.73293e-08	x04_vfarm	n	L	25.3056	73.1	0.4	0.05
x04n_vfarmL	62215	5	3	1	3	fst	0.653038	-0.000564208	2.43174e-07	x04_vfarm	n	L	25.3056	73.1	0.4	0.05
x04n_vfarmL	62215	5	3	1	3	med	0.492468	-0.00034467	-8.07429e-08	x04_vfarm	n	L	25.3056	73.1	0.4	0.05
x04n_vfarmL	62215	5	3	1	3	slo	0.452541	-0.0339007	9.76546e-08	x04_vfarm	n	L	25.3056	73.1	0.4	0.05
x04n_vfarmL	62215	5	3	1	5	fst	0.37999	0.000940264	6.2777e-08	x04_vfarm	n	L	25.3056	73.1	0.4	0.05
x04n_vfarmL	62215	5	3	1	5	med	0.173483	0.0666781	-1.48176e-07	x04_vfarm	n	L	25.3056	73.1	0.4	0.05
x04n_vfarmL	62215	5	3	1	5	slo	0.173483	0.0666781	-1.48176e-07	x04_vfarm	n	L	25.3056	73.1	0.4	0.05
x04n_vfarmL	62215	7	3	1	1	fst	0.681858	-0.000770835	-2.36901e-08	x04_vfarm	n	L	25.3056	73.1	0.4	0.05
x04n_vfarmL	62215	7	3	1	1	med	0.59687	-0.000124571	-1.82557e-08	x04_vfarm	n	L	25.3056	73.1	0.4	0.05
x04n_vfarmL	62215	7	3	1	1	slo	0.446161	-0.000130047	-3.73293e-08	x04_vfarm	n	L	25.3056	73.1	0.4	0.05
x04n_vfarmL	62215	7	3	1	3	fst	0.63139	-0.000927382	2.43174e-07	x04_vfarm	n	L	25.3056	73.1	0.4	0.05
x04n_vfarmL	62215	7	3	1	3	med	0.414476	-0.0175924	-8.07429e-08	x04_vfarm	n	L	25.3056	73.1	0.4	0.05
x04n_vfarmL	62215	7	3	1	3	slo	0.322829	0.0316316	9.76546e-08	x04_vfarm	n	L	25.3056	73.1	0.4	0.05
x04n_vfarmL	62215	7	3	1	5	fst	0.34901	0.00558671	6.2777e-08	x04_vfarm	n	L	25.3056	73.1	0.4	0.05
x04n_vfarmL	62215	7	3	1	5	med	0.161905	-0.0382326	-1.48176e-07	x04_vfarm	n	L	25.3056	73.1	0.4	0.05
x04n_vfarmL	62215	7	3	1	5	slo	0.161905	-0.0382326	-1.48176e-07	x04_vfarm	n	L	25.3056	73.1	0.4	0.05
x04n_vfarmL	62215	9	3	1	1	fst	0.601034	-0.000689419	-2.36901e-08	x04_vfarm	n	L	25.3056	73.1	0.4	0.05
x04n_vfarmL	62215	9	3	1	1	med	0.444516	-0.00103114	-1.82557e-08	x04_vfarm	n	L	25.3056	73.1	0.4	0.05
x04n_vfarmL	62215	9	3	1	1	slo	0.300115	-0.00102423	-3.73293e-08	x04_vfarm	n	L	25.3056	73.1	0.4	0.05
x04n_vfarmL	62215	9	3	1	3	fst	0.523471	-0.000460228	2.43174e-07	x04_vfarm	n	L	25.3056	73.1	0.4	0.05
x04n_vfarmL	62215	9	3	1	3	med	0.357107	0.01621	-8.07429e-08	x04_vfarm	n	L	25.3056	73.1	0.4	0.05
x04n_vfarmL	62215	9	3	1	3	slo	0.244321	0.0659856	9.76546e-08	x04_vfarm	n	L	25.3056	73.1	0.4	0.05
x04n_vfarmL	62215	9	3	1	5	fst	0.327024	0.0399523	6.2777e-08	x04_vfarm	n	L	25.3056	73.1	0.4	0.05
x04n_vfarmL	62215	9	3	1	5	med	0.174554	-0.125446	-1.48176e-07	x04_vfarm	n	L	25.3056	73.1	0.4	0.05
x04n_vfarmL	62215	9	3	1	5	slo	0.174554	-0.125446	-1.48176e-07	x04_vfarm	n	L	25.3056	73.1	0.4	0.05
x04n_vfarmL	62215	11	3	1	1	fst	0.741717	-1.91163e-05	-2.36901e-08	x04_vfarm	n	L	25.3056	73.1	0.4	0.05
x04n_vfarmL	62215	11	3	1	1	med	0.567195	-0.00034574	-1.82557e-08	x04_vfarm	n	L	25.3056	73.1	0.4	0.05
x04n_vfarmL	62215	11	3	1	1	slo	0.396612	-0.000359293	-3.73293e-08	x04_vfarm	n	L	25.3056	73.1	0.4	0.05
x04n_vfarmL	62215	11	3	1	3	fst	0.676463	-0.000236829	2.43174e-07	x04_vfarm	n	L	25.3056	73.1	0.4	0.05
x04n_vfarmL	62215	11	3	1	3	med	0.44569	-0.000240218	-8.07429e-08	x04_vfarm	n	L	25.3056	73.1	0.4	0.05
x04n_vfarmL	62215	11	3	1	3	slo	0.354271	-2.16943e-05	9.76546e-08	x04_vfarm	n	L	25.3056	73.1	0.4	0.05
x04n_vfarmL	62215	11	3	1	5	fst	0.379501	0.0189232	6.2777e-08	x04_vfarm	n	L	25.3056	73.1	0.4	0.05
x04n_vfarmL	62215	11	3	1	5	med	0.158496	0.0210255	-1.48176e-07	x04_vfarm	n	L	25.3056	73.1	0.4	0.05
x04n_vfarmL	62215	11	3	1	5	slo	0.158496	0.0210255	-1.48176e-07	x04_vfarm	n	L	25.3056	73.1	0.4	0.05
x04n_vfarmL	62215	3	2	1	1	fst	0.904819	1.07451e-05	-2.85986e-08	x04_vfarm	n	L	25.3056	73.1	0.4	0.05
x04n_vfarmL	62215	3	2	1	1	med	0.882421	4.71277e-06	-3.8868e-09	x04_vfarm	n	L	25.3056	73.1	0.4	0.05
x04n_vfarmL	62215	3	2	1	1	slo	0.8268	1.22012e-06	-2.78608e-08	x04_vfarm	n	L	25.3056	73.1	0.4	0.05
x04n_vfarmL	62215	3	2	1	3	fst	0.960487	1.06599e-05	-1.64523e-08	x04_vfarm	n	L	25.3056	73.1	0.4	0.05
x04n_vfarmL	62215	3	2	1	3	med	0.915975	0.000119865	1.58069e-08	x04_vfarm	n	L	25.3056	73.1	0.4	0.05
x04n_vfarmL	62215	3	2	1	3	slo	0.871651	8.45006e-06	1.45989e-11	x04_vfarm	n	L	25.3056	73.1	0.4	0.05
x04n_vfarmL	62215	3	2	1	5	fst	0.934255	7.58031e-05	-5.29074e-09	x04_vfarm	n	L	25.3056	73.1	0.4	0.05
x04n_vfarmL	62215	3	2	1	5	med	0.754881	-5.82222e-05	2.31185e-08	x04_vfarm	n	L	25.3056	73.1	0.4	0.05
x04n_vfarmL	62215	3	2	1	5	slo	0.754881	-5.82222e-05	2.31185e-08	x04_vfarm	n	L	25.3056	73.1	0.4	0.05
x04n_vfarmL	62215	5	2	1	1	fst	0.904689	7.90816e-06	-2.85986e-08	x04_vfarm	n	L	25.3056	73.1	0.4	0.05
x04n_vfarmL	62215	5	2	1	1	med	0.833943	-1.15259e-05	-3.8868e-09	x04_vfarm	n	L	25.3056	73.1	0.4	0.05
x04n_vfarmL	62215	5	2	1	1	slo	0.761201	-1.01397e-05	-2.78608e-08	x04_vfarm	n	L	25.3056	73.1	0.4	0.05
x04n_vfarmL	62215	5	2	1	3	fst	0.909677	2.06447e-06	-1.64523e-08	x04_vfarm	n	L	25.3056	73.1	0.4	0.05
x04n_vfarmL	62215	5	2	1	3	med	0.840003	2.89427e-06	1.58069e-08	x04_vfarm	n	L	25.3056	73.1	0.4	0.05
x04n_vfarmL	62215	5	2	1	3	slo	0.754292	1.87662e-06	1.45989e-11	x04_vfarm	n	L	25.3056	73.1	0.4	0.05
x04n_vfarmL	62215	5	2	1	5	fst	0.869427	0.000135694	-5.29074e-09	x04_vfarm	n	L	25.3056	73.1	0.4	0.05
x04n_vfarmL	62215	5	2	1	5	med	0.653563	0.000269083	2.31185e-08	x04_vfarm	n	L	25.3056	73.1	0.4	0.05
x04n_vfarmL	62215	5	2	1	5	slo	0.653563	0.000269083	2.31185e-08	x04_vfarm	n	L	25.3056	73.1	0.4	0.05
x04n_vfarmL	62215	7	2	1	1	fst	0.835153	2.07651e-05	-2.85986e-08	x04_vfarm	n	L	25.3056	73.1	0.4	0.05
x04n_vfarmL	62215	7	2	1	1	med	0.738231	1.45883e-05	-3.8868e-09	x04_vfarm	n	L	25.3056	73.1	0.4	0.05
x04n_vfarmL	62215	7	2	1	1	slo	0.65874	1.16737e-05	-2.78608e-08	x04_vfarm	n	L	25.3056	73.1	0.4	0.05
x04n_vfarmL	62215	7	2	1	3	fst	0.863955	5.34393e-06	-1.64523e-08	x04_vfarm	n	L	25.3056	73.1	0.4	0.05
x04n_vfarmL	62215	7	2	1	3	med	0.743509	0.000113785	1.58069e-08	x04_vfarm	n	L	25.3056	73.1	0.4	0.05
x04n_vfarmL	62215	7	2	1	3	slo	0.629647	3.761e-06	1.45989e-11	x04_vfarm	n	L	25.3056	73.1	0.4	0.05
x04n_vfarmL	62215	7	2	1	5	fst	0.796397	7.38454e-05	-5.29074e-09	x04_vfarm	n	L	25.3056	73.1	0.4	0.05
x04n_vfarmL	62215	7	2	1	5	med	0.541261	0.000139421	2.31185e-08	x04_vfarm	n	L	25.3056	73.1	0.4	0.05
x04n_vfarmL	62215	7	2	1	5	slo	0.541261	0.000139421	2.31185e-08	x04_vfarm	n	L	25.3056	73.1	0.4	0.05
x04n_vfarmL	62215	9	2	1	1	fst	0.638561	-4.0777e-06	-2.85986e-08	x04_vfarm	n	L	25.3056	73.1	0.4	0.05
x04n_vfarmL	62215	9	2	1	1	med	0.575007	-5.22965e-06	-3.8868e-09	x04_vfarm	n	L	25.3056	73.1	0.4	0.05
x04n_vfarmL	62215	9	2	1	1	slo	0.41911	-0.000665251	-2.78608e-08	x04_vfarm	n	L	25.3056	73.1	0.4	0.05
x04n_vfarmL	62215	9	2	1	3	fst	0.848601	0.000890408	-1.64523e-08	x04_vfarm	n	L	25.3056	73.1	0.4	0.05
x04n_vfarmL	62215	9	2	1	3	med	0.721332	0.000890775	1.58069e-08	x04_vfarm	n	L	25.3056	73.1	0.4	0.05
x04n_vfarmL	62215	9	2	1	3	slo	0.645888	0.000778811	1.45989e-11	x04_vfarm	n	L	25.3056	73.1	0.4	0.05
x04n_vfarmL	62215	9	2	1	5	fst	0.659487	-0.000129549	-5.29074e-09	x04_vfarm	n	L	25.3056	73.1	0.4	0.05
x04n_vfarmL	62215	9	2	1	5	med	0.37925	-0.000598645	2.31185e-08	x04_vfarm	n	L	25.3056	73.1	0.4	0.05
x04n_vfarmL	62215	9	2	1	5	slo	0.37925	-0.000598645	2.31185e-08	x04_vfarm	n	L	25.3056	73.1	0.4	0.05
x04n_vfarmL	62215	11	2	1	1	fst	0.727308	6.75013e-06	-2.85986e-08	x04_vfarm	n	L	25.3056	73.1	0.4	0.05
x04n_vfarmL	62215	11	2	1	1	med	0.616693	2.15263e-05	-3.8868e-09	x04_vfarm	n	L	25.3056	73.1	0.4	0.05
x04n_vfarmL	62215	11	2	1	1	slo	0.503148	1.84241e-05	-2.78608e-08	x04_vfarm	n	L	25.3056	73.1	0.4	0.05
x04n_vfarmL	62215	11	2	1	3	fst	0.700799	-0.000207969	-1.64523e-08	x04_vfarm	n	L	25.3056	73.1	0.4	0.05
x04n_vfarmL	62215	11	2	1	3	med	0.536095	-0.000210346	1.58069e-08	x04_vfarm	n	L	25.3056	73.1	0.4	0.05
x04n_vfarmL	62215	11	2	1	3	slo	0.443489	-0.000543426	1.45989e-11	x04_vfarm	n	L	25.3056	73.1	0.4	0.05
x04n_vfarmL	62215	11	2	1	5	fst	0.661945	-0.000126541	-5.29074e-09	x04_vfarm	n	L	25.3056	73.1	0.4	0.05
x04n_vfarmL	62215	11	2	1	5	med	0.304889	-0.000126372	2.31185e-08	x04_vfarm	n	L	25.3056	73.1	0.4	0.05
x04n_vfarmL	62215	11	2	1	5	slo	0.304889	-0.000126372	2.31185e-08	x04_vfarm	n	L	25.3056	73.1	0.4	0.05
x04y_vfarmL	62215	3	1	1	1	fst	0.769578	-0.000396421	3.12034e-08	x04_vfarm	y	L	27.4722	59.8	2.15	1.55
x04y_vfarmL	62215	3	1	1	1	med	0.609405	-0.00072492	-2.53507e-09	x04_vfarm	y	L	27.4722	59.8	2.15	1.55
x04y_vfarmL	62215	3	1	1	1	slo	0.539361	-0.000726103	2.3499e-08	x04_vfarm	y	L	27.4722	59.8	2.15	1.55
x04y_vfarmL	62215	3	1	1	3	fst	0.861573	-0.000331627	-2.04397e-08	x04_vfarm	y	L	27.4722	59.8	2.15	1.55
x04y_vfarmL	62215	3	1	1	3	med	0.664167	-0.00033189	3.6229e-09	x04_vfarm	y	L	27.4722	59.8	2.15	1.55
x04y_vfarmL	62215	3	1	1	3	slo	0.546686	-0.000331217	-8.03716e-09	x04_vfarm	y	L	27.4722	59.8	2.15	1.55
x04y_vfarmL	62215	3	1	1	5	fst	0.809951	-0.000136604	5.83662e-08	x04_vfarm	y	L	27.4722	59.8	2.15	1.55
x04y_vfarmL	62215	3	1	1	5	med	0.503711	-7.03604e-05	-6.68534e-09	x04_vfarm	y	L	27.4722	59.8	2.15	1.55
x04y_vfarmL	62215	3	1	1	5	slo	0.503711	-7.03604e-05	-6.68534e-09	x04_vfarm	y	L	27.4722	59.8	2.15	1.55
x04y_vfarmL	62215	5	1	1	1	fst	0.894116	0.000981549	3.12034e-08	x04_vfarm	y	L	27.4722	59.8	2.15	1.55
x04y_vfarmL	62215	5	1	1	1	med	0.83603	0.000979834	-2.53507e-09	x04_vfarm	y	L	27.4722	59.8	2.15	1.55
x04y_vfarmL	62215	5	1	1	1	slo	0.727547	0.000980534	2.3499e-08	x04_vfarm	y	L	27.4722	59.8	2.15	1.55
x04y_vfarmL	62215	5	1	1	3	fst	0.889133	0.000308367	-2.04397e-08	x04_vfarm	y	L	27.4722	59.8	2.15	1.55
x04y_vfarmL	62215	5	1	1	3	med	0.806811	0.00019788	3.6229e-09	x04_vfarm	y	L	27.4722	59.8	2.15	1.55
x04y_vfarmL	62215	5	1	1	3	slo	0.698283	0.000198995	-8.03716e-09	x04_vfarm	y	L	27.4722	59.8	2.15	1.55
x04y_vfarmL	62215	5	1	1	5	fst	0.783861	-0.000483338	5.83662e-08	x04_vfarm	y	L	27.4722	59.8	2.15	1.55
x04y_vfarmL	62215	5	1	1	5	med	0.453037	4.91529e-05	-6.68534e-09	x04_vfarm	y	L	27.4722	59.8	2.15	1.55
x04y_vfarmL	62215	5	1	1	5	slo	0.453037	4.91529e-05	-6.68534e-09	x04_vfarm	y	L	27.4722	59.8	2.15	1.55
x04y_vfarmL	62215	7	1	1	1	fst	0.814075	0.000252176	3.12034e-08	x04_vfarm	y	L	27.4722	59.8	2.15	1.55
x04y_vfarmL	62215	7	1	1	1	med	0.761801	0.000584116	-2.53507e-09	x04_vfarm	y	L	27.4722	59.8	2.15	1.55
x04y_vfarmL	62215	7	1	1	1	slo	0.602034	0.000257809	2.3499e-08	x04_vfarm	y	L	27.4722	59.8	2.15	1.55
x04y_vfarmL	62215	7	1	1	3	fst	0.739275	0.000159924	-2.04397e-08	x04_vfarm	y	L	27.4722	59.8	2.15	1.55
x04y_vfarmL	62215	7	1	1	3	med	0.57341	0.000159002	3.6229e-09	x04_vfarm	y	L	27.4722	59.8	2.15	1.55
x04y_vfarmL	62215	7	1	1	3	slo	0.466082	0.000156643	-8.03716e-09	x04_vfarm	y	L	27.4722	59.8	2.15	1.55
x04y_vfarmL	62215	7	1	1	5	fst	0.682383	-0.000177632	5.83662e-08	x04_vfarm	y	L	27.4722	59.8	2.15	1.55
x04y_vfarmL	62215	7	1	1	5	med	0.318555	8.89568e-05	-6.68534e-09	x04_vfarm	y	L	27.4722	59.8	2.15	1.55
x04y_vfarmL	62215	7	1	1	5	slo	0.318555	8.89568e-05	-6.68534e-09	x04_vfarm	y	L	27.4722	59.8	2.15	1.55
x04y_vfarmL	62215	9	1	1	1	fst	0.659948	0.000334462	3.12034e-08	x04_vfarm	y	L	27.4722	59.8	2.15	1.55
x04y_vfarmL	62215	9	1	1	1	med	0.436232	4.85607e-06	-2.53507e-09	x04_vfarm	y	L	27.4722	59.8	2.15	1.55
x04y_vfarmL	62215	9	1	1	1	slo	0.366907	9.99396e-06	2.3499e-08	x04_vfarm	y	L	27.4722	59.8	2.15	1.55
x04y_vfarmL	62215	9	1	1	3	fst	0.620167	0.000250636	-2.04397e-08	x04_vfarm	y	L	27.4722	59.8	2.15	1.55
x04y_vfarmL	62215	9	1	1	3	med	0.367954	0.000359055	3.6229e-09	x04_vfarm	y	L	27.4722	59.8	2.15	1.55
x04y_vfarmL	62215	9	1	1	3	slo	0.346897	0.000137201	-8.03716e-09	x04_vfarm	y	L	27.4722	59.8	2.15	1.55
x04y_vfarmL	62215	9	1	1	5	fst	0.444576	-0.000174655	5.83662e-08	x04_vfarm	y	L	27.4722	59.8	2.15	1.55
x04y_vfarmL	62215	9	1	1	5	med	0.209403	-0.0325101	-6.68534e-09	x04_vfarm	y	L	27.4722	59.8	2.15	1.55
x04y_vfarmL	62215	9	1	1	5	slo	0.209403	-0.0325101	-6.68534e-09	x04_vfarm	y	L	27.4722	59.8	2.15	1.55
x04y_vfarmL	62215	11	1	1	1	fst	0.532455	0.000300736	3.12034e-08	x04_vfarm	y	L	27.4722	59.8	2.15	1.55
x04y_vfarmL	62215	11	1	1	1	med	0.366413	0.000311441	-2.53507e-09	x04_vfarm	y	L	27.4722	59.8	2.15	1.55
x04y_vfarmL	62215	11	1	1	1	slo	0.303112	-2.35258e-05	2.3499e-08	x04_vfarm	y	L	27.4722	59.8	2.15	1.55
x04y_vfarmL	62215	11	1	1	3	fst	0.422992	3.62147e-07	-2.04397e-08	x04_vfarm	y	L	27.4722	59.8	2.15	1.55
x04y_vfarmL	62215	11	1	1	3	med	0.290288	0.000332122	3.6229e-09	x04_vfarm	y	L	27.4722	59.8	2.15	1.55
x04y_vfarmL	62215	11	1	1	3	slo	0.206581	-0.000556201	-8.03716e-09	x04_vfarm	y	L	27.4722	59.8	2.15	1.55
x04y_vfarmL	62215	11	1	1	5	fst	0.41824	-5.99679e-05	5.83662e-08	x04_vfarm	y	L	27.4722	59.8	2.15	1.55
x04y_vfarmL	62215	11	1	1	5	med	0.228307	-0.000790438	-6.68534e-09	x04_vfarm	y	L	27.4722	59.8	2.15	1.55
x04y_vfarmL	62215	11	1	1	5	slo	0.228307	-0.000790438	-6.68534e-09	x04_vfarm	y	L	27.4722	59.8	2.15	1.55
x04y_vfarmL	62215	3	3	1	1	fst	0.647178	-0.000682253	-4.67389e-08	x04_vfarm	y	L	27.4722	59.8	2.15	1.55
x04y_vfarmL	62215	3	3	1	1	med	0.513892	-0.000675045	-2.22785e-08	x04_vfarm	y	L	27.4722	59.8	2.15	1.55
x04y_vfarmL	62215	3	3	1	1	slo	0.373006	-0.000674132	9.6277e-08	x04_vfarm	y	L	27.4722	59.8	2.15	1.55
x04y_vfarmL	62215	3	3	1	3	fst	0.594218	-0.000330363	5.52716e-08	x04_vfarm	y	L	27.4722	59.8	2.15	1.55
x04y_vfarmL	62215	3	3	1	3	med	0.434897	-0.000328469	-2.02377e-09	x04_vfarm	y	L	27.4722	59.8	2.15	1.55
x04y_vfarmL	62215	3	3	1	3	slo	0.289893	0.0328934	2.60444e-08	x04_vfarm	y	L	27.4722	59.8	2.15	1.55
x04y_vfarmL	62215	3	3	1	5	fst	0.16699	0.01912	-5.25649e-08	x04_vfarm	y	L	27.4722	59.8	2.15	1.55
x04y_vfarmL	62215	3	3	1	5	med	0.0746593	0.0400427	5.55924e-08	x04_vfarm	y	L	27.4722	59.8	2.15	1.55
x04y_vfarmL	62215	3	3	1	5	slo	0.0746593	0.0400427	5.55924e-08	x04_vfarm	y	L	27.4722	59.8	2.15	1.55
x04y_vfarmL	62215	5	3	1	1	fst	0.7887	0.000956194	-4.67389e-08	x04_vfarm	y	L	27.4722	59.8	2.15	1.55
x04y_vfarmL	62215	5	3	1	1	med	0.633791	0.000954616	-2.22785e-08	x04_vfarm	y	L	27.4722	59.8	2.15	1.55
x04y_vfarmL	62215	5	3	1	1	slo	0.513234	0.000625591	9.6277e-08	x04_vfarm	y	L	27.4722	59.8	2.15	1.55
x04y_vfarmL	62215	5	3	1	3	fst	0.628696	5.49066e-07	5.52716e-08	x04_vfarm	y	L	27.4722	59.8	2.15	1.55
x04y_vfarmL	62215	5	3	1	3	med	0.464376	-0.000439669	-2.02377e-09	x04_vfarm	y	L	27.4722	59.8	2.15	1.55
x04y_vfarmL	62215	5	3	1	3	slo	0.31535	-0.00077266	2.60444e-08	x04_vfarm	y	L	27.4722	59.8	2.15	1.55
x04y_vfarmL	62215	5	3	1	5	fst	0.192308	-0.0275036	-5.25649e-08	x04_vfarm	y	L	27.4722	59.8	2.15	1.55
x04y_vfarmL	62215	5	3	1	5	med	0.073674	0.00593794	5.55924e-08	x04_vfarm	y	L	27.4722	59.8	2.15	1.55
x04y_vfarmL	62215	5	3	1	5	slo	0.073674	0.00593794	5.55924e-08	x04_vfarm	y	L	27.4722	59.8	2.15	1.55
x04y_vfarmL	62215	7	3	1	1	fst	0.649135	-0.000112395	-4.67389e-08	x04_vfarm	y	L	27.4722	59.8	2.15	1.55
x04y_vfarmL	62215	7	3	1	1	med	0.511074	-0.000102905	-2.22785e-08	x04_vfarm	y	L	27.4722	59.8	2.15	1.55
x04y_vfarmL	62215	7	3	1	1	slo	0.340052	0.0665584	9.6277e-08	x04_vfarm	y	L	27.4722	59.8	2.15	1.55
x04y_vfarmL	62215	7	3	1	3	fst	0.630061	-0.00035462	5.52716e-08	x04_vfarm	y	L	27.4722	59.8	2.15	1.55
x04y_vfarmL	62215	7	3	1	3	med	0.432052	-0.000137582	-2.02377e-09	x04_vfarm	y	L	27.4722	59.8	2.15	1.55
x04y_vfarmL	62215	7	3	1	3	slo	0.263148	0.0330849	2.60444e-08	x04_vfarm	y	L	27.4722	59.8	2.15	1.55
x04y_vfarmL	62215	7	3	1	5	fst	0.206647	-0.000336841	-5.25649e-08	x04_vfarm	y	L	27.4722	59.8	2.15	1.55
x04y_vfarmL	62215	7	3	1	5	med	0.0795612	-0.0720598	5.55924e-08	x04_vfarm	y	L	27.4722	59.8	2.15	1.55
x04y_vfarmL	62215	7	3	1	5	slo	0.0795612	-0.0720598	5.55924e-08	x04_vfarm	y	L	27.4722	59.8	2.15	1.55
x04y_vfarmL	62215	9	3	1	1	fst	0.519183	-5.39025e-05	-4.67389e-08	x04_vfarm	y	L	27.4722	59.8	2.15	1.55
x04y_vfarmL	62215	9	3	1	1	med	0.373772	-0.000365479	-2.22785e-08	x04_vfarm	y	L	27.4722	59.8	2.15	1.55
x04y_vfarmL	62215	9	3	1	1	slo	0.241333	0.0329664	9.6277e-08	x04_vfarm	y	L	27.4722	59.8	2.15	1.55
x04y_vfarmL	62215	9	3	1	3	fst	0.524756	-0.000113111	5.52716e-08	x04_vfarm	y	L	27.4722	59.8	2.15	1.55
x04y_vfarmL	62215	9	3	1	3	med	0.330669	-6.83849e-07	-2.02377e-09	x04_vfarm	y	L	27.4722	59.8	2.15	1.55
x04y_vfarmL	62215	9	3	1	3	slo	0.233688	-0.0338908	2.60444e-08	x04_vfarm	y	L	27.4722	59.8	2.15	1.55
x04y_vfarmL	62215	9	3	1	5	fst	0.215197	-0.00029868	-5.25649e-08	x04_vfarm	y	L	27.4722	59.8	2.15	1.55
x04y_vfarmL	62215	9	3	1	5	med	0.0785631	-0.0350033	5.55924e-08	x04_vfarm	y	L	27.4722	59.8	2.15	1.55
x04y_vfarmL	62215	9	3	1	5	slo	0.0785631	-0.0350033	5.55924e-08	x04_vfarm	y	L	27.4722	59.8	2.15	1.55
x04y_vfarmL	62215	11	3	1	1	fst	0.427785	-3.17434e-05	-4.67389e-08	x04_vfarm	y	L	27.4722	59.8	2.15	1.55
x04y_vfarmL	62215	11	3	1	1	med	0.271539	0.0169478	-2.22785e-08	x04_vfarm	y	L	27.4722	59.8	2.15	1.55
x04y_vfarmL	62215	11	3	1	1	slo	0.189232	-4.89067e-05	9.6277e-08	x04_vfarm	y	L	27.4722	59.8	2.15	1.55
x04y_vfarmL	62215	11	3	1	3	fst	0.294735	-0.00746008	5.52716e-08	x04_vfarm	y	L	27.4722	59.8	2.15	1.55
x04y_vfarmL	62215	11	3	1	3	med	0.19527	0.0152097	-2.02377e-09	x04_vfarm	y	L	27.4722	59.8	2.15	1.55
x04y_vfarmL	62215	11	3	1	3	slo	0.116706	-0.0350198	2.60444e-08	x04_vfarm	y	L	27.4722	59.8	2.15	1.55
x04y_vfarmL	62215	11	3	1	5	fst	0.196454	0.00166742	-5.25649e-08	x04_vfarm	y	L	27.4722	59.8	2.15	1.55
x04y_vfarmL	62215	11	3	1	5	med	0.0813807	-0.00186062	5.55924e-08	x04_vfarm	y	L	27.4722	59.8	2.15	1.55
x04y_vfarmL	62215	11	3	1	5	slo	0.0813807	-0.00186062	5.55924e-08	x04_vfarm	y	L	27.4722	59.8	2.15	1.55
x04y_vfarmL	62215	3	2	1	1	fst	0.844262	5.59185e-06	1.33536e-08	x04_vfarm	y	L	27.4722	59.8	2.15	1.55
x04y_vfarmL	62215	3	2	1	1	med	0.757872	-7.03228e-06	4.0531e-08	x04_vfarm	y	L	27.4722	59.8	2.15	1.55
x04y_vfarmL	62215	3	2	1	1	slo	0.655559	-6.12386e-07	-5.70356e-10	x04_vfarm	y	L	27.4722	59.8	2.15	1.55
x04y_vfarmL	62215	3	2	1	3	fst	0.885684	0.000118413	-4.29502e-08	x04_vfarm	y	L	27.4722	59.8	2.15	1.55
x04y_vfarmL	62215	3	2	1	3	med	0.803229	6.5544e-06	-3.77514e-08	x04_vfarm	y	L	27.4722	59.8	2.15	1.55
x04y_vfarmL	62215	3	2	1	3	slo	0.688285	5.56109e-06	-1.20137e-08	x04_vfarm	y	L	27.4722	59.8	2.15	1.55
x04y_vfarmL	62215	3	2	1	5	fst	0.793285	6.26643e-05	-2.97685e-09	x04_vfarm	y	L	27.4722	59.8	2.15	1.55
x04y_vfarmL	62215	3	2	1	5	med	0.5081	7.25976e-05	-7.55745e-08	x04_vfarm	y	L	27.4722	59.8	2.15	1.55
x04y_vfarmL	62215	3	2	1	5	slo	0.5081	7.25976e-05	-7.55745e-08	x04_vfarm	y	L	27.4722	59.8	2.15	1.55
x04y_vfarmL	62215	5	2	1	1	fst	0.853972	2.12472e-05	1.33536e-08	x04_vfarm	y	L	27.4722	59.8	2.15	1.55
x04y_vfarmL	62215	5	2	1	1	med	0.736254	7.903e-06	4.0531e-08	x04_vfarm	y	L	27.4722	59.8	2.15	1.55
x04y_vfarmL	62215	5	2	1	1	slo	0.609674	1.35639e-05	-5.70356e-10	x04_vfarm	y	L	27.4722	59.8	2.15	1.55
x04y_vfarmL	62215	5	2	1	3	fst	0.844764	0.00045718	-4.29502e-08	x04_vfarm	y	L	27.4722	59.8	2.15	1.55
x04y_vfarmL	62215	5	2	1	3	med	0.729839	0.000344453	-3.77514e-08	x04_vfarm	y	L	27.4722	59.8	2.15	1.55
x04y_vfarmL	62215	5	2	1	3	slo	0.613493	0.000233837	-1.20137e-08	x04_vfarm	y	L	27.4722	59.8	2.15	1.55
x04y_vfarmL	62215	5	2	1	5	fst	0.740736	-7.00294e-05	-2.97685e-09	x04_vfarm	y	L	27.4722	59.8	2.15	1.55
x04y_vfarmL	62215	5	2	1	5	med	0.432298	8.4647e-07	-7.55745e-08	x04_vfarm	y	L	27.4722	59.8	2.15	1.55
x04y_vfarmL	62215	5	2	1	5	slo	0.432298	8.4647e-07	-7.55745e-08	x04_vfarm	y	L	27.4722	59.8	2.15	1.55
x04y_vfarmL	62215	7	2	1	1	fst	0.705274	2.11965e-05	1.33536e-08	x04_vfarm	y	L	27.4722	59.8	2.15	1.55
x04y_vfarmL	62215	7	2	1	1	med	0.526096	0.000664593	4.0531e-08	x04_vfarm	y	L	27.4722	59.8	2.15	1.55
x04y_vfarmL	62215	7	2	1	1	slo	0.383581	0.000667621	-5.70356e-10	x04_vfarm	y	L	27.4722	59.8	2.15	1.55
x04y_vfarmL	62215	7	2	1	3	fst	0.518342	-0.000286984	-4.29502e-08	x04_vfarm	y	L	27.4722	59.8	2.15	1.55
x04y_vfarmL	62215	7	2	1	3	med	0.374241	-0.000847426	-3.77514e-08	x04_vfarm	y	L	27.4722	59.8	2.15	1.55
x04y_vfarmL	62215	7	2	1	3	slo	0.260299	-0.000851352	-1.20137e-08	x04_vfarm	y	L	27.4722	59.8	2.15	1.55
x04y_vfarmL	62215	7	2	1	5	fst	0.43931	0.00022738	-2.97685e-09	x04_vfarm	y	L	27.4722	59.8	2.15	1.55
x04y_vfarmL	62215	7	2	1	5	med	0.183242	0.0334318	-7.55745e-08	x04_vfarm	y	L	27.4722	59.8	2.15	1.55
x04y_vfarmL	62215	7	2	1	5	slo	0.183242	0.0334318	-7.55745e-08	x04_vfarm	y	L	27.4722	59.8	2.15	1.55
x04y_vfarmL	62215	9	2	1	1	fst	0.459993	2.30031e-05	1.33536e-08	x04_vfarm	y	L	27.4722	59.8	2.15	1.55
x04y_vfarmL	62215	9	2	1	1	med	0.293238	2.18268e-05	4.0531e-08	x04_vfarm	y	L	27.4722	59.8	2.15	1.55
x04y_vfarmL	62215	9	2	1	1	slo	0.236099	-0.00031246	-5.70356e-10	x04_vfarm	y	L	27.4722	59.8	2.15	1.55
x04y_vfarmL	62215	9	2	1	3	fst	0.544903	0.000236352	-4.29502e-08	x04_vfarm	y	L	27.4722	59.8	2.15	1.55
x04y_vfarmL	62215	9	2	1	3	med	0.406998	0.00023176	-3.77514e-08	x04_vfarm	y	L	27.4722	59.8	2.15	1.55
x04y_vfarmL	62215	9	2	1	3	slo	0.293459	1.33104e-05	-1.20137e-08	x04_vfarm	y	L	27.4722	59.8	2.15	1.55
x04y_vfarmL	62215	9	2	1	5	fst	0.384599	0.000410333	-2.97685e-09	x04_vfarm	y	L	27.4722	59.8	2.15	1.55
x04y_vfarmL	62215	9	2	1	5	med	0.194137	0.000814549	-7.55745e-08	x04_vfarm	y	L	27.4722	59.8	2.15	1.55
x04y_vfarmL	62215	9	2	1	5	slo	0.194137	0.000814549	-7.55745e-08	x04_vfarm	y	L	27.4722	59.8	2.15	1.55
x04y_vfarmL	62215	11	2	1	1	fst	0.519031	0.000653934	1.33536e-08	x04_vfarm	y	L	27.4722	59.8	2.15	1.55
x04y_vfarmL	62215	11	2	1	1	med	0.331022	0.000337878	4.0531e-08	x04_vfarm	y	L	27.4722	59.8	2.15	1.55
x04y_vfarmL	62215	11	2	1	1	slo	0.237811	1.05484e-05	-5.70356e-10	x04_vfarm	y	L	27.4722	59.8	2.15	1.55
x04y_vfarmL	62215	11	2	1	3	fst	0.514706	-0.000229477	-4.29502e-08	x04_vfarm	y	L	27.4722	59.8	2.15	1.55
x04y_vfarmL	62215	11	2	1	3	med	0.363546	-2.72722e-06	-3.77514e-08	x04_vfarm	y	L	27.4722	59.8	2.15	1.55
x04y_vfarmL	62215	11	2	1	3	slo	0.261389	-0.000112021	-1.20137e-08	x04_vfarm	y	L	27.4722	59.8	2.15	1.55
x04y_vfarmL	62215	11	2	1	5	fst	0.361493	0.000326538	-2.97685e-09	x04_vfarm	y	L	27.4722	59.8	2.15	1.55
x04y_vfarmL	62215	11	2	1	5	med	0.165927	-0.000269475	-7.55745e-08	x04_vfarm	y	L	27.4722	59.8	2.15	1.55
x04y_vfarmL	62215	11	2	1	5	slo	0.165927	-0.000269475	-7.55745e-08	x04_vfarm	y	L	27.4722	59.8	2.15	1.55
x01n_vfarmE	62415	3	1	1	1	fst	0.765512	-6.27374e-05	1.82995e-08	x01_vfarm	n	E	17.4444	84.35	0.55	0.25
x01n_vfarmE	62415	3	1	1	1	med	0.663397	-6.72403e-05	1.20728e-08	x01_vfarm	n	E	17.4444	84.35	0.55	0.25
x01n_vfarmE	62415	3	1	1	1	slo	0.523191	-6.79792e-05	-3.74304e-08	x01_vfarm	n	E	17.4444	84.35	0.55	0.25
x01n_vfarmE	62415	3	1	1	3	fst	0.897899	0.000332374	-1.97588e-09	x01_vfarm	n	E	17.4444	84.35	0.55	0.25
x01n_vfarmE	62415	3	1	1	3	med	0.812858	0.000441372	3.97116e-08	x01_vfarm	n	E	17.4444	84.35	0.55	0.25
x01n_vfarmE	62415	3	1	1	3	slo	0.687076	0.000442152	2.65699e-08	x01_vfarm	n	E	17.4444	84.35	0.55	0.25
x01n_vfarmE	62415	3	1	1	5	fst	0.813838	-0.000133314	-1.38259e-07	x01_vfarm	n	E	17.4444	84.35	0.55	0.25
x01n_vfarmE	62415	3	1	1	5	med	0.54442	6.6798e-05	1.0956e-08	x01_vfarm	n	E	17.4444	84.35	0.55	0.25
x01n_vfarmE	62415	3	1	1	5	slo	0.54442	6.6798e-05	1.0956e-08	x01_vfarm	n	E	17.4444	84.35	0.55	0.25
x01n_vfarmE	62415	5	1	1	1	fst	0.874215	3.66044e-05	1.82995e-08	x01_vfarm	n	E	17.4444	84.35	0.55	0.25
x01n_vfarmE	62415	5	1	1	1	med	0.77219	4.0981e-05	1.20728e-08	x01_vfarm	n	E	17.4444	84.35	0.55	0.25
x01n_vfarmE	62415	5	1	1	1	slo	0.632278	-0.0336275	-3.74304e-08	x01_vfarm	n	E	17.4444	84.35	0.55	0.25
x01n_vfarmE	62415	5	1	1	3	fst	0.838005	-0.000202511	-1.97588e-09	x01_vfarm	n	E	17.4444	84.35	0.55	0.25
x01n_vfarmE	62415	5	1	1	3	med	0.736402	-0.000204125	3.97116e-08	x01_vfarm	n	E	17.4444	84.35	0.55	0.25
x01n_vfarmE	62415	5	1	1	3	slo	0.588643	-0.000314894	2.65699e-08	x01_vfarm	n	E	17.4444	84.35	0.55	0.25
x01n_vfarmE	62415	5	1	1	5	fst	0.787998	-0.000192643	-1.38259e-07	x01_vfarm	n	E	17.4444	84.35	0.55	0.25
x01n_vfarmE	62415	5	1	1	5	med	0.529449	-0.0335934	1.0956e-08	x01_vfarm	n	E	17.4444	84.35	0.55	0.25
x01n_vfarmE	62415	5	1	1	5	slo	0.529449	-0.0335934	1.0956e-08	x01_vfarm	n	E	17.4444	84.35	0.55	0.25
x01n_vfarmE	62415	7	1	1	1	fst	0.829888	0.000319267	1.82995e-08	x01_vfarm	n	E	17.4444	84.35	0.55	0.25
x01n_vfarmE	62415	7	1	1	1	med	0.693326	1.65699e-07	1.20728e-08	x01_vfarm	n	E	17.4444	84.35	0.55	0.25
x01n_vfarmE	62415	7	1	1	1	slo	0.542706	0.000668075	-3.74304e-08	x01_vfarm	n	E	17.4444	84.35	0.55	0.25
x01n_vfarmE	62415	7	1	1	3	fst	0.738848	-7.60337e-05	-1.97588e-09	x01_vfarm	n	E	17.4444	84.35	0.55	0.25
x01n_vfarmE	62415	7	1	1	3	med	0.608279	0.000262252	3.97116e-08	x01_vfarm	n	E	17.4444	84.35	0.55	0.25
x01n_vfarmE	62415	7	1	1	3	slo	0.451291	0.000151803	2.65699e-08	x01_vfarm	n	E	17.4444	84.35	0.55	0.25
x01n_vfarmE	62415	7	1	1	5	fst	0.787825	0.000418299	-1.38259e-07	x01_vfarm	n	E	17.4444	84.35	0.55	0.25
x01n_vfarmE	62415	7	1	1	5	med	0.532472	8.66734e-05	1.0956e-08	x01_vfarm	n	E	17.4444	84.35	0.55	0.25
x01n_vfarmE	62415	7	1	1	5	slo	0.532472	8.66734e-05	1.0956e-08	x01_vfarm	n	E	17.4444	84.35	0.55	0.25
x01n_vfarmE	62415	9	1	1	1	fst	0.651932	0.000268578	1.82995e-08	x01_vfarm	n	E	17.4444	84.35	0.55	0.25
x01n_vfarmE	62415	9	1	1	1	med	0.580832	0.000286894	1.20728e-08	x01_vfarm	n	E	17.4444	84.35	0.55	0.25
x01n_vfarmE	62415	9	1	1	1	slo	0.463246	-0.033719	-3.74304e-08	x01_vfarm	n	E	17.4444	84.35	0.55	0.25
x01n_vfarmE	62415	9	1	1	3	fst	0.845439	0.000447432	-1.97588e-09	x01_vfarm	n	E	17.4444	84.35	0.55	0.25
x01n_vfarmE	62415	9	1	1	3	med	0.73473	0.00033694	3.97116e-08	x01_vfarm	n	E	17.4444	84.35	0.55	0.25
x01n_vfarmE	62415	9	1	1	3	slo	0.557532	0.000114571	2.65699e-08	x01_vfarm	n	E	17.4444	84.35	0.55	0.25
x01n_vfarmE	62415	9	1	1	5	fst	0.593344	-7.92653e-05	-1.38259e-07	x01_vfarm	n	E	17.4444	84.35	0.55	0.25
x01n_vfarmE	62415	9	1	1	5	med	0.302546	0.000193538	1.0956e-08	x01_vfarm	n	E	17.4444	84.35	0.55	0.25
x01n_vfarmE	62415	9	1	1	5	slo	0.302546	0.000193538	1.0956e-08	x01_vfarm	n	E	17.4444	84.35	0.55	0.25
x01n_vfarmE	62415	11	1	1	1	fst	0.773082	-3.43632e-05	1.82995e-08	x01_vfarm	n	E	17.4444	84.35	0.55	0.25
x01n_vfarmE	62415	11	1	1	1	med	0.575489	-3.38746e-05	1.20728e-08	x01_vfarm	n	E	17.4444	84.35	0.55	0.25
x01n_vfarmE	62415	11	1	1	1	slo	0.429555	-3.28165e-05	-3.74304e-08	x01_vfarm	n	E	17.4444	84.35	0.55	0.25
x01n_vfarmE	62415	11	1	1	3	fst	0.754438	0.000453939	-1.97588e-09	x01_vfarm	n	E	17.4444	84.35	0.55	0.25
x01n_vfarmE	62415	11	1	1	3	med	0.590293	0.00011824	3.97116e-08	x01_vfarm	n	E	17.4444	84.35	0.55	0.25
x01n_vfarmE	62415	11	1	1	3	slo	0.436442	0.0338957	2.65699e-08	x01_vfarm	n	E	17.4444	84.35	0.55	0.25
x01n_vfarmE	62415	11	1	1	5	fst	0.510082	-0.000467124	-1.38259e-07	x01_vfarm	n	E	17.4444	84.35	0.55	0.25
x01n_vfarmE	62415	11	1	1	5	med	0.271515	-0.0331966	1.0956e-08	x01_vfarm	n	E	17.4444	84.35	0.55	0.25
x01n_vfarmE	62415	11	1	1	5	slo	0.271515	-0.0331966	1.0956e-08	x01_vfarm	n	E	17.4444	84.35	0.55	0.25
x01n_vfarmE	62415	3	3	1	1	fst	0.85834	-6.57737e-05	-9.00683e-08	x01_vfarm	n	E	17.4444	84.35	0.55	0.25
x01n_vfarmE	62415	3	3	1	1	med	0.758455	-6.29973e-05	-4.98218e-08	x01_vfarm	n	E	17.4444	84.35	0.55	0.25
x01n_vfarmE	62415	3	3	1	1	slo	0.622767	-6.23987e-05	6.55497e-09	x01_vfarm	n	E	17.4444	84.35	0.55	0.25
x01n_vfarmE	62415	3	3	1	3	fst	0.762517	8.61225e-05	-4.50044e-08	x01_vfarm	n	E	17.4444	84.35	0.55	0.25
x01n_vfarmE	62415	3	3	1	3	med	0.616881	0.000197188	9.24801e-08	x01_vfarm	n	E	17.4444	84.35	0.55	0.25
x01n_vfarmE	62415	3	3	1	3	slo	0.478895	-2.48435e-05	-9.89388e-08	x01_vfarm	n	E	17.4444	84.35	0.55	0.25
x01n_vfarmE	62415	3	3	1	5	fst	0.437861	0.00617834	3.10022e-09	x01_vfarm	n	E	17.4444	84.35	0.55	0.25
x01n_vfarmE	62415	3	3	1	5	med	0.198943	0.00374923	7.76848e-08	x01_vfarm	n	E	17.4444	84.35	0.55	0.25
x01n_vfarmE	62415	3	3	1	5	slo	0.198943	0.00374923	7.76848e-08	x01_vfarm	n	E	17.4444	84.35	0.55	0.25
x01n_vfarmE	62415	5	3	1	1	fst	0.787746	-0.000386271	-9.00683e-08	x01_vfarm	n	E	17.4444	84.35	0.55	0.25
x01n_vfarmE	62415	5	3	1	1	med	0.596208	-0.000385262	-4.98218e-08	x01_vfarm	n	E	17.4444	84.35	0.55	0.25
x01n_vfarmE	62415	5	3	1	1	slo	0.493588	-5.03785e-05	6.55497e-09	x01_vfarm	n	E	17.4444	84.35	0.55	0.25
x01n_vfarmE	62415	5	3	1	3	fst	0.659066	-0.00068657	-4.50044e-08	x01_vfarm	n	E	17.4444	84.35	0.55	0.25
x01n_vfarmE	62415	5	3	1	3	med	0.453613	0.0158672	9.24801e-08	x01_vfarm	n	E	17.4444	84.35	0.55	0.25
x01n_vfarmE	62415	5	3	1	3	slo	0.310699	-0.0331346	-9.89388e-08	x01_vfarm	n	E	17.4444	84.35	0.55	0.25
x01n_vfarmE	62415	5	3	1	5	fst	0.523156	-0.00669535	3.10022e-09	x01_vfarm	n	E	17.4444	84.35	0.55	0.25
x01n_vfarmE	62415	5	3	1	5	med	0.246864	-0.133094	7.76848e-08	x01_vfarm	n	E	17.4444	84.35	0.55	0.25
x01n_vfarmE	62415	5	3	1	5	slo	0.246864	-0.133094	7.76848e-08	x01_vfarm	n	E	17.4444	84.35	0.55	0.25
x01n_vfarmE	62415	7	3	1	1	fst	0.761342	0.000886529	-9.00683e-08	x01_vfarm	n	E	17.4444	84.35	0.55	0.25
x01n_vfarmE	62415	7	3	1	1	med	0.573947	0.000543173	-4.98218e-08	x01_vfarm	n	E	17.4444	84.35	0.55	0.25
x01n_vfarmE	62415	7	3	1	1	slo	0.473995	0.000544309	6.55497e-09	x01_vfarm	n	E	17.4444	84.35	0.55	0.25
x01n_vfarmE	62415	7	3	1	3	fst	0.688054	8.57786e-05	-4.50044e-08	x01_vfarm	n	E	17.4444	84.35	0.55	0.25
x01n_vfarmE	62415	7	3	1	3	med	0.461627	-0.0158034	9.24801e-08	x01_vfarm	n	E	17.4444	84.35	0.55	0.25
x01n_vfarmE	62415	7	3	1	3	slo	0.296272	-0.0333574	-9.89388e-08	x01_vfarm	n	E	17.4444	84.35	0.55	0.25
x01n_vfarmE	62415	7	3	1	5	fst	0.480541	0.00691842	3.10022e-09	x01_vfarm	n	E	17.4444	84.35	0.55	0.25
x01n_vfarmE	62415	7	3	1	5	med	0.190186	0.175506	7.76848e-08	x01_vfarm	n	E	17.4444	84.35	0.55	0.25
x01n_vfarmE	62415	7	3	1	5	slo	0.190186	0.175506	7.76848e-08	x01_vfarm	n	E	17.4444	84.35	0.55	0.25
x01n_vfarmE	62415	9	3	1	1	fst	0.637424	-0.000122346	-9.00683e-08	x01_vfarm	n	E	17.4444	84.35	0.55	0.25
x01n_vfarmE	62415	9	3	1	1	med	0.420279	0.0165327	-4.98218e-08	x01_vfarm	n	E	17.4444	84.35	0.55	0.25
x01n_vfarmE	62415	9	3	1	1	slo	0.293584	0.0338343	6.55497e-09	x01_vfarm	n	E	17.4444	84.35	0.55	0.25
x01n_vfarmE	62415	9	3	1	3	fst	0.759066	-2.33665e-05	-4.50044e-08	x01_vfarm	n	E	17.4444	84.35	0.55	0.25
x01n_vfarmE	62415	9	3	1	3	med	0.49329	-0.000473332	9.24801e-08	x01_vfarm	n	E	17.4444	84.35	0.55	0.25
x01n_vfarmE	62415	9	3	1	3	slo	0.299156	0.0323078	-9.89388e-08	x01_vfarm	n	E	17.4444	84.35	0.55	0.25
x01n_vfarmE	62415	9	3	1	5	fst	0.439573	0.0129729	3.10022e-09	x01_vfarm	n	E	17.4444	84.35	0.55	0.25
x01n_vfarmE	62415	9	3	1	5	med	0.196491	0.037199	7.76848e-08	x01_vfarm	n	E	17.4444	84.35	0.55	0.25
x01n_vfarmE	62415	9	3	1	5	slo	0.196491	0.037199	7.76848e-08	x01_vfarm	n	E	17.4444	84.35	0.55	0.25
x01n_vfarmE	62415	11	3	1	1	fst	0.545013	-0.000732167	-9.00683e-08	x01_vfarm	n	E	17.4444	84.35	0.55	0.25
x01n_vfarmE	62415	11	3	1	1	med	0.364234	-0.000393051	-4.98218e-08	x01_vfarm	n	E	17.4444	84.35	0.55	0.25
x01n_vfarmE	62415	11	3	1	1	slo	0.282623	0.000261971	6.55497e-09	x01_vfarm	n	E	17.4444	84.35	0.55	0.25
x01n_vfarmE	62415	11	3	1	3	fst	0.590509	0.000303479	-4.50044e-08	x01_vfarm	n	E	17.4444	84.35	0.55	0.25
x01n_vfarmE	62415	11	3	1	3	med	0.372087	-0.033146	9.24801e-08	x01_vfarm	n	E	17.4444	84.35	0.55	0.25
x01n_vfarmE	62415	11	3	1	3	slo	0.341563	0.0335218	-9.89388e-08	x01_vfarm	n	E	17.4444	84.35	0.55	0.25
x01n_vfarmE	62415	11	3	1	5	fst	0.473232	0.000594956	3.10022e-09	x01_vfarm	n	E	17.4444	84.35	0.55	0.25
x01n_vfarmE	62415	11	3	1	5	med	0.142527	-0.0500218	7.76848e-08	x01_vfarm	n	E	17.4444	84.35	0.55	0.25
x01n_vfarmE	62415	11	3	1	5	slo	0.142527	-0.0500218	7.76848e-08	x01_vfarm	n	E	17.4444	84.35	0.55	0.25
x01n_vfarmE	62415	3	2	1	1	fst	0.889323	-2.29599e-05	-3.07076e-08	x01_vfarm	n	E	17.4444	84.35	0.55	0.25
x01n_vfarmE	62415	3	2	1	1	med	0.783061	-2.52625e-05	3.56932e-08	x01_vfarm	n	E	17.4444	84.35	0.55	0.25
x01n_vfarmE	62415	3	2	1	1	slo	0.693555	-2.56413e-05	-2.475e-08	x01_vfarm	n	E	17.4444	84.35	0.55	0.25
x01n_vfarmE	62415	3	2	1	3	fst	0.908913	-0.000337323	-6.27392e-08	x01_vfarm	n	E	17.4444	84.35	0.55	0.25
x01n_vfarmE	62415	3	2	1	3	med	0.816069	-0.000226217	8.50407e-09	x01_vfarm	n	E	17.4444	84.35	0.55	0.25
x01n_vfarmE	62415	3	2	1	3	slo	0.743288	-0.000115069	4.5016e-09	x01_vfarm	n	E	17.4444	84.35	0.55	0.25
x01n_vfarmE	62415	3	2	1	5	fst	0.860949	5.66363e-05	1.71457e-08	x01_vfarm	n	E	17.4444	84.35	0.55	0.25
x01n_vfarmE	62415	3	2	1	5	med	0.650477	0.000191143	4.78451e-08	x01_vfarm	n	E	17.4444	84.35	0.55	0.25
x01n_vfarmE	62415	3	2	1	5	slo	0.650477	0.000191143	4.78451e-08	x01_vfarm	n	E	17.4444	84.35	0.55	0.25
x01n_vfarmE	62415	5	2	1	1	fst	0.817404	-1.38662e-05	-3.07076e-08	x01_vfarm	n	E	17.4444	84.35	0.55	0.25
x01n_vfarmE	62415	5	2	1	1	med	0.724141	0.000309592	3.56932e-08	x01_vfarm	n	E	17.4444	84.35	0.55	0.25
x01n_vfarmE	62415	5	2	1	1	slo	0.640812	0.000314532	-2.475e-08	x01_vfarm	n	E	17.4444	84.35	0.55	0.25
x01n_vfarmE	62415	5	2	1	3	fst	0.886665	-9.03279e-06	-6.27392e-08	x01_vfarm	n	E	17.4444	84.35	0.55	0.25
x01n_vfarmE	62415	5	2	1	3	med	0.765552	-1.13058e-05	8.50407e-09	x01_vfarm	n	E	17.4444	84.35	0.55	0.25
x01n_vfarmE	62415	5	2	1	3	slo	0.648276	9.91952e-05	4.5016e-09	x01_vfarm	n	E	17.4444	84.35	0.55	0.25
x01n_vfarmE	62415	5	2	1	5	fst	0.7904	0.000187805	1.71457e-08	x01_vfarm	n	E	17.4444	84.35	0.55	0.25
x01n_vfarmE	62415	5	2	1	5	med	0.519568	-7.84209e-05	4.78451e-08	x01_vfarm	n	E	17.4444	84.35	0.55	0.25
x01n_vfarmE	62415	5	2	1	5	slo	0.519568	-7.84209e-05	4.78451e-08	x01_vfarm	n	E	17.4444	84.35	0.55	0.25
x01n_vfarmE	62415	7	2	1	1	fst	0.676482	5.42319e-06	-3.07076e-08	x01_vfarm	n	E	17.4444	84.35	0.55	0.25
x01n_vfarmE	62415	7	2	1	1	med	0.546631	-4.55726e-06	3.56932e-08	x01_vfarm	n	E	17.4444	84.35	0.55	0.25
x01n_vfarmE	62415	7	2	1	1	slo	0.434081	-0.000338894	-2.475e-08	x01_vfarm	n	E	17.4444	84.35	0.55	0.25
x01n_vfarmE	62415	7	2	1	3	fst	0.775895	9.06832e-06	-6.27392e-08	x01_vfarm	n	E	17.4444	84.35	0.55	0.25
x01n_vfarmE	62415	7	2	1	3	med	0.660433	8.14658e-06	8.50407e-09	x01_vfarm	n	E	17.4444	84.35	0.55	0.25
x01n_vfarmE	62415	7	2	1	3	slo	0.516334	7.51455e-06	4.5016e-09	x01_vfarm	n	E	17.4444	84.35	0.55	0.25
x01n_vfarmE	62415	7	2	1	5	fst	0.652322	0.000254173	1.71457e-08	x01_vfarm	n	E	17.4444	84.35	0.55	0.25
x01n_vfarmE	62415	7	2	1	5	med	0.411707	5.62775e-05	4.78451e-08	x01_vfarm	n	E	17.4444	84.35	0.55	0.25
x01n_vfarmE	62415	7	2	1	5	slo	0.411707	5.62775e-05	4.78451e-08	x01_vfarm	n	E	17.4444	84.35	0.55	0.25
x01n_vfarmE	62415	9	2	1	1	fst	0.5905	-0.000366864	-3.07076e-08	x01_vfarm	n	E	17.4444	84.35	0.55	0.25
x01n_vfarmE	62415	9	2	1	1	med	0.367561	-0.000704009	3.56932e-08	x01_vfarm	n	E	17.4444	84.35	0.55	0.25
x01n_vfarmE	62415	9	2	1	1	slo	0.31177	-0.000379974	-2.475e-08	x01_vfarm	n	E	17.4444	84.35	0.55	0.25
x01n_vfarmE	62415	9	2	1	3	fst	0.75174	0.00021713	-6.27392e-08	x01_vfarm	n	E	17.4444	84.35	0.55	0.25
x01n_vfarmE	62415	9	2	1	3	med	0.603294	0.00043775	8.50407e-09	x01_vfarm	n	E	17.4444	84.35	0.55	0.25
x01n_vfarmE	62415	9	2	1	3	slo	0.47277	0.000217042	4.5016e-09	x01_vfarm	n	E	17.4444	84.35	0.55	0.25
x01n_vfarmE	62415	9	2	1	5	fst	0.533455	0.00040097	1.71457e-08	x01_vfarm	n	E	17.4444	84.35	0.55	0.25
x01n_vfarmE	62415	9	2	1	5	med	0.29471	-0.000194985	4.78451e-08	x01_vfarm	n	E	17.4444	84.35	0.55	0.25
x01n_vfarmE	62415	9	2	1	5	slo	0.29471	-0.000194985	4.78451e-08	x01_vfarm	n	E	17.4444	84.35	0.55	0.25
x01n_vfarmE	62415	11	2	1	1	fst	0.575748	-4.17463e-06	-3.07076e-08	x01_vfarm	n	E	17.4444	84.35	0.55	0.25
x01n_vfarmE	62415	11	2	1	1	med	0.3496	-3.43179e-05	3.56932e-08	x01_vfarm	n	E	17.4444	84.35	0.55	0.25
x01n_vfarmE	62415	11	2	1	1	slo	0.264771	-3.28947e-05	-2.475e-08	x01_vfarm	n	E	17.4444	84.35	0.55	0.25
x01n_vfarmE	62415	11	2	1	3	fst	0.620882	0.000195556	-6.27392e-08	x01_vfarm	n	E	17.4444	84.35	0.55	0.25
x01n_vfarmE	62415	11	2	1	3	med	0.470806	0.00018882	8.50407e-09	x01_vfarm	n	E	17.4444	84.35	0.55	0.25
x01n_vfarmE	62415	11	2	1	3	slo	0.343707	0.000412336	4.5016e-09	x01_vfarm	n	E	17.4444	84.35	0.55	0.25
x01n_vfarmE	62415	11	2	1	5	fst	0.573558	0.000127587	1.71457e-08	x01_vfarm	n	E	17.4444	84.35	0.55	0.25
x01n_vfarmE	62415	11	2	1	5	med	0.251272	0.000263055	4.78451e-08	x01_vfarm	n	E	17.4444	84.35	0.55	0.25
x01n_vfarmE	62415	11	2	1	5	slo	0.251272	0.000263055	4.78451e-08	x01_vfarm	n	E	17.4444	84.35	0.55	0.25
x01y_vfarmE	62415	3	1	1	1	fst	0.740243	0.000606802	1.07163e-07	x01_vfarm	y	E	16.6389	91.95	1.3	0.9
x01y_vfarmE	62415	3	1	1	1	med	0.662592	0.000608993	-2.418e-08	x01_vfarm	y	E	16.6389	91.95	1.3	0.9
x01y_vfarmE	62415	3	1	1	1	slo	0.500372	-4.71238e-05	9.56477e-08	x01_vfarm	y	E	16.6389	91.95	1.3	0.9
x01y_vfarmE	62415	3	1	1	3	fst	0.819034	1.64282e-05	-6.73389e-08	x01_vfarm	y	E	16.6389	91.95	1.3	0.9
x01y_vfarmE	62415	3	1	1	3	med	0.748144	0.000126717	-2.74601e-08	x01_vfarm	y	E	16.6389	91.95	1.3	0.9
x01y_vfarmE	62415	3	1	1	3	slo	0.527766	-0.0330955	-8.20126e-08	x01_vfarm	y	E	16.6389	91.95	1.3	0.9
x01y_vfarmE	62415	3	1	1	5	fst	0.655288	0.00648383	7.23475e-08	x01_vfarm	y	E	16.6389	91.95	1.3	0.9
x01y_vfarmE	62415	3	1	1	5	med	0.417607	1.82199e-05	1.27268e-07	x01_vfarm	y	E	16.6389	91.95	1.3	0.9
x01y_vfarmE	62415	3	1	1	5	slo	0.417607	1.82199e-05	1.27268e-07	x01_vfarm	y	E	16.6389	91.95	1.3	0.9
x01y_vfarmE	62415	5	1	1	1	fst	0.790671	0.000295697	1.07163e-07	x01_vfarm	y	E	16.6389	91.95	1.3	0.9
x01y_vfarmE	62415	5	1	1	1	med	0.604938	-3.45005e-05	-2.418e-08	x01_vfarm	y	E	16.6389	91.95	1.3	0.9
x01y_vfarmE	62415	5	1	1	1	slo	0.465521	-0.0333623	9.56477e-08	x01_vfarm	y	E	16.6389	91.95	1.3	0.9
x01y_vfarmE	62415	5	1	1	3	fst	0.779691	-7.3273e-08	-6.73389e-08	x01_vfarm	y	E	16.6389	91.95	1.3	0.9
x01y_vfarmE	62415	5	1	1	3	med	0.668984	-0.000222181	-2.74601e-08	x01_vfarm	y	E	16.6389	91.95	1.3	0.9
x01y_vfarmE	62415	5	1	1	3	slo	0.483258	-0.000111124	-8.20126e-08	x01_vfarm	y	E	16.6389	91.95	1.3	0.9
x01y_vfarmE	62415	5	1	1	5	fst	0.538458	-0.00679444	7.23475e-08	x01_vfarm	y	E	16.6389	91.95	1.3	0.9
x01y_vfarmE	62415	5	1	1	5	med	0.263147	-0.0666587	1.27268e-07	x01_vfarm	y	E	16.6389	91.95	1.3	0.9
x01y_vfarmE	62415	5	1	1	5	slo	0.263147	-0.0666587	1.27268e-07	x01_vfarm	y	E	16.6389	91.95	1.3	0.9
x01y_vfarmE	62415	7	1	1	1	fst	0.56589	-0.00044362	1.07163e-07	x01_vfarm	y	E	16.6389	91.95	1.3	0.9
x01y_vfarmE	62415	7	1	1	1	med	0.385093	-0.000733583	-2.418e-08	x01_vfarm	y	E	16.6389	91.95	1.3	0.9
x01y_vfarmE	62415	7	1	1	1	slo	0.24979	0.000593297	9.56477e-08	x01_vfarm	y	E	16.6389	91.95	1.3	0.9
x01y_vfarmE	62415	7	1	1	3	fst	0.640404	0.000240768	-6.73389e-08	x01_vfarm	y	E	16.6389	91.95	1.3	0.9
x01y_vfarmE	62415	7	1	1	3	med	0.49406	-0.0164262	-2.74601e-08	x01_vfarm	y	E	16.6389	91.95	1.3	0.9
x01y_vfarmE	62415	7	1	1	3	slo	0.344129	0.000573184	-8.20126e-08	x01_vfarm	y	E	16.6389	91.95	1.3	0.9
x01y_vfarmE	62415	7	1	1	5	fst	0.463172	0.0136819	7.23475e-08	x01_vfarm	y	E	16.6389	91.95	1.3	0.9
x01y_vfarmE	62415	7	1	1	5	med	0.200938	-0.0662504	1.27268e-07	x01_vfarm	y	E	16.6389	91.95	1.3	0.9
x01y_vfarmE	62415	7	1	1	5	slo	0.200938	-0.0662504	1.27268e-07	x01_vfarm	y	E	16.6389	91.95	1.3	0.9
x01y_vfarmE	62415	9	1	1	1	fst	0.471666	-1.68378e-05	1.07163e-07	x01_vfarm	y	E	16.6389	91.95	1.3	0.9
x01y_vfarmE	62415	9	1	1	1	med	0.340144	-2.94748e-05	-2.418e-08	x01_vfarm	y	E	16.6389	91.95	1.3	0.9
x01y_vfarmE	62415	9	1	1	1	slo	0.22373	-0.0666916	9.56477e-08	x01_vfarm	y	E	16.6389	91.95	1.3	0.9
x01y_vfarmE	62415	9	1	1	3	fst	0.54973	0.000117794	-6.73389e-08	x01_vfarm	y	E	16.6389	91.95	1.3	0.9
x01y_vfarmE	62415	9	1	1	3	med	0.378017	0.0168962	-2.74601e-08	x01_vfarm	y	E	16.6389	91.95	1.3	0.9
x01y_vfarmE	62415	9	1	1	3	slo	0.289377	0.000450876	-8.20126e-08	x01_vfarm	y	E	16.6389	91.95	1.3	0.9
x01y_vfarmE	62415	9	1	1	5	fst	0.296716	0.00568672	7.23475e-08	x01_vfarm	y	E	16.6389	91.95	1.3	0.9
x01y_vfarmE	62415	9	1	1	5	med	0.133888	-0.0646229	1.27268e-07	x01_vfarm	y	E	16.6389	91.95	1.3	0.9
x01y_vfarmE	62415	9	1	1	5	slo	0.133888	-0.0646229	1.27268e-07	x01_vfarm	y	E	16.6389	91.95	1.3	0.9
x01y_vfarmE	62415	11	1	1	1	fst	0.313431	0.000320199	1.07163e-07	x01_vfarm	y	E	16.6389	91.95	1.3	0.9
x01y_vfarmE	62415	11	1	1	1	med	0.265453	-0.0167163	-2.418e-08	x01_vfarm	y	E	16.6389	91.95	1.3	0.9
x01y_vfarmE	62415	11	1	1	1	slo	0.231337	-0.0660405	9.56477e-08	x01_vfarm	y	E	16.6389	91.95	1.3	0.9
x01y_vfarmE	62415	11	1	1	3	fst	0.538865	1.15952e-05	-6.73389e-08	x01_vfarm	y	E	16.6389	91.95	1.3	0.9
x01y_vfarmE	62415	11	1	1	3	med	0.376563	0.000454366	-2.74601e-08	x01_vfarm	y	E	16.6389	91.95	1.3	0.9
x01y_vfarmE	62415	11	1	1	3	slo	0.249577	0.00012252	-8.20126e-08	x01_vfarm	y	E	16.6389	91.95	1.3	0.9
x01y_vfarmE	62415	11	1	1	5	fst	0.30957	0.0248184	7.23475e-08	x01_vfarm	y	E	16.6389	91.95	1.3	0.9
x01y_vfarmE	62415	11	1	1	5	med	0.150716	0.0662929	1.27268e-07	x01_vfarm	y	E	16.6389	91.95	1.3	0.9
x01y_vfarmE	62415	11	1	1	5	slo	0.150716	0.0662929	1.27268e-07	x01_vfarm	y	E	16.6389	91.95	1.3	0.9
x01y_vfarmE	62415	3	3	1	1	fst	0.865441	-1.63984e-05	-1.21565e-07	x01_vfarm	y	E	16.6389	91.95	1.3	0.9
x01y_vfarmE	62415	3	3	1	1	med	0.760378	0.000310029	-1.3206e-07	x01_vfarm	y	E	16.6389	91.95	1.3	0.9
x01y_vfarmE	62415	3	3	1	1	slo	0.666264	0.000652344	7.82033e-08	x01_vfarm	y	E	16.6389	91.95	1.3	0.9
x01y_vfarmE	62415	3	3	1	3	fst	0.787658	-0.000221216	-1.20259e-07	x01_vfarm	y	E	16.6389	91.95	1.3	0.9
x01y_vfarmE	62415	3	3	1	3	med	0.685402	-0.000333638	9.23209e-08	x01_vfarm	y	E	16.6389	91.95	1.3	0.9
x01y_vfarmE	62415	3	3	1	3	slo	0.528717	-0.0341105	-3.02775e-08	x01_vfarm	y	E	16.6389	91.95	1.3	0.9
x01y_vfarmE	62415	3	3	1	5	fst	0.479868	0.00665513	-2.72063e-07	x01_vfarm	y	E	16.6389	91.95	1.3	0.9
x01y_vfarmE	62415	3	3	1	5	med	0.262563	-0.00168029	-4.08999e-07	x01_vfarm	y	E	16.6389	91.95	1.3	0.9
x01y_vfarmE	62415	3	3	1	5	slo	0.262563	-0.00168029	-4.08999e-07	x01_vfarm	y	E	16.6389	91.95	1.3	0.9
x01y_vfarmE	62415	5	3	1	1	fst	0.64404	-6.93905e-05	-1.21565e-07	x01_vfarm	y	E	16.6389	91.95	1.3	0.9
x01y_vfarmE	62415	5	3	1	1	med	0.5754	-7.51321e-05	-1.3206e-07	x01_vfarm	y	E	16.6389	91.95	1.3	0.9
x01y_vfarmE	62415	5	3	1	1	slo	0.458467	-8.03307e-05	7.82033e-08	x01_vfarm	y	E	16.6389	91.95	1.3	0.9
x01y_vfarmE	62415	5	3	1	3	fst	0.766391	-0.000225119	-1.20259e-07	x01_vfarm	y	E	16.6389	91.95	1.3	0.9
x01y_vfarmE	62415	5	3	1	3	med	0.61447	-4.9546e-06	9.23209e-08	x01_vfarm	y	E	16.6389	91.95	1.3	0.9
x01y_vfarmE	62415	5	3	1	3	slo	0.444461	0.0338845	-3.02775e-08	x01_vfarm	y	E	16.6389	91.95	1.3	0.9
x01y_vfarmE	62415	5	3	1	5	fst	0.384869	0.0277697	-2.72063e-07	x01_vfarm	y	E	16.6389	91.95	1.3	0.9
x01y_vfarmE	62415	5	3	1	5	med	0.172676	-0.172798	-4.08999e-07	x01_vfarm	y	E	16.6389	91.95	1.3	0.9
x01y_vfarmE	62415	5	3	1	5	slo	0.172676	-0.172798	-4.08999e-07	x01_vfarm	y	E	16.6389	91.95	1.3	0.9
x01y_vfarmE	62415	7	3	1	1	fst	0.311188	0.00621746	-1.21565e-07	x01_vfarm	y	E	16.6389	91.95	1.3	0.9
x01y_vfarmE	62415	7	3	1	1	med	0.225478	-0.0164214	-1.3206e-07	x01_vfarm	y	E	16.6389	91.95	1.3	0.9
x01y_vfarmE	62415	7	3	1	1	slo	0.154796	0.0995769	7.82033e-08	x01_vfarm	y	E	16.6389	91.95	1.3	0.9
x01y_vfarmE	62415	7	3	1	3	fst	0.419652	0.00579499	-1.20259e-07	x01_vfarm	y	E	16.6389	91.95	1.3	0.9
x01y_vfarmE	62415	7	3	1	3	med	0.261199	-0.0175398	9.23209e-08	x01_vfarm	y	E	16.6389	91.95	1.3	0.9
x01y_vfarmE	62415	7	3	1	3	slo	0.18199	0.0322366	-3.02775e-08	x01_vfarm	y	E	16.6389	91.95	1.3	0.9
x01y_vfarmE	62415	7	3	1	5	fst	0.316349	-0.00733122	-2.72063e-07	x01_vfarm	y	E	16.6389	91.95	1.3	0.9
x01y_vfarmE	62415	7	3	1	5	med	0.172445	-0.0413835	-4.08999e-07	x01_vfarm	y	E	16.6389	91.95	1.3	0.9
x01y_vfarmE	62415	7	3	1	5	slo	0.172445	-0.0413835	-4.08999e-07	x01_vfarm	y	E	16.6389	91.95	1.3	0.9
x01y_vfarmE	62415	9	3	1	1	fst	0.435176	0.000269228	-1.21565e-07	x01_vfarm	y	E	16.6389	91.95	1.3	0.9
x01y_vfarmE	62415	9	3	1	1	med	0.258207	-0.0174126	-1.3206e-07	x01_vfarm	y	E	16.6389	91.95	1.3	0.9
x01y_vfarmE	62415	9	3	1	1	slo	0.205445	0.0335948	7.82033e-08	x01_vfarm	y	E	16.6389	91.95	1.3	0.9
x01y_vfarmE	62415	9	3	1	3	fst	0.348905	0.00543888	-1.20259e-07	x01_vfarm	y	E	16.6389	91.95	1.3	0.9
x01y_vfarmE	62415	9	3	1	3	med	0.212869	0.0157721	9.23209e-08	x01_vfarm	y	E	16.6389	91.95	1.3	0.9
x01y_vfarmE	62415	9	3	1	3	slo	0.142653	-0.0333409	-3.02775e-08	x01_vfarm	y	E	16.6389	91.95	1.3	0.9
x01y_vfarmE	62415	9	3	1	5	fst	0.417561	-0.00229797	-2.72063e-07	x01_vfarm	y	E	16.6389	91.95	1.3	0.9
x01y_vfarmE	62415	9	3	1	5	med	0.199444	-0.0194541	-4.08999e-07	x01_vfarm	y	E	16.6389	91.95	1.3	0.9
x01y_vfarmE	62415	9	3	1	5	slo	0.199444	-0.0194541	-4.08999e-07	x01_vfarm	y	E	16.6389	91.95	1.3	0.9
x01y_vfarmE	62415	11	3	1	1	fst	0.184297	-0.00628959	-1.21565e-07	x01_vfarm	y	E	16.6389	91.95	1.3	0.9
x01y_vfarmE	62415	11	3	1	1	med	0.166651	0.033971	-1.3206e-07	x01_vfarm	y	E	16.6389	91.95	1.3	0.9
x01y_vfarmE	62415	11	3	1	1	slo	0.134953	-3.02181e-05	7.82033e-08	x01_vfarm	y	E	16.6389	91.95	1.3	0.9
x01y_vfarmE	62415	11	3	1	3	fst	0.452934	-0.00720708	-1.20259e-07	x01_vfarm	y	E	16.6389	91.95	1.3	0.9
x01y_vfarmE	62415	11	3	1	3	med	0.307552	-0.0170943	9.23209e-08	x01_vfarm	y	E	16.6389	91.95	1.3	0.9
x01y_vfarmE	62415	11	3	1	3	slo	0.245664	-0.0668746	-3.02775e-08	x01_vfarm	y	E	16.6389	91.95	1.3	0.9
x01y_vfarmE	62415	11	3	1	5	fst	0.341209	-0.0197285	-2.72063e-07	x01_vfarm	y	E	16.6389	91.95	1.3	0.9
x01y_vfarmE	62415	11	3	1	5	med	0.231071	-0.0718678	-4.08999e-07	x01_vfarm	y	E	16.6389	91.95	1.3	0.9
x01y_vfarmE	62415	11	3	1	5	slo	0.231071	-0.0718678	-4.08999e-07	x01_vfarm	y	E	16.6389	91.95	1.3	0.9
x01y_vfarmE	62415	3	2	1	1	fst	0.887884	2.20229e-05	-2.79803e-08	x01_vfarm	y	E	16.6389	91.95	1.3	0.9
x01y_vfarmE	62415	3	2	1	1	med	0.820275	2.53982e-05	5.2938e-08	x01_vfarm	y	E	16.6389	91.95	1.3	0.9
x01y_vfarmE	62415	3	2	1	1	slo	0.713663	2.57049e-05	1.28431e-08	x01_vfarm	y	E	16.6389	91.95	1.3	0.9
x01y_vfarmE	62415	3	2	1	3	fst	0.913988	-0.000109318	2.43617e-10	x01_vfarm	y	E	16.6389	91.95	1.3	0.9
x01y_vfarmE	62415	3	2	1	3	med	0.862836	3.97178e-06	-5.72125e-08	x01_vfarm	y	E	16.6389	91.95	1.3	0.9
x01y_vfarmE	62415	3	2	1	3	slo	0.738476	-0.000107805	9.13815e-09	x01_vfarm	y	E	16.6389	91.95	1.3	0.9
x01y_vfarmE	62415	3	2	1	5	fst	0.801009	-0.000193345	-6.14483e-08	x01_vfarm	y	E	16.6389	91.95	1.3	0.9
x01y_vfarmE	62415	3	2	1	5	med	0.551955	-5.92604e-05	-3.04822e-09	x01_vfarm	y	E	16.6389	91.95	1.3	0.9
x01y_vfarmE	62415	3	2	1	5	slo	0.551955	-5.92604e-05	-3.04822e-09	x01_vfarm	y	E	16.6389	91.95	1.3	0.9
x01y_vfarmE	62415	5	2	1	1	fst	0.857099	0.000629261	-2.79803e-08	x01_vfarm	y	E	16.6389	91.95	1.3	0.9
x01y_vfarmE	62415	5	2	1	1	med	0.761183	-1.03786e-05	5.2938e-08	x01_vfarm	y	E	16.6389	91.95	1.3	0.9
x01y_vfarmE	62415	5	2	1	1	slo	0.649693	0.000642704	1.28431e-08	x01_vfarm	y	E	16.6389	91.95	1.3	0.9
x01y_vfarmE	62415	5	2	1	3	fst	0.869615	0.000358941	2.43617e-10	x01_vfarm	y	E	16.6389	91.95	1.3	0.9
x01y_vfarmE	62415	5	2	1	3	med	0.682569	0.000359902	-5.72125e-08	x01_vfarm	y	E	16.6389	91.95	1.3	0.9
x01y_vfarmE	62415	5	2	1	3	slo	0.582238	0.000248905	9.13815e-09	x01_vfarm	y	E	16.6389	91.95	1.3	0.9
x01y_vfarmE	62415	5	2	1	5	fst	0.723397	8.54048e-05	-6.14483e-08	x01_vfarm	y	E	16.6389	91.95	1.3	0.9
x01y_vfarmE	62415	5	2	1	5	med	0.410909	1.94926e-05	-3.04822e-09	x01_vfarm	y	E	16.6389	91.95	1.3	0.9
x01y_vfarmE	62415	5	2	1	5	slo	0.410909	1.94926e-05	-3.04822e-09	x01_vfarm	y	E	16.6389	91.95	1.3	0.9
x01y_vfarmE	62415	7	2	1	1	fst	0.773973	-5.5081e-05	-2.79803e-08	x01_vfarm	y	E	16.6389	91.95	1.3	0.9
x01y_vfarmE	62415	7	2	1	1	med	0.487941	-5.74164e-05	5.2938e-08	x01_vfarm	y	E	16.6389	91.95	1.3	0.9
x01y_vfarmE	62415	7	2	1	1	slo	0.414408	-5.24907e-05	1.28431e-08	x01_vfarm	y	E	16.6389	91.95	1.3	0.9
x01y_vfarmE	62415	7	2	1	3	fst	0.775641	-0.000329888	2.43617e-10	x01_vfarm	y	E	16.6389	91.95	1.3	0.9
x01y_vfarmE	62415	7	2	1	3	med	0.643941	-3.81513e-06	-5.72125e-08	x01_vfarm	y	E	16.6389	91.95	1.3	0.9
x01y_vfarmE	62415	7	2	1	3	slo	0.444843	-0.000114329	9.13815e-09	x01_vfarm	y	E	16.6389	91.95	1.3	0.9
x01y_vfarmE	62415	7	2	1	5	fst	0.546089	-0.000132985	-6.14483e-08	x01_vfarm	y	E	16.6389	91.95	1.3	0.9
x01y_vfarmE	62415	7	2	1	5	med	0.278759	-0.000331141	-3.04822e-09	x01_vfarm	y	E	16.6389	91.95	1.3	0.9
x01y_vfarmE	62415	7	2	1	5	slo	0.278759	-0.000331141	-3.04822e-09	x01_vfarm	y	E	16.6389	91.95	1.3	0.9
x01y_vfarmE	62415	9	2	1	1	fst	0.681836	-1.52259e-05	-2.79803e-08	x01_vfarm	y	E	16.6389	91.95	1.3	0.9
x01y_vfarmE	62415	9	2	1	1	med	0.567969	-3.03646e-05	5.2938e-08	x01_vfarm	y	E	16.6389	91.95	1.3	0.9
x01y_vfarmE	62415	9	2	1	1	slo	0.430366	0.000303716	1.28431e-08	x01_vfarm	y	E	16.6389	91.95	1.3	0.9
x01y_vfarmE	62415	9	2	1	3	fst	0.714457	0.000228227	2.43617e-10	x01_vfarm	y	E	16.6389	91.95	1.3	0.9
x01y_vfarmE	62415	9	2	1	3	med	0.614781	0.000335739	-5.72125e-08	x01_vfarm	y	E	16.6389	91.95	1.3	0.9
x01y_vfarmE	62415	9	2	1	3	slo	0.473987	0.000226444	9.13815e-09	x01_vfarm	y	E	16.6389	91.95	1.3	0.9
x01y_vfarmE	62415	9	2	1	5	fst	0.485869	0.000279385	-6.14483e-08	x01_vfarm	y	E	16.6389	91.95	1.3	0.9
x01y_vfarmE	62415	9	2	1	5	med	0.245446	1.10324e-05	-3.04822e-09	x01_vfarm	y	E	16.6389	91.95	1.3	0.9
x01y_vfarmE	62415	9	2	1	5	slo	0.245446	1.10324e-05	-3.04822e-09	x01_vfarm	y	E	16.6389	91.95	1.3	0.9
x01y_vfarmE	62415	11	2	1	1	fst	0.568878	-2.34184e-05	-2.79803e-08	x01_vfarm	y	E	16.6389	91.95	1.3	0.9
x01y_vfarmE	62415	11	2	1	1	med	0.370522	-2.91222e-05	5.2938e-08	x01_vfarm	y	E	16.6389	91.95	1.3	0.9
x01y_vfarmE	62415	11	2	1	1	slo	0.238164	-0.0333559	1.28431e-08	x01_vfarm	y	E	16.6389	91.95	1.3	0.9
x01y_vfarmE	62415	11	2	1	3	fst	0.7249	-0.000104553	2.43617e-10	x01_vfarm	y	E	16.6389	91.95	1.3	0.9
x01y_vfarmE	62415	11	2	1	3	med	0.486822	0.000227901	-5.72125e-08	x01_vfarm	y	E	16.6389	91.95	1.3	0.9
x01y_vfarmE	62415	11	2	1	3	slo	0.396498	5.0091e-06	9.13815e-09	x01_vfarm	y	E	16.6389	91.95	1.3	0.9
x01y_vfarmE	62415	11	2	1	5	fst	0.53336	0.000142219	-6.14483e-08	x01_vfarm	y	E	16.6389	91.95	1.3	0.9
x01y_vfarmE	62415	11	2	1	5	med	0.223147	-0.000193828	-3.04822e-09	x01_vfarm	y	E	16.6389	91.95	1.3	0.9
x01y_vfarmE	62415	11	2	1	5	slo	0.223147	-0.000193828	-3.04822e-09	x01_vfarm	y	E	16.6389	91.95	1.3	0.9
x01n_vfarmL	62415	3	1	1	1	fst	0.77223	-8.17982e-05	-1.08305e-07	x01_vfarm	n	L	20.9167	79.85	0.6	0.35
x01n_vfarmL	62415	3	1	1	1	med	0.705977	-8.42065e-05	6.82599e-08	x01_vfarm	n	L	20.9167	79.85	0.6	0.35
x01n_vfarmL	62415	3	1	1	1	slo	0.609871	-8.20758e-05	-1.59038e-08	x01_vfarm	n	L	20.9167	79.85	0.6	0.35
x01n_vfarmL	62415	3	1	1	3	fst	0.935257	-1.14934e-05	-9.4861e-08	x01_vfarm	n	L	20.9167	79.85	0.6	0.35
x01n_vfarmL	62415	3	1	1	3	med	0.842984	-9.98617e-06	1.49517e-07	x01_vfarm	n	L	20.9167	79.85	0.6	0.35
x01n_vfarmL	62415	3	1	1	3	slo	0.795741	-1.012e-05	7.09284e-08	x01_vfarm	n	L	20.9167	79.85	0.6	0.35
x01n_vfarmL	62415	3	1	1	5	fst	0.771253	6.4745e-05	7.61911e-08	x01_vfarm	n	L	20.9167	79.85	0.6	0.35
x01n_vfarmL	62415	3	1	1	5	med	0.535325	-0.000134343	1.13061e-08	x01_vfarm	n	L	20.9167	79.85	0.6	0.35
x01n_vfarmL	62415	3	1	1	5	slo	0.535325	-0.000134343	1.13061e-08	x01_vfarm	n	L	20.9167	79.85	0.6	0.35
x01n_vfarmL	62415	5	1	1	1	fst	0.86734	3.9622e-05	-1.08305e-07	x01_vfarm	n	L	20.9167	79.85	0.6	0.35
x01n_vfarmL	62415	5	1	1	1	med	0.746449	4.75036e-05	6.82599e-08	x01_vfarm	n	L	20.9167	79.85	0.6	0.35
x01n_vfarmL	62415	5	1	1	1	slo	0.605457	4.83445e-05	-1.59038e-08	x01_vfarm	n	L	20.9167	79.85	0.6	0.35
x01n_vfarmL	62415	5	1	1	3	fst	0.838254	-4.8573e-06	-9.4861e-08	x01_vfarm	n	L	20.9167	79.85	0.6	0.35
x01n_vfarmL	62415	5	1	1	3	med	0.703823	-0.000115188	1.49517e-07	x01_vfarm	n	L	20.9167	79.85	0.6	0.35
x01n_vfarmL	62415	5	1	1	3	slo	0.584141	-0.000336768	7.09284e-08	x01_vfarm	n	L	20.9167	79.85	0.6	0.35
x01n_vfarmL	62415	5	1	1	5	fst	0.638159	0.000265604	7.61911e-08	x01_vfarm	n	L	20.9167	79.85	0.6	0.35
x01n_vfarmL	62415	5	1	1	5	med	0.32923	0.000132484	1.13061e-08	x01_vfarm	n	L	20.9167	79.85	0.6	0.35
x01n_vfarmL	62415	5	1	1	5	slo	0.32923	0.000132484	1.13061e-08	x01_vfarm	n	L	20.9167	79.85	0.6	0.35
x01n_vfarmL	62415	7	1	1	1	fst	0.760602	0.000615096	-1.08305e-07	x01_vfarm	n	L	20.9167	79.85	0.6	0.35
x01n_vfarmL	62415	7	1	1	1	med	0.662565	0.000287888	6.82599e-08	x01_vfarm	n	L	20.9167	79.85	0.6	0.35
x01n_vfarmL	62415	7	1	1	1	slo	0.480957	-4.99473e-05	-1.59038e-08	x01_vfarm	n	L	20.9167	79.85	0.6	0.35
x01n_vfarmL	62415	7	1	1	3	fst	0.749574	1.37928e-05	-9.4861e-08	x01_vfarm	n	L	20.9167	79.85	0.6	0.35
x01n_vfarmL	62415	7	1	1	3	med	0.600215	-0.000322117	1.49517e-07	x01_vfarm	n	L	20.9167	79.85	0.6	0.35
x01n_vfarmL	62415	7	1	1	3	slo	0.475093	9.34322e-06	7.09284e-08	x01_vfarm	n	L	20.9167	79.85	0.6	0.35
x01n_vfarmL	62415	7	1	1	5	fst	0.625526	0.000392558	7.61911e-08	x01_vfarm	n	L	20.9167	79.85	0.6	0.35
x01n_vfarmL	62415	7	1	1	5	med	0.333237	0.000860189	1.13061e-08	x01_vfarm	n	L	20.9167	79.85	0.6	0.35
x01n_vfarmL	62415	7	1	1	5	slo	0.333237	0.000860189	1.13061e-08	x01_vfarm	n	L	20.9167	79.85	0.6	0.35
x01n_vfarmL	62415	9	1	1	1	fst	0.658553	0.000587857	-1.08305e-07	x01_vfarm	n	L	20.9167	79.85	0.6	0.35
x01n_vfarmL	62415	9	1	1	1	med	0.482926	-6.50911e-05	6.82599e-08	x01_vfarm	n	L	20.9167	79.85	0.6	0.35
x01n_vfarmL	62415	9	1	1	1	slo	0.386485	-5.69798e-05	-1.59038e-08	x01_vfarm	n	L	20.9167	79.85	0.6	0.35
x01n_vfarmL	62415	9	1	1	3	fst	0.794714	5.52467e-06	-9.4861e-08	x01_vfarm	n	L	20.9167	79.85	0.6	0.35
x01n_vfarmL	62415	9	1	1	3	med	0.635522	-0.000110009	1.49517e-07	x01_vfarm	n	L	20.9167	79.85	0.6	0.35
x01n_vfarmL	62415	9	1	1	3	slo	0.49582	1.27097e-06	7.09284e-08	x01_vfarm	n	L	20.9167	79.85	0.6	0.35
x01n_vfarmL	62415	9	1	1	5	fst	0.330761	0.000201034	7.61911e-08	x01_vfarm	n	L	20.9167	79.85	0.6	0.35
x01n_vfarmL	62415	9	1	1	5	med	0.17701	-0.0668657	1.13061e-08	x01_vfarm	n	L	20.9167	79.85	0.6	0.35
x01n_vfarmL	62415	9	1	1	5	slo	0.17701	-0.0668657	1.13061e-08	x01_vfarm	n	L	20.9167	79.85	0.6	0.35
x01n_vfarmL	62415	11	1	1	1	fst	0.697238	-0.000124326	-1.08305e-07	x01_vfarm	n	L	20.9167	79.85	0.6	0.35
x01n_vfarmL	62415	11	1	1	1	med	0.557135	-0.000129529	6.82599e-08	x01_vfarm	n	L	20.9167	79.85	0.6	0.35
x01n_vfarmL	62415	11	1	1	1	slo	0.373485	0.000204974	-1.59038e-08	x01_vfarm	n	L	20.9167	79.85	0.6	0.35
x01n_vfarmL	62415	11	1	1	3	fst	0.832163	-0.000148887	-9.4861e-08	x01_vfarm	n	L	20.9167	79.85	0.6	0.35
x01n_vfarmL	62415	11	1	1	3	med	0.676564	-3.87537e-05	1.49517e-07	x01_vfarm	n	L	20.9167	79.85	0.6	0.35
x01n_vfarmL	62415	11	1	1	3	slo	0.490198	7.06794e-05	7.09284e-08	x01_vfarm	n	L	20.9167	79.85	0.6	0.35
x01n_vfarmL	62415	11	1	1	5	fst	0.484195	9.29198e-05	7.61911e-08	x01_vfarm	n	L	20.9167	79.85	0.6	0.35
x01n_vfarmL	62415	11	1	1	5	med	0.216455	-0.0333094	1.13061e-08	x01_vfarm	n	L	20.9167	79.85	0.6	0.35
x01n_vfarmL	62415	11	1	1	5	slo	0.216455	-0.0333094	1.13061e-08	x01_vfarm	n	L	20.9167	79.85	0.6	0.35
x01n_vfarmL	62415	3	3	1	1	fst	0.876432	-5.21753e-05	5.11411e-08	x01_vfarm	n	L	20.9167	79.85	0.6	0.35
x01n_vfarmL	62415	3	3	1	1	med	0.799829	-4.93997e-05	-3.65432e-08	x01_vfarm	n	L	20.9167	79.85	0.6	0.35
x01n_vfarmL	62415	3	3	1	1	slo	0.738077	-4.57778e-05	8.83971e-08	x01_vfarm	n	L	20.9167	79.85	0.6	0.35
x01n_vfarmL	62415	3	3	1	3	fst	0.891442	-0.000675712	6.89134e-08	x01_vfarm	n	L	20.9167	79.85	0.6	0.35
x01n_vfarmL	62415	3	3	1	3	med	0.818086	-0.000675522	4.87573e-08	x01_vfarm	n	L	20.9167	79.85	0.6	0.35
x01n_vfarmL	62415	3	3	1	3	slo	0.743671	-0.000341472	-4.60542e-08	x01_vfarm	n	L	20.9167	79.85	0.6	0.35
x01n_vfarmL	62415	3	3	1	5	fst	0.496327	-0.000649353	-3.42225e-07	x01_vfarm	n	L	20.9167	79.85	0.6	0.35
x01n_vfarmL	62415	3	3	1	5	med	0.220132	-0.000848952	-3.22964e-09	x01_vfarm	n	L	20.9167	79.85	0.6	0.35
x01n_vfarmL	62415	3	3	1	5	slo	0.220132	-0.000848952	-3.22964e-09	x01_vfarm	n	L	20.9167	79.85	0.6	0.35
x01n_vfarmL	62415	5	3	1	1	fst	0.812157	-2.28546e-05	5.11411e-08	x01_vfarm	n	L	20.9167	79.85	0.6	0.35
x01n_vfarmL	62415	5	3	1	1	med	0.678229	-3.91255e-05	-3.65432e-08	x01_vfarm	n	L	20.9167	79.85	0.6	0.35
x01n_vfarmL	62415	5	3	1	1	slo	0.5567	-3.75579e-05	8.83971e-08	x01_vfarm	n	L	20.9167	79.85	0.6	0.35
x01n_vfarmL	62415	5	3	1	3	fst	0.719178	-0.000579163	6.89134e-08	x01_vfarm	n	L	20.9167	79.85	0.6	0.35
x01n_vfarmL	62415	5	3	1	3	med	0.522104	-0.000911826	4.87573e-08	x01_vfarm	n	L	20.9167	79.85	0.6	0.35
x01n_vfarmL	62415	5	3	1	3	slo	0.449974	-0.000800866	-4.60542e-08	x01_vfarm	n	L	20.9167	79.85	0.6	0.35
x01n_vfarmL	62415	5	3	1	5	fst	0.406617	0.000138892	-3.42225e-07	x01_vfarm	n	L	20.9167	79.85	0.6	0.35
x01n_vfarmL	62415	5	3	1	5	med	0.17131	-0.000861506	-3.22964e-09	x01_vfarm	n	L	20.9167	79.85	0.6	0.35
x01n_vfarmL	62415	5	3	1	5	slo	0.17131	-0.000861506	-3.22964e-09	x01_vfarm	n	L	20.9167	79.85	0.6	0.35
x01n_vfarmL	62415	7	3	1	1	fst	0.786399	0.000852062	5.11411e-08	x01_vfarm	n	L	20.9167	79.85	0.6	0.35
x01n_vfarmL	62415	7	3	1	1	med	0.61406	0.000856805	-3.65432e-08	x01_vfarm	n	L	20.9167	79.85	0.6	0.35
x01n_vfarmL	62415	7	3	1	1	slo	0.504498	0.000864771	8.83971e-08	x01_vfarm	n	L	20.9167	79.85	0.6	0.35
x01n_vfarmL	62415	7	3	1	3	fst	0.873011	-0.000467898	6.89134e-08	x01_vfarm	n	L	20.9167	79.85	0.6	0.35
x01n_vfarmL	62415	7	3	1	3	med	0.741338	-0.000352929	4.87573e-08	x01_vfarm	n	L	20.9167	79.85	0.6	0.35
x01n_vfarmL	62415	7	3	1	3	slo	0.565585	-0.000352854	-4.60542e-08	x01_vfarm	n	L	20.9167	79.85	0.6	0.35
x01n_vfarmL	62415	7	3	1	5	fst	0.454181	-0.0125413	-3.42225e-07	x01_vfarm	n	L	20.9167	79.85	0.6	0.35
x01n_vfarmL	62415	7	3	1	5	med	0.191979	0.0668592	-3.22964e-09	x01_vfarm	n	L	20.9167	79.85	0.6	0.35
x01n_vfarmL	62415	7	3	1	5	slo	0.191979	0.0668592	-3.22964e-09	x01_vfarm	n	L	20.9167	79.85	0.6	0.35
x01n_vfarmL	62415	9	3	1	1	fst	0.510417	0.000205652	5.11411e-08	x01_vfarm	n	L	20.9167	79.85	0.6	0.35
x01n_vfarmL	62415	9	3	1	1	med	0.465171	0.000206576	-3.65432e-08	x01_vfarm	n	L	20.9167	79.85	0.6	0.35
x01n_vfarmL	62415	9	3	1	1	slo	0.276886	-0.0334479	8.83971e-08	x01_vfarm	n	L	20.9167	79.85	0.6	0.35
x01n_vfarmL	62415	9	3	1	3	fst	0.689755	-0.000679882	6.89134e-08	x01_vfarm	n	L	20.9167	79.85	0.6	0.35
x01n_vfarmL	62415	9	3	1	3	med	0.602207	-0.000792388	4.87573e-08	x01_vfarm	n	L	20.9167	79.85	0.6	0.35
x01n_vfarmL	62415	9	3	1	3	slo	0.449616	-0.00057029	-4.60542e-08	x01_vfarm	n	L	20.9167	79.85	0.6	0.35
x01n_vfarmL	62415	9	3	1	5	fst	0.306287	-0.0262493	-3.42225e-07	x01_vfarm	n	L	20.9167	79.85	0.6	0.35
x01n_vfarmL	62415	9	3	1	5	med	0.16114	-0.0663832	-3.22964e-09	x01_vfarm	n	L	20.9167	79.85	0.6	0.35
x01n_vfarmL	62415	9	3	1	5	slo	0.16114	-0.0663832	-3.22964e-09	x01_vfarm	n	L	20.9167	79.85	0.6	0.35
x01n_vfarmL	62415	11	3	1	1	fst	0.558309	-0.00101703	5.11411e-08	x01_vfarm	n	L	20.9167	79.85	0.6	0.35
x01n_vfarmL	62415	11	3	1	1	med	0.395227	0.000290764	-3.65432e-08	x01_vfarm	n	L	20.9167	79.85	0.6	0.35
x01n_vfarmL	62415	11	3	1	1	slo	0.271427	0.0329588	8.83971e-08	x01_vfarm	n	L	20.9167	79.85	0.6	0.35
x01n_vfarmL	62415	11	3	1	3	fst	0.791541	-3.09722e-05	6.89134e-08	x01_vfarm	n	L	20.9167	79.85	0.6	0.35
x01n_vfarmL	62415	11	3	1	3	med	0.606023	0.000189791	4.87573e-08	x01_vfarm	n	L	20.9167	79.85	0.6	0.35
x01n_vfarmL	62415	11	3	1	3	slo	0.486764	-0.000142296	-4.60542e-08	x01_vfarm	n	L	20.9167	79.85	0.6	0.35
x01n_vfarmL	62415	11	3	1	5	fst	0.312995	-0.0198507	-3.42225e-07	x01_vfarm	n	L	20.9167	79.85	0.6	0.35
x01n_vfarmL	62415	11	3	1	5	med	0.130535	-0.00976124	-3.22964e-09	x01_vfarm	n	L	20.9167	79.85	0.6	0.35
x01n_vfarmL	62415	11	3	1	5	slo	0.130535	-0.00976124	-3.22964e-09	x01_vfarm	n	L	20.9167	79.85	0.6	0.35
x01n_vfarmL	62415	3	2	1	1	fst	0.906293	-2.0637e-05	-4.14786e-08	x01_vfarm	n	L	20.9167	79.85	0.6	0.35
x01n_vfarmL	62415	3	2	1	1	med	0.877163	-6.24389e-06	5.70535e-08	x01_vfarm	n	L	20.9167	79.85	0.6	0.35
x01n_vfarmL	62415	3	2	1	1	slo	0.825998	-7.8127e-06	2.28751e-08	x01_vfarm	n	L	20.9167	79.85	0.6	0.35
x01n_vfarmL	62415	3	2	1	3	fst	0.956889	-1.11245e-06	-5.71141e-09	x01_vfarm	n	L	20.9167	79.85	0.6	0.35
x01n_vfarmL	62415	3	2	1	3	med	0.897084	-4.08499e-06	2.22219e-08	x01_vfarm	n	L	20.9167	79.85	0.6	0.35
x01n_vfarmL	62415	3	2	1	3	slo	0.802384	-5.44953e-06	4.2618e-08	x01_vfarm	n	L	20.9167	79.85	0.6	0.35
x01n_vfarmL	62415	3	2	1	5	fst	0.927894	-3.92332e-06	6.04452e-08	x01_vfarm	n	L	20.9167	79.85	0.6	0.35
x01n_vfarmL	62415	3	2	1	5	med	0.788776	-4.53494e-06	3.27822e-08	x01_vfarm	n	L	20.9167	79.85	0.6	0.35
x01n_vfarmL	62415	3	2	1	5	slo	0.788776	-4.53494e-06	3.27822e-08	x01_vfarm	n	L	20.9167	79.85	0.6	0.35
x01n_vfarmL	62415	5	2	1	1	fst	0.865197	-7.81263e-06	-4.14786e-08	x01_vfarm	n	L	20.9167	79.85	0.6	0.35
x01n_vfarmL	62415	5	2	1	1	med	0.733076	4.1311e-06	5.70535e-08	x01_vfarm	n	L	20.9167	79.85	0.6	0.35
x01n_vfarmL	62415	5	2	1	1	slo	0.643369	1.24222e-06	2.28751e-08	x01_vfarm	n	L	20.9167	79.85	0.6	0.35
x01n_vfarmL	62415	5	2	1	3	fst	0.80901	1.30854e-05	-5.71141e-09	x01_vfarm	n	L	20.9167	79.85	0.6	0.35
x01n_vfarmL	62415	5	2	1	3	med	0.73858	1.28395e-05	2.22219e-08	x01_vfarm	n	L	20.9167	79.85	0.6	0.35
x01n_vfarmL	62415	5	2	1	3	slo	0.610203	1.19636e-05	4.2618e-08	x01_vfarm	n	L	20.9167	79.85	0.6	0.35
x01n_vfarmL	62415	5	2	1	5	fst	0.838547	-0.000127151	6.04452e-08	x01_vfarm	n	L	20.9167	79.85	0.6	0.35
x01n_vfarmL	62415	5	2	1	5	med	0.441616	0.000272479	3.27822e-08	x01_vfarm	n	L	20.9167	79.85	0.6	0.35
x01n_vfarmL	62415	5	2	1	5	slo	0.441616	0.000272479	3.27822e-08	x01_vfarm	n	L	20.9167	79.85	0.6	0.35
x01n_vfarmL	62415	7	2	1	1	fst	0.818711	-2.18924e-05	-4.14786e-08	x01_vfarm	n	L	20.9167	79.85	0.6	0.35
[truncated: 701 more rows]

## Sheet: white_noise_CC
File	Date	Distance	Height	Trial	CCmax	CCTime	CCNoise	Location	Treatment	TimeofDay	Temp	Humid	WindMax	WindAve
x02n_vfarmE	61015	3	1	1	0.908979	-1.02316e-05	-3.08253e-09	x02_vfarm	n	E	15.75	79	0.76	0.3
x02n_vfarmE	61015	5	1	1	0.84659	8.68842e-06	-3.08253e-09	x02_vfarm	n	E	15.75	79	0.76	0.3
x02n_vfarmE	61015	7	1	1	0.818867	-1.12688e-05	-3.08253e-09	x02_vfarm	n	E	15.75	79	0.76	0.3
x02n_vfarmE	61015	9	1	1	0.728364	9.90604e-07	-3.08253e-09	x02_vfarm	n	E	15.75	79	0.76	0.3
x02n_vfarmE	61015	11	1	1	0.725971	5.48351e-06	-3.08253e-09	x02_vfarm	n	E	15.75	79	0.76	0.3
x02n_vfarmE	61015	3	3	1	0.814978	7.83094e-07	5.80104e-09	x02_vfarm	n	E	15.75	79	0.76	0.3
x02n_vfarmE	61015	5	3	1	0.708827	-1.28067e-05	5.80104e-09	x02_vfarm	n	E	15.75	79	0.76	0.3
x02n_vfarmE	61015	7	3	1	0.664215	-2.06485e-05	5.80104e-09	x02_vfarm	n	E	15.75	79	0.76	0.3
x02n_vfarmE	61015	9	3	1	0.627467	-1.61855e-05	5.80104e-09	x02_vfarm	n	E	15.75	79	0.76	0.3
x02n_vfarmE	61015	11	3	1	0.537587	-4.06647e-06	5.80104e-09	x02_vfarm	n	E	15.75	79	0.76	0.3
x02n_vfarmE	61015	3	2	1	0.908283	2.15242e-05	-2.34269e-09	x02_vfarm	n	E	15.75	79	0.76	0.3
x02n_vfarmE	61015	5	2	1	0.813792	1.49563e-05	-2.34269e-09	x02_vfarm	n	E	15.75	79	0.76	0.3
x02n_vfarmE	61015	7	2	1	0.778589	-9.76688e-06	-2.34269e-09	x02_vfarm	n	E	15.75	79	0.76	0.3
x02n_vfarmE	61015	9	2	1	0.696168	3.3725e-06	-2.34269e-09	x02_vfarm	n	E	15.75	79	0.76	0.3
x02n_vfarmE	61015	11	2	1	0.588493	8.03301e-06	-2.34269e-09	x02_vfarm	n	E	15.75	79	0.76	0.3
x02y_vfarmE	61015	3	1	1	0.873716	6.8287e-06	-2.26597e-08	x02_vfarm	y	E	14.5	83.3	1.5	0.6
x02y_vfarmE	61015	5	1	1	0.750597	1.82321e-05	-2.26597e-08	x02_vfarm	y	E	14.5	83.3	1.5	0.6
x02y_vfarmE	61015	7	1	1	0.567136	6.87632e-06	-2.26597e-08	x02_vfarm	y	E	14.5	83.3	1.5	0.6
x02y_vfarmE	61015	9	1	1	0.569853	5.09811e-06	-2.26597e-08	x02_vfarm	y	E	14.5	83.3	1.5	0.6
x02y_vfarmE	61015	11	1	1	0.455501	3.1088e-06	-2.26597e-08	x02_vfarm	y	E	14.5	83.3	1.5	0.6
x02y_vfarmE	61015	3	3	1	0.77544	2.08853e-06	2.73524e-08	x02_vfarm	y	E	14.5	83.3	1.5	0.6
x02y_vfarmE	61015	5	3	1	0.616742	1.20548e-05	2.73524e-08	x02_vfarm	y	E	14.5	83.3	1.5	0.6
x02y_vfarmE	61015	7	3	1	0.604544	-8.81734e-06	2.73524e-08	x02_vfarm	y	E	14.5	83.3	1.5	0.6
x02y_vfarmE	61015	9	3	1	0.524726	-9.15622e-06	2.73524e-08	x02_vfarm	y	E	14.5	83.3	1.5	0.6
x02y_vfarmE	61015	11	3	1	0.324217	5.96528e-06	2.73524e-08	x02_vfarm	y	E	14.5	83.3	1.5	0.6
x02y_vfarmE	61015	3	2	1	0.89902	-1.70899e-05	7.33737e-09	x02_vfarm	y	E	14.5	83.3	1.5	0.6
x02y_vfarmE	61015	5	2	1	0.78286	-2.8247e-05	7.33737e-09	x02_vfarm	y	E	14.5	83.3	1.5	0.6
x02y_vfarmE	61015	7	2	1	0.711286	-0.033358	7.33737e-09	x02_vfarm	y	E	14.5	83.3	1.5	0.6
x02y_vfarmE	61015	9	2	1	0.731337	-6.6231e-06	7.33737e-09	x02_vfarm	y	E	14.5	83.3	1.5	0.6
x02y_vfarmE	61015	11	2	1	0.587212	-1.00915e-05	7.33737e-09	x02_vfarm	y	E	14.5	83.3	1.5	0.6
x02n_vfarmL	61015	3	1	1	0.89193	-4.99696e-06	-8.02219e-09	x02_vfarm	n	L	26.2778	59.85	0.9	0.5
x02n_vfarmL	61015	5	1	1	0.853127	-7.05302e-06	-8.02219e-09	x02_vfarm	n	L	26.2778	59.85	0.9	0.5
x02n_vfarmL	61015	7	1	1	0.73961	-2.70907e-06	-8.02219e-09	x02_vfarm	n	L	26.2778	59.85	0.9	0.5
x02n_vfarmL	61015	9	1	1	0.702224	-8.52439e-06	-8.02219e-09	x02_vfarm	n	L	26.2778	59.85	0.9	0.5
x02n_vfarmL	61015	11	1	1	0.587969	-2.18162e-05	-8.02219e-09	x02_vfarm	n	L	26.2778	59.85	0.9	0.5
x02n_vfarmL	61015	3	3	1	0.827205	1.43033e-05	-2.51435e-08	x02_vfarm	n	L	26.2778	59.85	0.9	0.5
x02n_vfarmL	61015	5	3	1	0.704493	-2.89373e-05	-2.51435e-08	x02_vfarm	n	L	26.2778	59.85	0.9	0.5
x02n_vfarmL	61015	7	3	1	0.682266	-2.04303e-05	-2.51435e-08	x02_vfarm	n	L	26.2778	59.85	0.9	0.5
x02n_vfarmL	61015	9	3	1	0.623914	-2.56014e-05	-2.51435e-08	x02_vfarm	n	L	26.2778	59.85	0.9	0.5
x02n_vfarmL	61015	11	3	1	0.412422	-1.20356e-05	-2.51435e-08	x02_vfarm	n	L	26.2778	59.85	0.9	0.5
x02n_vfarmL	61015	3	2	1	0.903933	1.37746e-05	6.18322e-09	x02_vfarm	n	L	26.2778	59.85	0.9	0.5
x02n_vfarmL	61015	5	2	1	0.836251	-6.86276e-06	6.18322e-09	x02_vfarm	n	L	26.2778	59.85	0.9	0.5
x02n_vfarmL	61015	7	2	1	0.738208	-1.07989e-06	6.18322e-09	x02_vfarm	n	L	26.2778	59.85	0.9	0.5
x02n_vfarmL	61015	9	2	1	0.671908	7.94795e-06	6.18322e-09	x02_vfarm	n	L	26.2778	59.85	0.9	0.5
x02n_vfarmL	61015	11	2	1	0.575365	6.99562e-06	6.18322e-09	x02_vfarm	n	L	26.2778	59.85	0.9	0.5
x02y_vfarmL	61015	3	1	1	0.805894	3.17812e-06	-6.52362e-09	x02_vfarm	y	L	24.1111	77.8	1.3	0.35
x02y_vfarmL	61015	5	1	1	0.840982	7.57728e-06	-6.52362e-09	x02_vfarm	y	L	24.1111	77.8	1.3	0.35
x02y_vfarmL	61015	7	1	1	0.833411	-1.58736e-05	-6.52362e-09	x02_vfarm	y	L	24.1111	77.8	1.3	0.35
x02y_vfarmL	61015	9	1	1	0.752219	-5.43502e-06	-6.52362e-09	x02_vfarm	y	L	24.1111	77.8	1.3	0.35
x02y_vfarmL	61015	11	1	1	0.627178	-1.55983e-05	-6.52362e-09	x02_vfarm	y	L	24.1111	77.8	1.3	0.35
x02y_vfarmL	61015	3	3	1	0.816581	-2.47322e-05	1.80351e-09	x02_vfarm	y	L	24.1111	77.8	1.3	0.35
x02y_vfarmL	61015	5	3	1	0.712674	-3.59035e-05	1.80351e-09	x02_vfarm	y	L	24.1111	77.8	1.3	0.35
x02y_vfarmL	61015	7	3	1	0.669345	-6.39561e-05	1.80351e-09	x02_vfarm	y	L	24.1111	77.8	1.3	0.35
x02y_vfarmL	61015	9	3	1	0.543461	-4.35472e-05	1.80351e-09	x02_vfarm	y	L	24.1111	77.8	1.3	0.35
x02y_vfarmL	61015	11	3	1	0.550321	-2.6171e-05	1.80351e-09	x02_vfarm	y	L	24.1111	77.8	1.3	0.35
x02y_vfarmL	61015	3	2	1	0.834174	-1.61574e-05	-1.48069e-09	x02_vfarm	y	L	24.1111	77.8	1.3	0.35
x02y_vfarmL	61015	5	2	1	0.846339	2.2723e-05	-1.48069e-09	x02_vfarm	y	L	24.1111	77.8	1.3	0.35
x02y_vfarmL	61015	7	2	1	0.752616	1.93142e-05	-1.48069e-09	x02_vfarm	y	L	24.1111	77.8	1.3	0.35
x02y_vfarmL	61015	9	2	1	0.732703	-3.00732e-06	-1.48069e-09	x02_vfarm	y	L	24.1111	77.8	1.3	0.35
x02y_vfarmL	61015	11	2	1	0.635204	3.42693e-05	-1.48069e-09	x02_vfarm	y	L	24.1111	77.8	1.3	0.35
x03n_vfarmE	61215	3	1	1	0.880264	6.96822e-06	3.09603e-09	x03_vfarm	n	E	18.25	80.2	0.45	0.05
x03n_vfarmE	61215	5	1	1	0.756985	8.60112e-06	3.09603e-09	x03_vfarm	n	E	18.25	80.2	0.45	0.05
x03n_vfarmE	61215	7	1	1	0.584842	-2.66409e-06	3.09603e-09	x03_vfarm	n	E	18.25	80.2	0.45	0.05
x03n_vfarmE	61215	9	1	1	0.47235	1.4123e-05	3.09603e-09	x03_vfarm	n	E	18.25	80.2	0.45	0.05
x03n_vfarmE	61215	11	1	1	0.38097	2.73224e-05	3.09603e-09	x03_vfarm	n	E	18.25	80.2	0.45	0.05
x03n_vfarmE	61215	3	3	1	0.751984	-3.1035e-05	2.01478e-08	x03_vfarm	n	E	18.25	80.2	0.45	0.05
x03n_vfarmE	61215	5	3	1	0.741014	-3.16189e-05	2.01478e-08	x03_vfarm	n	E	18.25	80.2	0.45	0.05
x03n_vfarmE	61215	7	3	1	0.586915	-2.21381e-05	2.01478e-08	x03_vfarm	n	E	18.25	80.2	0.45	0.05
x03n_vfarmE	61215	9	3	1	0.494841	-3.98629e-05	2.01478e-08	x03_vfarm	n	E	18.25	80.2	0.45	0.05
x03n_vfarmE	61215	11	3	1	0.350561	-3.38815e-05	2.01478e-08	x03_vfarm	n	E	18.25	80.2	0.45	0.05
x03n_vfarmE	61215	3	2	1	0.868073	6.69861e-06	1.58289e-08	x03_vfarm	n	E	18.25	80.2	0.45	0.05
x03n_vfarmE	61215	5	2	1	0.784239	-1.16932e-05	1.58289e-08	x03_vfarm	n	E	18.25	80.2	0.45	0.05
x03n_vfarmE	61215	7	2	1	0.670134	-1.73206e-05	1.58289e-08	x03_vfarm	n	E	18.25	80.2	0.45	0.05
x03n_vfarmE	61215	9	2	1	0.493478	-2.36496e-05	1.58289e-08	x03_vfarm	n	E	18.25	80.2	0.45	0.05
x03n_vfarmE	61215	11	2	1	0.392729	-2.44063e-05	1.58289e-08	x03_vfarm	n	E	18.25	80.2	0.45	0.05
x03y_vfarmE	61215	3	1	1	0.741187	3.94946e-05	-3.64069e-09	x03_vfarm	y	E	19.3333	79.55	0	0
x03y_vfarmE	61215	5	1	1	0.577442	5.08715e-05	-3.64069e-09	x03_vfarm	y	E	19.3333	79.55	0	0
x03y_vfarmE	61215	7	1	1	0.578356	2.61019e-05	-3.64069e-09	x03_vfarm	y	E	19.3333	79.55	0	0
x03y_vfarmE	61215	9	1	1	0.372045	-4.90925e-06	-3.64069e-09	x03_vfarm	y	E	19.3333	79.55	0	0
x03y_vfarmE	61215	11	1	1	0.358832	-9.02242e-06	-3.64069e-09	x03_vfarm	y	E	19.3333	79.55	0	0
x03y_vfarmE	61215	3	3	1	0.631668	9.06641e-06	1.68477e-08	x03_vfarm	y	E	19.3333	79.55	0	0
x03y_vfarmE	61215	5	3	1	0.567784	-1.41019e-06	1.68477e-08	x03_vfarm	y	E	19.3333	79.55	0	0
x03y_vfarmE	61215	7	3	1	0.463962	2.02065e-05	1.68477e-08	x03_vfarm	y	E	19.3333	79.55	0	0
x03y_vfarmE	61215	9	3	1	0.431751	-1.81622e-05	1.68477e-08	x03_vfarm	y	E	19.3333	79.55	0	0
x03y_vfarmE	61215	11	3	1	0.392045	-1.30648e-06	1.68477e-08	x03_vfarm	y	E	19.3333	79.55	0	0
x03y_vfarmE	61215	3	2	1	0.749534	-2.47867e-06	1.8874e-08	x03_vfarm	y	E	19.3333	79.55	0	0
x03y_vfarmE	61215	5	2	1	0.588042	1.15342e-05	1.8874e-08	x03_vfarm	y	E	19.3333	79.55	0	0
x03y_vfarmE	61215	7	2	1	0.456241	-5.8701e-06	1.8874e-08	x03_vfarm	y	E	19.3333	79.55	0	0
x03y_vfarmE	61215	9	2	1	0.44618	2.81946e-06	1.8874e-08	x03_vfarm	y	E	19.3333	79.55	0	0
x03y_vfarmE	61215	11	2	1	0.382202	-5.05017e-06	1.8874e-08	x03_vfarm	y	E	19.3333	79.55	0	0
x03n_vfarmL	61715	3	1	1	0.876096	1.58359e-05	-3.60019e-09	x03_vfarm	n	L	21.3	60.75	1.95	1.05
x03n_vfarmL	61715	5	1	1	0.788502	4.24865e-06	-3.60019e-09	x03_vfarm	n	L	21.3	60.75	1.95	1.05
x03n_vfarmL	61715	7	1	1	0.70488	-3.84061e-06	-3.60019e-09	x03_vfarm	n	L	21.3	60.75	1.95	1.05
x03n_vfarmL	61715	9	1	1	0.630127	-3.27487e-06	-3.60019e-09	x03_vfarm	n	L	21.3	60.75	1.95	1.05
x03n_vfarmL	61715	11	1	1	0.583176	6.17427e-06	-3.60019e-09	x03_vfarm	n	L	21.3	60.75	1.95	1.05
x03n_vfarmL	61715	3	3	1	0.839373	-4.76712e-05	-1.42116e-08	x03_vfarm	n	L	21.3	60.75	1.95	1.05
x03n_vfarmL	61715	5	3	1	0.72491	-4.08299e-05	-1.42116e-08	x03_vfarm	n	L	21.3	60.75	1.95	1.05
x03n_vfarmL	61715	7	3	1	0.699796	-4.26935e-05	-1.42116e-08	x03_vfarm	n	L	21.3	60.75	1.95	1.05
x03n_vfarmL	61715	9	3	1	0.657845	-6.40405e-05	-1.42116e-08	x03_vfarm	n	L	21.3	60.75	1.95	1.05
x03n_vfarmL	61715	11	3	1	0.612153	-4.07586e-05	-1.42116e-08	x03_vfarm	n	L	21.3	60.75	1.95	1.05
x03n_vfarmL	61715	3	2	1	0.922228	2.6357e-06	4.11984e-09	x03_vfarm	n	L	21.3	60.75	1.95	1.05
x03n_vfarmL	61715	5	2	1	0.824901	1.65897e-05	4.11984e-09	x03_vfarm	n	L	21.3	60.75	1.95	1.05
x03n_vfarmL	61715	7	2	1	0.772827	6.59889e-06	4.11984e-09	x03_vfarm	n	L	21.3	60.75	1.95	1.05
x03n_vfarmL	61715	9	2	1	0.600977	5.84724e-05	4.11984e-09	x03_vfarm	n	L	21.3	60.75	1.95	1.05
x03n_vfarmL	61715	11	2	1	0.540354	1.11357e-05	4.11984e-09	x03_vfarm	n	L	21.3	60.75	1.95	1.05
x03y_vfarmL	61715	3	1	1	0.86255	-5.32482e-06	-3.88687e-09	x03_vfarm	y	L	23.5	48	0	0
x03y_vfarmL	61715	5	1	1	0.701372	-1.13019e-05	-3.88687e-09	x03_vfarm	y	L	23.5	48	0	0
x03y_vfarmL	61715	7	1	1	0.731677	4.40249e-06	-3.88687e-09	x03_vfarm	y	L	23.5	48	0	0
x03y_vfarmL	61715	9	1	1	0.676978	-1.05904e-05	-3.88687e-09	x03_vfarm	y	L	23.5	48	0	0
x03y_vfarmL	61715	11	1	1	0.635511	-7.44775e-06	-3.88687e-09	x03_vfarm	y	L	23.5	48	0	0
x03y_vfarmL	61715	3	3	1	0.757004	-8.74666e-06	-2.14217e-09	x03_vfarm	y	L	23.5	48	0	0
x03y_vfarmL	61715	5	3	1	0.710889	-4.36211e-06	-2.14217e-09	x03_vfarm	y	L	23.5	48	0	0
x03y_vfarmL	61715	7	3	1	0.655883	2.13581e-06	-2.14217e-09	x03_vfarm	y	L	23.5	48	0	0
x03y_vfarmL	61715	9	3	1	0.641884	-1.39968e-05	-2.14217e-09	x03_vfarm	y	L	23.5	48	0	0
x03y_vfarmL	61715	11	3	1	0.434817	-1.00382e-05	-2.14217e-09	x03_vfarm	y	L	23.5	48	0	0
x03y_vfarmL	61715	3	2	1	0.901229	-1.35056e-05	-2.58787e-09	x03_vfarm	y	L	23.5	48	0	0
x03y_vfarmL	61715	5	2	1	0.807744	1.61351e-05	-2.58787e-09	x03_vfarm	y	L	23.5	48	0	0
x03y_vfarmL	61715	7	2	1	0.698108	-2.05749e-05	-2.58787e-09	x03_vfarm	y	L	23.5	48	0	0
x03y_vfarmL	61715	9	2	1	0.620329	-1.49282e-05	-2.58787e-09	x03_vfarm	y	L	23.5	48	0	0
x03y_vfarmL	61715	11	2	1	0.650123	-3.59396e-06	-2.58787e-09	x03_vfarm	y	L	23.5	48	0	0
x04n_vfarmE	62215	3	1	1	0.918285	-9.49541e-06	3.09952e-09	x04_vfarm	n	E	18.2222	87.4	0.7	0.45
x04n_vfarmE	62215	5	1	1	0.88287	-1.36522e-05	3.09952e-09	x04_vfarm	n	E	18.2222	87.4	0.7	0.45
x04n_vfarmE	62215	7	1	1	0.844473	-1.04364e-05	3.09952e-09	x04_vfarm	n	E	18.2222	87.4	0.7	0.45
x04n_vfarmE	62215	9	1	1	0.579879	-2.33898e-05	3.09952e-09	x04_vfarm	n	E	18.2222	87.4	0.7	0.45
x04n_vfarmE	62215	11	1	1	0.652716	-1.08566e-05	3.09952e-09	x04_vfarm	n	E	18.2222	87.4	0.7	0.45
x04n_vfarmE	62215	3	3	1	0.710041	2.45623e-06	-3.34219e-09	x04_vfarm	n	E	18.2222	87.4	0.7	0.45
x04n_vfarmE	62215	5	3	1	0.703664	-2.03958e-05	-3.34219e-09	x04_vfarm	n	E	18.2222	87.4	0.7	0.45
x04n_vfarmE	62215	7	3	1	0.634058	-2.63717e-05	-3.34219e-09	x04_vfarm	n	E	18.2222	87.4	0.7	0.45
x04n_vfarmE	62215	9	3	1	0.547979	-1.18089e-05	-3.34219e-09	x04_vfarm	n	E	18.2222	87.4	0.7	0.45
x04n_vfarmE	62215	11	3	1	0.349956	-4.22071e-05	-3.34219e-09	x04_vfarm	n	E	18.2222	87.4	0.7	0.45
x04n_vfarmE	62215	3	2	1	0.87469	-4.90057e-06	3.7377e-09	x04_vfarm	n	E	18.2222	87.4	0.7	0.45
x04n_vfarmE	62215	5	2	1	0.803393	-1.15327e-05	3.7377e-09	x04_vfarm	n	E	18.2222	87.4	0.7	0.45
x04n_vfarmE	62215	7	2	1	0.760589	-8.54263e-06	3.7377e-09	x04_vfarm	n	E	18.2222	87.4	0.7	0.45
x04n_vfarmE	62215	9	2	1	0.667835	-1.16802e-05	3.7377e-09	x04_vfarm	n	E	18.2222	87.4	0.7	0.45
x04n_vfarmE	62215	11	2	1	0.593246	-1.55391e-06	3.7377e-09	x04_vfarm	n	E	18.2222	87.4	0.7	0.45
x04y_vfarmE	62215	3	1	1	0.865623	1.69733e-05	-1.39789e-09	x04_vfarm	y	E	19.2778	84.4	0	0
x04y_vfarmE	62215	5	1	1	0.822182	3.97535e-06	-1.39789e-09	x04_vfarm	y	E	19.2778	84.4	0	0
x04y_vfarmE	62215	7	1	1	0.745482	2.66169e-05	-1.39789e-09	x04_vfarm	y	E	19.2778	84.4	0	0
x04y_vfarmE	62215	9	1	1	0.633274	-1.97634e-06	-1.39789e-09	x04_vfarm	y	E	19.2778	84.4	0	0
x04y_vfarmE	62215	11	1	1	0.509003	1.29403e-05	-1.39789e-09	x04_vfarm	y	E	19.2778	84.4	0	0
x04y_vfarmE	62215	3	3	1	0.806623	9.47225e-06	-2.47894e-09	x04_vfarm	y	E	19.2778	84.4	0	0
x04y_vfarmE	62215	5	3	1	0.705094	-3.80638e-07	-2.47894e-09	x04_vfarm	y	E	19.2778	84.4	0	0
x04y_vfarmE	62215	7	3	1	0.701845	-6.3098e-06	-2.47894e-09	x04_vfarm	y	E	19.2778	84.4	0	0
x04y_vfarmE	62215	9	3	1	0.657789	-1.52385e-05	-2.47894e-09	x04_vfarm	y	E	19.2778	84.4	0	0
x04y_vfarmE	62215	11	3	1	0.546135	-3.48612e-05	-2.47894e-09	x04_vfarm	y	E	19.2778	84.4	0	0
x04y_vfarmE	62215	3	2	1	0.916709	9.89271e-06	-4.49387e-09	x04_vfarm	y	E	19.2778	84.4	0	0
x04y_vfarmE	62215	5	2	1	0.89587	2.58942e-07	-4.49387e-09	x04_vfarm	y	E	19.2778	84.4	0	0
x04y_vfarmE	62215	7	2	1	0.836887	2.01376e-06	-4.49387e-09	x04_vfarm	y	E	19.2778	84.4	0	0
x04y_vfarmE	62215	9	2	1	0.767021	-1.07578e-05	-4.49387e-09	x04_vfarm	y	E	19.2778	84.4	0	0
x04y_vfarmE	62215	11	2	1	0.713696	-1.24882e-05	-4.49387e-09	x04_vfarm	y	E	19.2778	84.4	0	0
x04n_vfarmL	62215	3	1	1	0.923542	-1.05666e-05	-3.25265e-11	x04_vfarm	n	L	25.3056	73.1	0.4	0.05
x04n_vfarmL	62215	5	1	1	0.893889	-1.18226e-05	-3.25265e-11	x04_vfarm	n	L	25.3056	73.1	0.4	0.05
x04n_vfarmL	62215	7	1	1	0.832411	-5.13884e-06	-3.25265e-11	x04_vfarm	n	L	25.3056	73.1	0.4	0.05
x04n_vfarmL	62215	9	1	1	0.764696	-1.10819e-05	-3.25265e-11	x04_vfarm	n	L	25.3056	73.1	0.4	0.05
x04n_vfarmL	62215	11	1	1	0.690379	-3.66704e-06	-3.25265e-11	x04_vfarm	n	L	25.3056	73.1	0.4	0.05
x04n_vfarmL	62215	3	3	1	0.861196	-1.57724e-05	-1.08999e-08	x04_vfarm	n	L	25.3056	73.1	0.4	0.05
x04n_vfarmL	62215	5	3	1	0.747162	-3.48258e-05	-1.08999e-08	x04_vfarm	n	L	25.3056	73.1	0.4	0.05
x04n_vfarmL	62215	7	3	1	0.72338	-4.24807e-05	-1.08999e-08	x04_vfarm	n	L	25.3056	73.1	0.4	0.05
x04n_vfarmL	62215	9	3	1	0.626135	-2.80199e-05	-1.08999e-08	x04_vfarm	n	L	25.3056	73.1	0.4	0.05
x04n_vfarmL	62215	11	3	1	0.592945	-5.22831e-05	-1.08999e-08	x04_vfarm	n	L	25.3056	73.1	0.4	0.05
x04n_vfarmL	62215	3	2	1	0.941903	9.76172e-06	8.35769e-10	x04_vfarm	n	L	25.3056	73.1	0.4	0.05
x04n_vfarmL	62215	5	2	1	0.915242	-4.46141e-06	8.35769e-10	x04_vfarm	n	L	25.3056	73.1	0.4	0.05
x04n_vfarmL	62215	7	2	1	0.876919	1.0933e-05	8.35769e-10	x04_vfarm	n	L	25.3056	73.1	0.4	0.05
x04n_vfarmL	62215	9	2	1	0.80956	8.30068e-06	8.35769e-10	x04_vfarm	n	L	25.3056	73.1	0.4	0.05
x04n_vfarmL	62215	11	2	1	0.750843	8.28417e-06	8.35769e-10	x04_vfarm	n	L	25.3056	73.1	0.4	0.05
x04y_vfarmL	62215	3	1	1	0.835486	-2.5647e-06	7.07799e-10	x04_vfarm	y	L	27.4722	59.8	2.15	1.55
x04y_vfarmL	62215	5	1	1	0.829882	-1.80502e-05	7.07799e-10	x04_vfarm	y	L	27.4722	59.8	2.15	1.55
x04y_vfarmL	62215	7	1	1	0.776954	-1.86376e-05	7.07799e-10	x04_vfarm	y	L	27.4722	59.8	2.15	1.55
x04y_vfarmL	62215	9	1	1	0.602252	7.34511e-06	7.07799e-10	x04_vfarm	y	L	27.4722	59.8	2.15	1.55
x04y_vfarmL	62215	11	1	1	0.570862	-7.4167e-06	7.07799e-10	x04_vfarm	y	L	27.4722	59.8	2.15	1.55
x04y_vfarmL	62215	3	3	1	0.726676	2.91055e-06	-1.31631e-08	x04_vfarm	y	L	27.4722	59.8	2.15	1.55
x04y_vfarmL	62215	5	3	1	0.603775	-6.10342e-06	-1.31631e-08	x04_vfarm	y	L	27.4722	59.8	2.15	1.55
x04y_vfarmL	62215	7	3	1	0.576733	-1.88527e-05	-1.31631e-08	x04_vfarm	y	L	27.4722	59.8	2.15	1.55
x04y_vfarmL	62215	9	3	1	0.594347	-1.17547e-05	-1.31631e-08	x04_vfarm	y	L	27.4722	59.8	2.15	1.55
x04y_vfarmL	62215	11	3	1	0.470205	-2.41283e-05	-1.31631e-08	x04_vfarm	y	L	27.4722	59.8	2.15	1.55
x04y_vfarmL	62215	3	2	1	0.858318	1.85541e-06	3.97341e-09	x04_vfarm	y	L	27.4722	59.8	2.15	1.55
x04y_vfarmL	62215	5	2	1	0.844092	-1.48985e-06	3.97341e-09	x04_vfarm	y	L	27.4722	59.8	2.15	1.55
x04y_vfarmL	62215	7	2	1	0.601357	1.87562e-05	3.97341e-09	x04_vfarm	y	L	27.4722	59.8	2.15	1.55
x04y_vfarmL	62215	9	2	1	0.56468	2.69275e-07	3.97341e-09	x04_vfarm	y	L	27.4722	59.8	2.15	1.55
x04y_vfarmL	62215	11	2	1	0.517743	-1.39128e-05	3.97341e-09	x04_vfarm	y	L	27.4722	59.8	2.15	1.55
x01n_vfarmE	62415	3	1	1	0.880147	-4.76992e-07	-1.94537e-09	x01_vfarm	n	E	17.4444	84.35	0.55	0.25
x01n_vfarmE	62415	5	1	1	0.856846	4.23385e-06	-1.94537e-09	x01_vfarm	n	E	17.4444	84.35	0.55	0.25
x01n_vfarmE	62415	7	1	1	0.797434	4.02063e-06	-1.94537e-09	x01_vfarm	n	E	17.4444	84.35	0.55	0.25
x01n_vfarmE	62415	9	1	1	0.721805	-8.93794e-06	-1.94537e-09	x01_vfarm	n	E	17.4444	84.35	0.55	0.25
x01n_vfarmE	62415	11	1	1	0.6692	7.27509e-06	-1.94537e-09	x01_vfarm	n	E	17.4444	84.35	0.55	0.25
x01n_vfarmE	62415	3	3	1	0.793037	-4.49655e-05	1.05917e-09	x01_vfarm	n	E	17.4444	84.35	0.55	0.25
x01n_vfarmE	62415	5	3	1	0.719436	-4.75126e-05	1.05917e-09	x01_vfarm	n	E	17.4444	84.35	0.55	0.25
x01n_vfarmE	62415	7	3	1	0.649681	-4.10204e-05	1.05917e-09	x01_vfarm	n	E	17.4444	84.35	0.55	0.25
x01n_vfarmE	62415	9	3	1	0.575112	-5.15446e-05	1.05917e-09	x01_vfarm	n	E	17.4444	84.35	0.55	0.25
x01n_vfarmE	62415	11	3	1	0.49235	-4.29977e-05	1.05917e-09	x01_vfarm	n	E	17.4444	84.35	0.55	0.25
x01n_vfarmE	62415	3	2	1	0.925543	-8.16547e-06	5.68994e-09	x01_vfarm	n	E	17.4444	84.35	0.55	0.25
x01n_vfarmE	62415	5	2	1	0.883602	-1.34227e-05	5.68994e-09	x01_vfarm	n	E	17.4444	84.35	0.55	0.25
x01n_vfarmE	62415	7	2	1	0.750874	-8.37193e-06	5.68994e-09	x01_vfarm	n	E	17.4444	84.35	0.55	0.25
x01n_vfarmE	62415	9	2	1	0.669478	-4.66528e-06	5.68994e-09	x01_vfarm	n	E	17.4444	84.35	0.55	0.25
x01n_vfarmE	62415	11	2	1	0.556704	-5.65402e-06	5.68994e-09	x01_vfarm	n	E	17.4444	84.35	0.55	0.25
x01y_vfarmE	62415	3	1	1	0.803527	1.23501e-05	-4.67077e-09	x01_vfarm	y	E	16.6389	91.95	1.3	0.9
x01y_vfarmE	62415	5	1	1	0.731451	6.04105e-06	-4.67077e-09	x01_vfarm	y	E	16.6389	91.95	1.3	0.9
x01y_vfarmE	62415	7	1	1	0.671936	-5.41208e-07	-4.67077e-09	x01_vfarm	y	E	16.6389	91.95	1.3	0.9
x01y_vfarmE	62415	9	1	1	0.530972	5.25709e-06	-4.67077e-09	x01_vfarm	y	E	16.6389	91.95	1.3	0.9
x01y_vfarmE	62415	11	1	1	0.415366	1.3578e-05	-4.67077e-09	x01_vfarm	y	E	16.6389	91.95	1.3	0.9
x01y_vfarmE	62415	3	3	1	0.755072	-2.30362e-05	1.21856e-09	x01_vfarm	y	E	16.6389	91.95	1.3	0.9
x01y_vfarmE	62415	5	3	1	0.683222	-3.52966e-05	1.21856e-09	x01_vfarm	y	E	16.6389	91.95	1.3	0.9
x01y_vfarmE	62415	7	3	1	0.344855	-1.45988e-05	1.21856e-09	x01_vfarm	y	E	16.6389	91.95	1.3	0.9
x01y_vfarmE	62415	9	3	1	0.44943	-3.00154e-05	1.21856e-09	x01_vfarm	y	E	16.6389	91.95	1.3	0.9
x01y_vfarmE	62415	11	3	1	0.243868	-1.04717e-05	1.21856e-09	x01_vfarm	y	E	16.6389	91.95	1.3	0.9
x01y_vfarmE	62415	3	2	1	0.912711	6.41995e-06	4.29615e-09	x01_vfarm	y	E	16.6389	91.95	1.3	0.9
x01y_vfarmE	62415	5	2	1	0.854979	2.09888e-05	4.29615e-09	x01_vfarm	y	E	16.6389	91.95	1.3	0.9
x01y_vfarmE	62415	7	2	1	0.75781	1.14424e-06	4.29615e-09	x01_vfarm	y	E	16.6389	91.95	1.3	0.9
x01y_vfarmE	62415	9	2	1	0.719316	8.48938e-06	4.29615e-09	x01_vfarm	y	E	16.6389	91.95	1.3	0.9
x01y_vfarmE	62415	11	2	1	0.576143	7.15634e-06	4.29615e-09	x01_vfarm	y	E	16.6389	91.95	1.3	0.9
x01n_vfarmL	62415	3	1	1	0.864969	-2.23352e-06	1.76656e-08	x01_vfarm	n	L	20.9167	79.85	0.6	0.35
x01n_vfarmL	62415	5	1	1	0.754099	-2.67543e-06	1.76656e-08	x01_vfarm	n	L	20.9167	79.85	0.6	0.35
x01n_vfarmL	62415	7	1	1	0.760867	-8.02489e-06	1.76656e-08	x01_vfarm	n	L	20.9167	79.85	0.6	0.35
x01n_vfarmL	62415	9	1	1	0.676606	-8.48901e-07	1.76656e-08	x01_vfarm	n	L	20.9167	79.85	0.6	0.35
x01n_vfarmL	62415	11	1	1	0.653596	-1.96548e-05	1.76656e-08	x01_vfarm	n	L	20.9167	79.85	0.6	0.35
x01n_vfarmL	62415	3	3	1	0.857295	-3.21784e-05	-1.5915e-08	x01_vfarm	n	L	20.9167	79.85	0.6	0.35
x01n_vfarmL	62415	5	3	1	0.679462	-3.32415e-05	-1.5915e-08	x01_vfarm	n	L	20.9167	79.85	0.6	0.35
x01n_vfarmL	62415	7	3	1	0.649644	-4.26115e-05	-1.5915e-08	x01_vfarm	n	L	20.9167	79.85	0.6	0.35
x01n_vfarmL	62415	9	3	1	0.645746	-5.39825e-05	-1.5915e-08	x01_vfarm	n	L	20.9167	79.85	0.6	0.35
x01n_vfarmL	62415	11	3	1	0.52794	-4.32128e-05	-1.5915e-08	x01_vfarm	n	L	20.9167	79.85	0.6	0.35
x01n_vfarmL	62415	3	2	1	0.945131	4.31246e-07	-4.29551e-09	x01_vfarm	n	L	20.9167	79.85	0.6	0.35
x01n_vfarmL	62415	5	2	1	0.877502	1.20117e-08	-4.29551e-09	x01_vfarm	n	L	20.9167	79.85	0.6	0.35
x01n_vfarmL	62415	7	2	1	0.833325	-7.45331e-06	-4.29551e-09	x01_vfarm	n	L	20.9167	79.85	0.6	0.35
x01n_vfarmL	62415	9	2	1	0.736338	-1.84639e-05	-4.29551e-09	x01_vfarm	n	L	20.9167	79.85	0.6	0.35
x01n_vfarmL	62415	11	2	1	0.710877	-8.8815e-06	-4.29551e-09	x01_vfarm	n	L	20.9167	79.85	0.6	0.35
x01y_vfarmL	62415	3	1	1	0.471068	2.42097e-06	-2.5668e-08	x01_vfarm	y	L	22.4444	70.95	1.45	1.2
x01y_vfarmL	62415	5	1	1	0.367799	1.44597e-05	-2.5668e-08	x01_vfarm	y	L	22.4444	70.95	1.45	1.2
x01y_vfarmL	62415	7	1	1	0.29552	4.45702e-07	-2.5668e-08	x01_vfarm	y	L	22.4444	70.95	1.45	1.2
x01y_vfarmL	62415	9	1	1	0.217676	-9.84811e-07	-2.5668e-08	x01_vfarm	y	L	22.4444	70.95	1.45	1.2
x01y_vfarmL	62415	11	1	1	0.175587	-0.0628729	-2.5668e-08	x01_vfarm	y	L	22.4444	70.95	1.45	1.2
x01y_vfarmL	62415	3	3	1	0.836543	-2.77731e-05	1.9881e-09	x01_vfarm	y	L	22.4444	70.95	1.45	1.2
x01y_vfarmL	62415	5	3	1	0.70225	-3.25183e-05	1.9881e-09	x01_vfarm	y	L	22.4444	70.95	1.45	1.2
x01y_vfarmL	62415	7	3	1	0.640393	-2.47095e-05	1.9881e-09	x01_vfarm	y	L	22.4444	70.95	1.45	1.2
x01y_vfarmL	62415	9	3	1	0.625512	-4.62575e-05	1.9881e-09	x01_vfarm	y	L	22.4444	70.95	1.45	1.2
x01y_vfarmL	62415	11	3	1	0.516053	-3.08502e-05	1.9881e-09	x01_vfarm	y	L	22.4444	70.95	1.45	1.2
x01y_vfarmL	62415	3	2	1	0.925866	-3.29949e-06	3.49865e-08	x01_vfarm	y	L	22.4444	70.95	1.45	1.2
x01y_vfarmL	62415	5	2	1	0.876174	-9.83959e-06	3.49865e-08	x01_vfarm	y	L	22.4444	70.95	1.45	1.2
x01y_vfarmL	62415	7	2	1	0.82019	1.83112e-05	3.49865e-08	x01_vfarm	y	L	22.4444	70.95	1.45	1.2
x01y_vfarmL	62415	9	2	1	0.662853	3.46698e-06	3.49865e-08	x01_vfarm	y	L	22.4444	70.95	1.45	1.2
x01y_vfarmL	62415	11	2	1	0.69797	-1.06714e-05	3.49865e-08	x01_vfarm	y	L	22.4444	70.95	1.45	1.2
x05n_vfarmE	62615	3	1	1	0.888312	8.68462e-08	-4.8301e-09	x05_vfarm	n	E	19.4722	73	0	0
x05n_vfarmE	62615	5	1	1	0.905521	-2.17226e-05	-4.8301e-09	x05_vfarm	n	E	19.4722	73	0	0
x05n_vfarmE	62615	7	1	1	0.80784	-3.50296e-05	-4.8301e-09	x05_vfarm	n	E	19.4722	73	0	0
x05n_vfarmE	62615	9	1	1	0.768391	-1.74632e-05	-4.8301e-09	x05_vfarm	n	E	19.4722	73	0	0
x05n_vfarmE	62615	11	1	1	0.649219	-2.96037e-05	-4.8301e-09	x05_vfarm	n	E	19.4722	73	0	0
x05n_vfarmE	62615	3	3	1	0.797512	-1.47423e-05	4.47529e-09	x05_vfarm	n	E	19.4722	73	0	0
x05n_vfarmE	62615	5	3	1	0.623584	-2.05244e-05	4.47529e-09	x05_vfarm	n	E	19.4722	73	0	0
x05n_vfarmE	62615	7	3	1	0.606898	-3.21728e-05	4.47529e-09	x05_vfarm	n	E	19.4722	73	0	0
x05n_vfarmE	62615	9	3	1	0.514034	-2.15924e-05	4.47529e-09	x05_vfarm	n	E	19.4722	73	0	0
x05n_vfarmE	62615	11	3	1	0.503052	-2.406e-05	4.47529e-09	x05_vfarm	n	E	19.4722	73	0	0
x05n_vfarmE	62615	3	2	1	0.939165	-2.5748e-06	1.59936e-09	x05_vfarm	n	E	19.4722	73	0	0
x05n_vfarmE	62615	5	2	1	0.902775	2.62848e-06	1.59936e-09	x05_vfarm	n	E	19.4722	73	0	0
x05n_vfarmE	62615	7	2	1	0.804754	-3.6268e-06	1.59936e-09	x05_vfarm	n	E	19.4722	73	0	0
x05n_vfarmE	62615	9	2	1	0.743617	-1.35524e-05	1.59936e-09	x05_vfarm	n	E	19.4722	73	0	0
x05n_vfarmE	62615	11	2	1	0.680257	-8.07467e-06	1.59936e-09	x05_vfarm	n	E	19.4722	73	0	0
x05y_vfarmE	62615	3	1	1	0.874759	-2.28428e-06	3.36313e-09	x05_vfarm	y	E	18.5278	76.85	0	0
x05y_vfarmE	62615	5	1	1	0.845855	-8.04392e-06	3.36313e-09	x05_vfarm	y	E	18.5278	76.85	0	0
x05y_vfarmE	62615	7	1	1	0.660787	-1.82025e-05	3.36313e-09	x05_vfarm	y	E	18.5278	76.85	0	0
x05y_vfarmE	62615	9	1	1	0.6463	-1.98211e-05	3.36313e-09	x05_vfarm	y	E	18.5278	76.85	0	0
x05y_vfarmE	62615	11	1	1	0.676698	-1.0578e-05	3.36313e-09	x05_vfarm	y	E	18.5278	76.85	0	0
x05y_vfarmE	62615	3	3	1	0.840757	-3.42484e-05	8.36644e-09	x05_vfarm	y	E	18.5278	76.85	0	0
x05y_vfarmE	62615	5	3	1	0.773544	-3.37129e-05	8.36644e-09	x05_vfarm	y	E	18.5278	76.85	0	0
x05y_vfarmE	62615	7	3	1	0.705964	-3.79631e-05	8.36644e-09	x05_vfarm	y	E	18.5278	76.85	0	0
x05y_vfarmE	62615	9	3	1	0.655263	-3.40048e-05	8.36644e-09	x05_vfarm	y	E	18.5278	76.85	0	0
x05y_vfarmE	62615	11	3	1	0.610668	-2.5868e-05	8.36644e-09	x05_vfarm	y	E	18.5278	76.85	0	0
x05y_vfarmE	62615	3	2	1	0.941005	-1.10694e-05	5.42746e-09	x05_vfarm	y	E	18.5278	76.85	0	0
x05y_vfarmE	62615	5	2	1	0.903733	-2.53445e-05	5.42746e-09	x05_vfarm	y	E	18.5278	76.85	0	0
x05y_vfarmE	62615	7	2	1	0.81534	-2.22168e-05	5.42746e-09	x05_vfarm	y	E	18.5278	76.85	0	0
x05y_vfarmE	62615	9	2	1	0.726136	-7.46269e-06	5.42746e-09	x05_vfarm	y	E	18.5278	76.85	0	0
x05y_vfarmE	62615	11	2	1	0.596257	-1.83776e-05	5.42746e-09	x05_vfarm	y	E	18.5278	76.85	0	0
x05n_vfarmL	62615	3	1	1	0.870237	9.79695e-07	-1.39218e-09	x05_vfarm	n	L	21.8889	66.95	1.6	1.05
x05n_vfarmL	62615	5	1	1	0.819834	-2.02757e-05	-1.39218e-09	x05_vfarm	n	L	21.8889	66.95	1.6	1.05
x05n_vfarmL	62615	7	1	1	0.627764	-1.76939e-05	-1.39218e-09	x05_vfarm	n	L	21.8889	66.95	1.6	1.05
x05n_vfarmL	62615	9	1	1	0.699125	-1.30349e-05	-1.39218e-09	x05_vfarm	n	L	21.8889	66.95	1.6	1.05
x05n_vfarmL	62615	11	1	1	0.500765	-2.01156e-05	-1.39218e-09	x05_vfarm	n	L	21.8889	66.95	1.6	1.05
x05n_vfarmL	62615	3	3	1	0.641422	-3.98562e-05	5.57223e-09	x05_vfarm	n	L	21.8889	66.95	1.6	1.05
x05n_vfarmL	62615	5	3	1	0.617376	-5.17088e-05	5.57223e-09	x05_vfarm	n	L	21.8889	66.95	1.6	1.05
x05n_vfarmL	62615	7	3	1	0.571006	-4.0207e-05	5.57223e-09	x05_vfarm	n	L	21.8889	66.95	1.6	1.05
x05n_vfarmL	62615	9	3	1	0.425809	-4.63345e-05	5.57223e-09	x05_vfarm	n	L	21.8889	66.95	1.6	1.05
x05n_vfarmL	62615	11	3	1	0.363966	-5.80583e-05	5.57223e-09	x05_vfarm	n	L	21.8889	66.95	1.6	1.05
x05n_vfarmL	62615	3	2	1	0.873556	9.90874e-06	5.13656e-09	x05_vfarm	n	L	21.8889	66.95	1.6	1.05
x05n_vfarmL	62615	5	2	1	0.65883	-7.6383e-06	5.13656e-09	x05_vfarm	n	L	21.8889	66.95	1.6	1.05
x05n_vfarmL	62615	7	2	1	0.711315	-2.00831e-05	5.13656e-09	x05_vfarm	n	L	21.8889	66.95	1.6	1.05
x05n_vfarmL	62615	9	2	1	0.67576	-1.89373e-05	5.13656e-09	x05_vfarm	n	L	21.8889	66.95	1.6	1.05
x05n_vfarmL	62615	11	2	1	0.625411	-1.24496e-05	5.13656e-09	x05_vfarm	n	L	21.8889	66.95	1.6	1.05
x05y_vfarmL	62615	3	1	1	0.841059	-2.24356e-05	-1.38989e-08	x05_vfarm	y	L	22.9167	61.4	1.55	1.25
x05y_vfarmL	62615	5	1	1	0.721812	-1.9739e-05	-1.38989e-08	x05_vfarm	y	L	22.9167	61.4	1.55	1.25
x05y_vfarmL	62615	7	1	1	0.751155	-6.96328e-06	-1.38989e-08	x05_vfarm	y	L	22.9167	61.4	1.55	1.25
x05y_vfarmL	62615	9	1	1	0.724584	-1.17999e-05	-1.38989e-08	x05_vfarm	y	L	22.9167	61.4	1.55	1.25
x05y_vfarmL	62615	11	1	1	0.641616	5.96066e-06	-1.38989e-08	x05_vfarm	y	L	22.9167	61.4	1.55	1.25
x05y_vfarmL	62615	3	3	1	0.81893	-3.3631e-05	-9.6552e-09	x05_vfarm	y	L	22.9167	61.4	1.55	1.25
x05y_vfarmL	62615	5	3	1	0.536385	-3.18708e-05	-9.6552e-09	x05_vfarm	y	L	22.9167	61.4	1.55	1.25
x05y_vfarmL	62615	7	3	1	0.563871	-2.53426e-05	-9.6552e-09	x05_vfarm	y	L	22.9167	61.4	1.55	1.25
x05y_vfarmL	62615	9	3	1	0.54264	-2.25358e-05	-9.6552e-09	x05_vfarm	y	L	22.9167	61.4	1.55	1.25
x05y_vfarmL	62615	11	3	1	0.313154	-2.75006e-05	-9.6552e-09	x05_vfarm	y	L	22.9167	61.4	1.55	1.25
x05y_vfarmL	62615	3	2	1	0.936171	-1.32443e-05	4.40378e-09	x05_vfarm	y	L	22.9167	61.4	1.55	1.25
x05y_vfarmL	62615	5	2	1	0.909231	9.56413e-06	4.40378e-09	x05_vfarm	y	L	22.9167	61.4	1.55	1.25
x05y_vfarmL	62615	7	2	1	0.773498	3.61012e-06	4.40378e-09	x05_vfarm	y	L	22.9167	61.4	1.55	1.25
x05y_vfarmL	62615	9	2	1	0.692544	-8.91424e-06	4.40378e-09	x05_vfarm	y	L	22.9167	61.4	1.55	1.25
x05y_vfarmL	62615	11	2	1	0.733568	-3.95941e-07	4.40378e-09	x05_vfarm	y	L	22.9167	61.4	1.55	1.25

## Sheet: tones_CC
File	Date	Distance	Height	Trial	Frequency	CCmax	CCTime	CCNoise	Location	Treatment	TimEofDay	Temp	Humid	WindMax	WindAve
x02n_vfarmE	61015	3	1	1	500	0.939755	-0.000681388	2.29908e-08	x02_vfarm	n	E	15.75	79	0.76	0.3
x02n_vfarmE	61015	3	1	1	1000	0.986903	-5.97575e-05	1.19631e-08	x02_vfarm	n	E	15.75	79	0.76	0.3
x02n_vfarmE	61015	3	1	1	1500	0.93976	-0.000439163	-1.90001e-08	x02_vfarm	n	E	15.75	79	0.76	0.3
x02n_vfarmE	61015	3	1	1	2000	0.975921	0.000681757	-4.62524e-08	x02_vfarm	n	E	15.75	79	0.76	0.3
x02n_vfarmE	61015	3	1	1	2500	0.947755	-0.000275018	-4.27014e-08	x02_vfarm	n	E	15.75	79	0.76	0.3
x02n_vfarmE	61015	3	1	1	3000	0.985736	0.00020411	-1.38977e-08	x02_vfarm	n	E	15.75	79	0.76	0.3
x02n_vfarmE	61015	3	1	1	3500	0.970325	-1.25578e-05	1.38111e-09	x02_vfarm	n	E	15.75	79	0.76	0.3
x02n_vfarmE	61015	3	1	1	4000	0.953043	-0.000581468	9.6173e-09	x02_vfarm	n	E	15.75	79	0.76	0.3
x02n_vfarmE	61015	3	1	1	4500	0.952013	-0.000608646	-5.90398e-08	x02_vfarm	n	E	15.75	79	0.76	0.3
x02n_vfarmE	61015	3	1	1	5000	0.915596	-0.00167599	-4.90868e-08	x02_vfarm	n	E	15.75	79	0.76	0.3
x02n_vfarmE	61015	3	1	1	5500	0.948313	-0.000798491	2.72502e-08	x02_vfarm	n	E	15.75	79	0.76	0.3
x02n_vfarmE	61015	3	1	1	6000	0.938179	-2.00329e-06	2.46199e-10	x02_vfarm	n	E	15.75	79	0.76	0.3
x02n_vfarmE	61015	3	1	1	6500	0.941726	-0.000210225	-5.42646e-08	x02_vfarm	n	E	15.75	79	0.76	0.3
x02n_vfarmE	61015	3	1	1	7000	0.893821	-0.000144807	-1.29313e-08	x02_vfarm	n	E	15.75	79	0.76	0.3
x02n_vfarmE	61015	3	1	1	7500	0.987007	0.000431519	-5.213e-08	x02_vfarm	n	E	15.75	79	0.76	0.3
x02n_vfarmE	61015	3	1	1	8000	0.942405	-0.000588719	-1.67612e-08	x02_vfarm	n	E	15.75	79	0.76	0.3
x02n_vfarmE	61015	5	1	1	500	0.858746	-0.0013291	2.29908e-08	x02_vfarm	n	E	15.75	79	0.76	0.3
x02n_vfarmE	61015	5	1	1	1000	0.936975	0.00128933	1.19631e-08	x02_vfarm	n	E	15.75	79	0.76	0.3
x02n_vfarmE	61015	5	1	1	1500	0.851032	-0.00179598	-1.90001e-08	x02_vfarm	n	E	15.75	79	0.76	0.3
x02n_vfarmE	61015	5	1	1	2000	0.951942	0.000197403	-4.62524e-08	x02_vfarm	n	E	15.75	79	0.76	0.3
x02n_vfarmE	61015	5	1	1	2500	0.910289	0.00266309	-4.27014e-08	x02_vfarm	n	E	15.75	79	0.76	0.3
x02n_vfarmE	61015	5	1	1	3000	0.958341	0.000902216	-1.38977e-08	x02_vfarm	n	E	15.75	79	0.76	0.3
x02n_vfarmE	61015	5	1	1	3500	0.893956	-0.0010473	1.38111e-09	x02_vfarm	n	E	15.75	79	0.76	0.3
x02n_vfarmE	61015	5	1	1	4000	0.820346	-0.00232179	9.6173e-09	x02_vfarm	n	E	15.75	79	0.76	0.3
x02n_vfarmE	61015	5	1	1	4500	0.936498	0.000228882	-5.90398e-08	x02_vfarm	n	E	15.75	79	0.76	0.3
x02n_vfarmE	61015	5	1	1	5000	0.80526	-0.000193577	-4.90868e-08	x02_vfarm	n	E	15.75	79	0.76	0.3
x02n_vfarmE	61015	5	1	1	5500	0.893201	-0.000842949	2.72502e-08	x02_vfarm	n	E	15.75	79	0.76	0.3
x02n_vfarmE	61015	5	1	1	6000	0.880853	-0.000154491	2.46199e-10	x02_vfarm	n	E	15.75	79	0.76	0.3
x02n_vfarmE	61015	5	1	1	6500	0.903422	-0.000560835	-5.42646e-08	x02_vfarm	n	E	15.75	79	0.76	0.3
x02n_vfarmE	61015	5	1	1	7000	0.823443	0.00278177	-1.29313e-08	x02_vfarm	n	E	15.75	79	0.76	0.3
x02n_vfarmE	61015	5	1	1	7500	0.911086	-0.00029964	-5.213e-08	x02_vfarm	n	E	15.75	79	0.76	0.3
x02n_vfarmE	61015	5	1	1	8000	0.842941	-0.000364409	-1.67612e-08	x02_vfarm	n	E	15.75	79	0.76	0.3
x02n_vfarmE	61015	7	1	1	500	0.624443	-0.00143344	2.29908e-08	x02_vfarm	n	E	15.75	79	0.76	0.3
x02n_vfarmE	61015	7	1	1	1000	0.956125	-0.000398093	1.19631e-08	x02_vfarm	n	E	15.75	79	0.76	0.3
x02n_vfarmE	61015	7	1	1	1500	0.888003	-0.000677711	-1.90001e-08	x02_vfarm	n	E	15.75	79	0.76	0.3
x02n_vfarmE	61015	7	1	1	2000	0.841705	0.00113411	-4.62524e-08	x02_vfarm	n	E	15.75	79	0.76	0.3
x02n_vfarmE	61015	7	1	1	2500	0.874128	0.000115286	-4.27014e-08	x02_vfarm	n	E	15.75	79	0.76	0.3
x02n_vfarmE	61015	7	1	1	3000	0.939503	-1.23082e-05	-1.38977e-08	x02_vfarm	n	E	15.75	79	0.76	0.3
x02n_vfarmE	61015	7	1	1	3500	0.931885	0.00083894	1.38111e-09	x02_vfarm	n	E	15.75	79	0.76	0.3
x02n_vfarmE	61015	7	1	1	4000	0.876812	0.000590957	9.6173e-09	x02_vfarm	n	E	15.75	79	0.76	0.3
x02n_vfarmE	61015	7	1	1	4500	0.834417	-0.00141208	-5.90398e-08	x02_vfarm	n	E	15.75	79	0.76	0.3
x02n_vfarmE	61015	7	1	1	5000	0.863302	0.00106586	-4.90868e-08	x02_vfarm	n	E	15.75	79	0.76	0.3
x02n_vfarmE	61015	7	1	1	5500	0.797472	-0.000566139	2.72502e-08	x02_vfarm	n	E	15.75	79	0.76	0.3
x02n_vfarmE	61015	7	1	1	6000	0.793442	-0.000292501	2.46199e-10	x02_vfarm	n	E	15.75	79	0.76	0.3
x02n_vfarmE	61015	7	1	1	6500	0.869283	0.000448439	-5.42646e-08	x02_vfarm	n	E	15.75	79	0.76	0.3
x02n_vfarmE	61015	7	1	1	7000	0.801892	-0.00324111	-1.29313e-08	x02_vfarm	n	E	15.75	79	0.76	0.3
x02n_vfarmE	61015	7	1	1	7500	0.931166	-0.00108622	-5.213e-08	x02_vfarm	n	E	15.75	79	0.76	0.3
x02n_vfarmE	61015	7	1	1	8000	0.845022	-0.000386389	-1.67612e-08	x02_vfarm	n	E	15.75	79	0.76	0.3
x02n_vfarmE	61015	9	1	1	500	0.547725	-0.00066798	2.29908e-08	x02_vfarm	n	E	15.75	79	0.76	0.3
x02n_vfarmE	61015	9	1	1	1000	0.760248	-0.00143116	1.19631e-08	x02_vfarm	n	E	15.75	79	0.76	0.3
x02n_vfarmE	61015	9	1	1	1500	0.806718	-0.00115404	-1.90001e-08	x02_vfarm	n	E	15.75	79	0.76	0.3
x02n_vfarmE	61015	9	1	1	2000	0.716596	-0.000502557	-4.62524e-08	x02_vfarm	n	E	15.75	79	0.76	0.3
x02n_vfarmE	61015	9	1	1	2500	0.742226	-0.00120921	-4.27014e-08	x02_vfarm	n	E	15.75	79	0.76	0.3
x02n_vfarmE	61015	9	1	1	3000	0.90761	-0.000109833	-1.38977e-08	x02_vfarm	n	E	15.75	79	0.76	0.3
x02n_vfarmE	61015	9	1	1	3500	0.847731	8.40899e-06	1.38111e-09	x02_vfarm	n	E	15.75	79	0.76	0.3
x02n_vfarmE	61015	9	1	1	4000	0.706473	9.0947e-05	9.6173e-09	x02_vfarm	n	E	15.75	79	0.76	0.3
x02n_vfarmE	61015	9	1	1	4500	0.879925	0.000216269	-5.90398e-08	x02_vfarm	n	E	15.75	79	0.76	0.3
x02n_vfarmE	61015	9	1	1	5000	0.690251	-0.00100168	-4.90868e-08	x02_vfarm	n	E	15.75	79	0.76	0.3
x02n_vfarmE	61015	9	1	1	5500	0.703637	-0.000107837	2.72502e-08	x02_vfarm	n	E	15.75	79	0.76	0.3
x02n_vfarmE	61015	9	1	1	6000	0.565489	-0.00166328	2.46199e-10	x02_vfarm	n	E	15.75	79	0.76	0.3
x02n_vfarmE	61015	9	1	1	6500	0.190571	-0.00278177	-5.42646e-08	x02_vfarm	n	E	15.75	79	0.76	0.3
x02n_vfarmE	61015	9	1	1	7000	0.654056	0.000991907	-1.29313e-08	x02_vfarm	n	E	15.75	79	0.76	0.3
x02n_vfarmE	61015	9	1	1	7500	0.820247	-0.000542104	-5.213e-08	x02_vfarm	n	E	15.75	79	0.76	0.3
x02n_vfarmE	61015	9	1	1	8000	0.621491	-0.000258408	-1.67612e-08	x02_vfarm	n	E	15.75	79	0.76	0.3
x02n_vfarmE	61015	11	1	1	500	0.471301	0.00356696	2.29908e-08	x02_vfarm	n	E	15.75	79	0.76	0.3
x02n_vfarmE	61015	11	1	1	1000	0.810299	0.000288628	1.19631e-08	x02_vfarm	n	E	15.75	79	0.76	0.3
x02n_vfarmE	61015	11	1	1	1500	0.741649	0.000193105	-1.90001e-08	x02_vfarm	n	E	15.75	79	0.76	0.3
x02n_vfarmE	61015	11	1	1	2000	0.742723	0.000848938	-4.62524e-08	x02_vfarm	n	E	15.75	79	0.76	0.3
x02n_vfarmE	61015	11	1	1	2500	0.721833	-0.000268801	-4.27014e-08	x02_vfarm	n	E	15.75	79	0.76	0.3
x02n_vfarmE	61015	11	1	1	3000	0.882825	0.000103827	-1.38977e-08	x02_vfarm	n	E	15.75	79	0.76	0.3
x02n_vfarmE	61015	11	1	1	3500	0.881231	0.000864586	1.38111e-09	x02_vfarm	n	E	15.75	79	0.76	0.3
x02n_vfarmE	61015	11	1	1	4000	0.84669	0.00152714	9.6173e-09	x02_vfarm	n	E	15.75	79	0.76	0.3
x02n_vfarmE	61015	11	1	1	4500	0.694194	0.0011059	-5.90398e-08	x02_vfarm	n	E	15.75	79	0.76	0.3
x02n_vfarmE	61015	11	1	1	5000	0.722325	0.00232588	-4.90868e-08	x02_vfarm	n	E	15.75	79	0.76	0.3
x02n_vfarmE	61015	11	1	1	5500	0.773783	7.69212e-05	2.72502e-08	x02_vfarm	n	E	15.75	79	0.76	0.3
x02n_vfarmE	61015	11	1	1	6000	0.595999	0.000181557	2.46199e-10	x02_vfarm	n	E	15.75	79	0.76	0.3
x02n_vfarmE	61015	11	1	1	6500	0.574938	-0.00105757	-5.42646e-08	x02_vfarm	n	E	15.75	79	0.76	0.3
x02n_vfarmE	61015	11	1	1	7000	0.339831	0.00057141	-1.29313e-08	x02_vfarm	n	E	15.75	79	0.76	0.3
x02n_vfarmE	61015	11	1	1	7500	0.823101	0.000627869	-5.213e-08	x02_vfarm	n	E	15.75	79	0.76	0.3
x02n_vfarmE	61015	11	1	1	8000	0.559479	0.00284547	-1.67612e-08	x02_vfarm	n	E	15.75	79	0.76	0.3
x02n_vfarmE	61015	3	3	1	500	0.780182	0.00249922	-2.80263e-09	x02_vfarm	n	E	15.75	79	0.76	0.3
x02n_vfarmE	61015	3	3	1	1000	0.934679	-0.000288058	1.06081e-08	x02_vfarm	n	E	15.75	79	0.76	0.3
x02n_vfarmE	61015	3	3	1	1500	0.927186	-0.000461124	6.28762e-08	x02_vfarm	n	E	15.75	79	0.76	0.3
x02n_vfarmE	61015	3	3	1	2000	0.912592	-0.00116485	-4.35693e-08	x02_vfarm	n	E	15.75	79	0.76	0.3
x02n_vfarmE	61015	3	3	1	2500	0.716957	0.000512537	4.8386e-08	x02_vfarm	n	E	15.75	79	0.76	0.3
x02n_vfarmE	61015	3	3	1	3000	0.954142	0.000912766	-1.14699e-08	x02_vfarm	n	E	15.75	79	0.76	0.3
x02n_vfarmE	61015	3	3	1	3500	0.898236	0.000369068	-1.50977e-07	x02_vfarm	n	E	15.75	79	0.76	0.3
x02n_vfarmE	61015	3	3	1	4000	0.919894	0.00150095	9.76696e-08	x02_vfarm	n	E	15.75	79	0.76	0.3
x02n_vfarmE	61015	3	3	1	4500	0.840606	0.00201081	1.03078e-07	x02_vfarm	n	E	15.75	79	0.76	0.3
x02n_vfarmE	61015	3	3	1	5000	0.708094	0.00235072	2.89911e-07	x02_vfarm	n	E	15.75	79	0.76	0.3
x02n_vfarmE	61015	3	3	1	5500	0.549436	-0.0025392	4.28901e-07	x02_vfarm	n	E	15.75	79	0.76	0.3
x02n_vfarmE	61015	3	3	1	6000	0.670548	0.00975385	3.72293e-07	x02_vfarm	n	E	15.75	79	0.76	0.3
x02n_vfarmE	61015	3	3	1	6500	0.788055	-0.00169812	2.31859e-07	x02_vfarm	n	E	15.75	79	0.76	0.3
x02n_vfarmE	61015	3	3	1	7000	0.708067	0.00163283	7.24865e-08	x02_vfarm	n	E	15.75	79	0.76	0.3
x02n_vfarmE	61015	3	3	1	7500	0.571557	0.00712179	9.04435e-09	x02_vfarm	n	E	15.75	79	0.76	0.3
x02n_vfarmE	61015	3	3	1	8000	0.7317	-0.00339972	2.3835e-07	x02_vfarm	n	E	15.75	79	0.76	0.3
x02n_vfarmE	61015	5	3	1	500	0.782494	0.00286841	-2.80263e-09	x02_vfarm	n	E	15.75	79	0.76	0.3
x02n_vfarmE	61015	5	3	1	1000	0.909448	0.00141206	1.06081e-08	x02_vfarm	n	E	15.75	79	0.76	0.3
x02n_vfarmE	61015	5	3	1	1500	0.871533	0.00151056	6.28762e-08	x02_vfarm	n	E	15.75	79	0.76	0.3
x02n_vfarmE	61015	5	3	1	2000	0.873472	0.00115122	-4.35693e-08	x02_vfarm	n	E	15.75	79	0.76	0.3
x02n_vfarmE	61015	5	3	1	2500	0.683845	0.00385965	4.8386e-08	x02_vfarm	n	E	15.75	79	0.76	0.3
x02n_vfarmE	61015	5	3	1	3000	0.848052	0.000328425	-1.14699e-08	x02_vfarm	n	E	15.75	79	0.76	0.3
x02n_vfarmE	61015	5	3	1	3500	0.835123	0.0029326	-1.50977e-07	x02_vfarm	n	E	15.75	79	0.76	0.3
x02n_vfarmE	61015	5	3	1	4000	0.791784	0.00139531	9.76696e-08	x02_vfarm	n	E	15.75	79	0.76	0.3
x02n_vfarmE	61015	5	3	1	4500	0.754853	-0.00473451	1.03078e-07	x02_vfarm	n	E	15.75	79	0.76	0.3
x02n_vfarmE	61015	5	3	1	5000	0.663038	-0.00139497	2.89911e-07	x02_vfarm	n	E	15.75	79	0.76	0.3
x02n_vfarmE	61015	5	3	1	5500	0.480186	-0.0106546	4.28901e-07	x02_vfarm	n	E	15.75	79	0.76	0.3
x02n_vfarmE	61015	5	3	1	6000	0.547187	0.00361629	3.72293e-07	x02_vfarm	n	E	15.75	79	0.76	0.3
x02n_vfarmE	61015	5	3	1	6500	0.686719	0.000974402	2.31859e-07	x02_vfarm	n	E	15.75	79	0.76	0.3
x02n_vfarmE	61015	5	3	1	7000	0.544476	-0.00171643	7.24865e-08	x02_vfarm	n	E	15.75	79	0.76	0.3
x02n_vfarmE	61015	5	3	1	7500	0.654689	0.00138579	9.04435e-09	x02_vfarm	n	E	15.75	79	0.76	0.3
x02n_vfarmE	61015	5	3	1	8000	0.700355	0.00645982	2.3835e-07	x02_vfarm	n	E	15.75	79	0.76	0.3
x02n_vfarmE	61015	7	3	1	500	0.73871	-0.00200729	-2.80263e-09	x02_vfarm	n	E	15.75	79	0.76	0.3
x02n_vfarmE	61015	7	3	1	1000	0.890376	-0.000656599	1.06081e-08	x02_vfarm	n	E	15.75	79	0.76	0.3
x02n_vfarmE	61015	7	3	1	1500	0.710047	-0.000685511	6.28762e-08	x02_vfarm	n	E	15.75	79	0.76	0.3
x02n_vfarmE	61015	7	3	1	2000	0.778848	-0.0022308	-4.35693e-08	x02_vfarm	n	E	15.75	79	0.76	0.3
x02n_vfarmE	61015	7	3	1	2500	0.742513	0.00568808	4.8386e-08	x02_vfarm	n	E	15.75	79	0.76	0.3
x02n_vfarmE	61015	7	3	1	3000	0.799391	-0.00357909	-1.14699e-08	x02_vfarm	n	E	15.75	79	0.76	0.3
x02n_vfarmE	61015	7	3	1	3500	0.819732	0.000153223	-1.50977e-07	x02_vfarm	n	E	15.75	79	0.76	0.3
x02n_vfarmE	61015	7	3	1	4000	0.860078	0.000814491	9.76696e-08	x02_vfarm	n	E	15.75	79	0.76	0.3
x02n_vfarmE	61015	7	3	1	4500	0.722509	-0.00739583	1.03078e-07	x02_vfarm	n	E	15.75	79	0.76	0.3
x02n_vfarmE	61015	7	3	1	5000	0.549695	-0.00568076	2.89911e-07	x02_vfarm	n	E	15.75	79	0.76	0.3
x02n_vfarmE	61015	7	3	1	5500	0.483299	0.0122416	4.28901e-07	x02_vfarm	n	E	15.75	79	0.76	0.3
x02n_vfarmE	61015	7	3	1	6000	0.543618	0.00717286	3.72293e-07	x02_vfarm	n	E	15.75	79	0.76	0.3
x02n_vfarmE	61015	7	3	1	6500	0.613487	0.0025634	2.31859e-07	x02_vfarm	n	E	15.75	79	0.76	0.3
x02n_vfarmE	61015	7	3	1	7000	0.557849	0.00246279	7.24865e-08	x02_vfarm	n	E	15.75	79	0.76	0.3
x02n_vfarmE	61015	7	3	1	7500	0.675989	0.000757129	9.04435e-09	x02_vfarm	n	E	15.75	79	0.76	0.3
x02n_vfarmE	61015	7	3	1	8000	0.653764	-0.00170515	2.3835e-07	x02_vfarm	n	E	15.75	79	0.76	0.3
x02n_vfarmE	61015	9	3	1	500	0.648576	-0.0021065	-2.80263e-09	x02_vfarm	n	E	15.75	79	0.76	0.3
x02n_vfarmE	61015	9	3	1	1000	0.833971	0.00235979	1.06081e-08	x02_vfarm	n	E	15.75	79	0.76	0.3
x02n_vfarmE	61015	9	3	1	1500	0.706304	-0.00186004	6.28762e-08	x02_vfarm	n	E	15.75	79	0.76	0.3
x02n_vfarmE	61015	9	3	1	2000	0.714607	0.000308228	-4.35693e-08	x02_vfarm	n	E	15.75	79	0.76	0.3
x02n_vfarmE	61015	9	3	1	2500	0.704278	0.000904278	4.8386e-08	x02_vfarm	n	E	15.75	79	0.76	0.3
x02n_vfarmE	61015	9	3	1	3000	0.812719	-0.00110937	-1.14699e-08	x02_vfarm	n	E	15.75	79	0.76	0.3
x02n_vfarmE	61015	9	3	1	3500	0.386244	-0.00144791	-1.50977e-07	x02_vfarm	n	E	15.75	79	0.76	0.3
x02n_vfarmE	61015	9	3	1	4000	0.798618	0.00616967	9.76696e-08	x02_vfarm	n	E	15.75	79	0.76	0.3
x02n_vfarmE	61015	9	3	1	4500	0.743257	-0.00288077	1.03078e-07	x02_vfarm	n	E	15.75	79	0.76	0.3
x02n_vfarmE	61015	9	3	1	5000	0.54927	-0.00374583	2.89911e-07	x02_vfarm	n	E	15.75	79	0.76	0.3
x02n_vfarmE	61015	9	3	1	5500	0.38689	-0.00497057	4.28901e-07	x02_vfarm	n	E	15.75	79	0.76	0.3
x02n_vfarmE	61015	9	3	1	6000	0.601622	0.00284072	3.72293e-07	x02_vfarm	n	E	15.75	79	0.76	0.3
x02n_vfarmE	61015	9	3	1	6500	0.602491	0.0112121	2.31859e-07	x02_vfarm	n	E	15.75	79	0.76	0.3
x02n_vfarmE	61015	9	3	1	7000	0.678768	-0.00290861	7.24865e-08	x02_vfarm	n	E	15.75	79	0.76	0.3
x02n_vfarmE	61015	9	3	1	7500	0.651846	-0.00487649	9.04435e-09	x02_vfarm	n	E	15.75	79	0.76	0.3
x02n_vfarmE	61015	9	3	1	8000	0.621378	-0.00265442	2.3835e-07	x02_vfarm	n	E	15.75	79	0.76	0.3
x02n_vfarmE	61015	11	3	1	500	0.610007	0.00339154	-2.80263e-09	x02_vfarm	n	E	15.75	79	0.76	0.3
x02n_vfarmE	61015	11	3	1	1000	0.719136	7.57033e-05	1.06081e-08	x02_vfarm	n	E	15.75	79	0.76	0.3
x02n_vfarmE	61015	11	3	1	1500	0.617035	-0.000692966	6.28762e-08	x02_vfarm	n	E	15.75	79	0.76	0.3
x02n_vfarmE	61015	11	3	1	2000	0.708419	-0.00151729	-4.35693e-08	x02_vfarm	n	E	15.75	79	0.76	0.3
x02n_vfarmE	61015	11	3	1	2500	0.692413	0.0021045	4.8386e-08	x02_vfarm	n	E	15.75	79	0.76	0.3
x02n_vfarmE	61015	11	3	1	3000	0.89568	0.000256277	-1.14699e-08	x02_vfarm	n	E	15.75	79	0.76	0.3
x02n_vfarmE	61015	11	3	1	3500	0.869507	-0.000194839	-1.50977e-07	x02_vfarm	n	E	15.75	79	0.76	0.3
x02n_vfarmE	61015	11	3	1	4000	0.757526	0.000339014	9.76696e-08	x02_vfarm	n	E	15.75	79	0.76	0.3
x02n_vfarmE	61015	11	3	1	4500	0.623549	-0.00529749	1.03078e-07	x02_vfarm	n	E	15.75	79	0.76	0.3
x02n_vfarmE	61015	11	3	1	5000	0.521318	-0.000675068	2.89911e-07	x02_vfarm	n	E	15.75	79	0.76	0.3
x02n_vfarmE	61015	11	3	1	5500	0.496075	0.000944184	4.28901e-07	x02_vfarm	n	E	15.75	79	0.76	0.3
x02n_vfarmE	61015	11	3	1	6000	0.506601	0.00270199	3.72293e-07	x02_vfarm	n	E	15.75	79	0.76	0.3
x02n_vfarmE	61015	11	3	1	6500	0.40718	0.0106416	2.31859e-07	x02_vfarm	n	E	15.75	79	0.76	0.3
x02n_vfarmE	61015	11	3	1	7000	0.393178	-0.0104698	7.24865e-08	x02_vfarm	n	E	15.75	79	0.76	0.3
x02n_vfarmE	61015	11	3	1	7500	0.590898	0.00771335	9.04435e-09	x02_vfarm	n	E	15.75	79	0.76	0.3
x02n_vfarmE	61015	11	3	1	8000	0.575637	1.27804e-05	2.3835e-07	x02_vfarm	n	E	15.75	79	0.76	0.3
x02n_vfarmE	61015	3	2	1	500	0.850152	0.00119168	-1.18284e-07	x02_vfarm	n	E	15.75	79	0.76	0.3
x02n_vfarmE	61015	3	2	1	1000	0.909363	-0.00100039	6.1959e-09	x02_vfarm	n	E	15.75	79	0.76	0.3
x02n_vfarmE	61015	3	2	1	1500	0.92467	0.001576	1.73215e-07	x02_vfarm	n	E	15.75	79	0.76	0.3
x02n_vfarmE	61015	3	2	1	2000	0.917646	0.00068859	-2.58126e-08	x02_vfarm	n	E	15.75	79	0.76	0.3
x02n_vfarmE	61015	3	2	1	2500	0.892128	-0.000254916	-1.30169e-07	x02_vfarm	n	E	15.75	79	0.76	0.3
x02n_vfarmE	61015	3	2	1	3000	0.945993	-9.23952e-05	-3.02136e-08	x02_vfarm	n	E	15.75	79	0.76	0.3
x02n_vfarmE	61015	3	2	1	3500	0.906309	-0.00236832	-2.68502e-08	x02_vfarm	n	E	15.75	79	0.76	0.3
x02n_vfarmE	61015	3	2	1	4000	0.914779	0.00060366	1.01044e-07	x02_vfarm	n	E	15.75	79	0.76	0.3
x02n_vfarmE	61015	3	2	1	4500	0.943378	0.00112877	1.33978e-08	x02_vfarm	n	E	15.75	79	0.76	0.3
x02n_vfarmE	61015	3	2	1	5000	0.884609	0.00155322	-2.94639e-08	x02_vfarm	n	E	15.75	79	0.76	0.3
x02n_vfarmE	61015	3	2	1	5500	0.869509	0.00196558	-1.63016e-08	x02_vfarm	n	E	15.75	79	0.76	0.3
x02n_vfarmE	61015	3	2	1	6000	0.898359	-0.00108973	3.45703e-08	x02_vfarm	n	E	15.75	79	0.76	0.3
x02n_vfarmE	61015	3	2	1	6500	0.871615	0.000636111	6.49993e-08	x02_vfarm	n	E	15.75	79	0.76	0.3
x02n_vfarmE	61015	3	2	1	7000	0.843607	0.000259934	1.33651e-07	x02_vfarm	n	E	15.75	79	0.76	0.3
x02n_vfarmE	61015	3	2	1	7500	0.956183	-0.000465934	-3.33362e-08	x02_vfarm	n	E	15.75	79	0.76	0.3
x02n_vfarmE	61015	3	2	1	8000	0.857564	-5.79236e-05	-1.44264e-07	x02_vfarm	n	E	15.75	79	0.76	0.3
x02n_vfarmE	61015	5	2	1	500	0.814643	0.00270549	-1.18284e-07	x02_vfarm	n	E	15.75	79	0.76	0.3
x02n_vfarmE	61015	5	2	1	1000	0.884441	-0.00132418	6.1959e-09	x02_vfarm	n	E	15.75	79	0.76	0.3
x02n_vfarmE	61015	5	2	1	1500	0.794302	0.00156001	1.73215e-07	x02_vfarm	n	E	15.75	79	0.76	0.3
x02n_vfarmE	61015	5	2	1	2000	0.692275	-0.00199049	-2.58126e-08	x02_vfarm	n	E	15.75	79	0.76	0.3
x02n_vfarmE	61015	5	2	1	2500	0.695514	-0.000262303	-1.30169e-07	x02_vfarm	n	E	15.75	79	0.76	0.3
x02n_vfarmE	61015	5	2	1	3000	0.844974	0.000573819	-3.02136e-08	x02_vfarm	n	E	15.75	79	0.76	0.3
x02n_vfarmE	61015	5	2	1	3500	0.872001	0.0011643	-2.68502e-08	x02_vfarm	n	E	15.75	79	0.76	0.3
x02n_vfarmE	61015	5	2	1	4000	0.847526	0.00269154	1.01044e-07	x02_vfarm	n	E	15.75	79	0.76	0.3
x02n_vfarmE	61015	5	2	1	4500	0.8422	-0.00184082	1.33978e-08	x02_vfarm	n	E	15.75	79	0.76	0.3
x02n_vfarmE	61015	5	2	1	5000	0.817657	0.0012105	-2.94639e-08	x02_vfarm	n	E	15.75	79	0.76	0.3
x02n_vfarmE	61015	5	2	1	5500	0.860197	-0.000229644	-1.63016e-08	x02_vfarm	n	E	15.75	79	0.76	0.3
x02n_vfarmE	61015	5	2	1	6000	0.856152	0.000132114	3.45703e-08	x02_vfarm	n	E	15.75	79	0.76	0.3
x02n_vfarmE	61015	5	2	1	6500	0.821655	-0.00105993	6.49993e-08	x02_vfarm	n	E	15.75	79	0.76	0.3
x02n_vfarmE	61015	5	2	1	7000	0.666567	-0.000168307	1.33651e-07	x02_vfarm	n	E	15.75	79	0.76	0.3
x02n_vfarmE	61015	5	2	1	7500	0.915554	0.000724682	-3.33362e-08	x02_vfarm	n	E	15.75	79	0.76	0.3
x02n_vfarmE	61015	5	2	1	8000	0.75889	0.00213913	-1.44264e-07	x02_vfarm	n	E	15.75	79	0.76	0.3
x02n_vfarmE	61015	7	2	1	500	0.599231	-0.000833358	-1.18284e-07	x02_vfarm	n	E	15.75	79	0.76	0.3
x02n_vfarmE	61015	7	2	1	1000	0.954568	0.00197367	6.1959e-09	x02_vfarm	n	E	15.75	79	0.76	0.3
x02n_vfarmE	61015	7	2	1	1500	0.707903	-0.00130385	1.73215e-07	x02_vfarm	n	E	15.75	79	0.76	0.3
x02n_vfarmE	61015	7	2	1	2000	0.856073	0.000147963	-2.58126e-08	x02_vfarm	n	E	15.75	79	0.76	0.3
x02n_vfarmE	61015	7	2	1	2500	0.715533	0.00227047	-1.30169e-07	x02_vfarm	n	E	15.75	79	0.76	0.3
x02n_vfarmE	61015	7	2	1	3000	0.842581	-0.000141666	-3.02136e-08	x02_vfarm	n	E	15.75	79	0.76	0.3
x02n_vfarmE	61015	7	2	1	3500	0.870781	-0.000867803	-2.68502e-08	x02_vfarm	n	E	15.75	79	0.76	0.3
x02n_vfarmE	61015	7	2	1	4000	0.796253	-0.00084738	1.01044e-07	x02_vfarm	n	E	15.75	79	0.76	0.3
x02n_vfarmE	61015	7	2	1	4500	0.822139	-0.00133637	1.33978e-08	x02_vfarm	n	E	15.75	79	0.76	0.3
x02n_vfarmE	61015	7	2	1	5000	0.667241	-0.000743944	-2.94639e-08	x02_vfarm	n	E	15.75	79	0.76	0.3
x02n_vfarmE	61015	7	2	1	5500	0.736647	0.00126733	-1.63016e-08	x02_vfarm	n	E	15.75	79	0.76	0.3
x02n_vfarmE	61015	7	2	1	6000	0.765186	0.000210335	3.45703e-08	x02_vfarm	n	E	15.75	79	0.76	0.3
x02n_vfarmE	61015	7	2	1	6500	0.661268	-0.00129439	6.49993e-08	x02_vfarm	n	E	15.75	79	0.76	0.3
x02n_vfarmE	61015	7	2	1	7000	0.719674	-0.00277397	1.33651e-07	x02_vfarm	n	E	15.75	79	0.76	0.3
x02n_vfarmE	61015	7	2	1	7500	0.941902	0.000699531	-3.33362e-08	x02_vfarm	n	E	15.75	79	0.76	0.3
x02n_vfarmE	61015	7	2	1	8000	0.771773	0.000362971	-1.44264e-07	x02_vfarm	n	E	15.75	79	0.76	0.3
x02n_vfarmE	61015	9	2	1	500	0.566916	-0.00198228	-1.18284e-07	x02_vfarm	n	E	15.75	79	0.76	0.3
x02n_vfarmE	61015	9	2	1	1000	0.69282	0.00351856	6.1959e-09	x02_vfarm	n	E	15.75	79	0.76	0.3
x02n_vfarmE	61015	9	2	1	1500	0.717864	0.000212971	1.73215e-07	x02_vfarm	n	E	15.75	79	0.76	0.3
x02n_vfarmE	61015	9	2	1	2000	0.676189	-5.51523e-07	-2.58126e-08	x02_vfarm	n	E	15.75	79	0.76	0.3
x02n_vfarmE	61015	9	2	1	2500	0.758701	-0.0021159	-1.30169e-07	x02_vfarm	n	E	15.75	79	0.76	0.3
x02n_vfarmE	61015	9	2	1	3000	0.789619	0.00232504	-3.02136e-08	x02_vfarm	n	E	15.75	79	0.76	0.3
x02n_vfarmE	61015	9	2	1	3500	0.687343	-0.00209249	-2.68502e-08	x02_vfarm	n	E	15.75	79	0.76	0.3
x02n_vfarmE	61015	9	2	1	4000	0.754475	-0.00133055	1.01044e-07	x02_vfarm	n	E	15.75	79	0.76	0.3
x02n_vfarmE	61015	9	2	1	4500	0.741406	0.00127472	1.33978e-08	x02_vfarm	n	E	15.75	79	0.76	0.3
x02n_vfarmE	61015	9	2	1	5000	0.500657	-0.00112036	-2.94639e-08	x02_vfarm	n	E	15.75	79	0.76	0.3
x02n_vfarmE	61015	9	2	1	5500	0.58955	0.00340276	-1.63016e-08	x02_vfarm	n	E	15.75	79	0.76	0.3
x02n_vfarmE	61015	9	2	1	6000	0.663105	-0.000281111	3.45703e-08	x02_vfarm	n	E	15.75	79	0.76	0.3
x02n_vfarmE	61015	9	2	1	6500	0.767176	0.00703695	6.49993e-08	x02_vfarm	n	E	15.75	79	0.76	0.3
x02n_vfarmE	61015	9	2	1	7000	0.627026	-0.00309074	1.33651e-07	x02_vfarm	n	E	15.75	79	0.76	0.3
x02n_vfarmE	61015	9	2	1	7500	0.906253	0.000401905	-3.33362e-08	x02_vfarm	n	E	15.75	79	0.76	0.3
x02n_vfarmE	61015	9	2	1	8000	0.716296	0.000916528	-1.44264e-07	x02_vfarm	n	E	15.75	79	0.76	0.3
x02n_vfarmE	61015	11	2	1	500	0.564012	0.00220682	-1.18284e-07	x02_vfarm	n	E	15.75	79	0.76	0.3
x02n_vfarmE	61015	11	2	1	1000	0.516304	-0.000722954	6.1959e-09	x02_vfarm	n	E	15.75	79	0.76	0.3
x02n_vfarmE	61015	11	2	1	1500	0.597792	-4.08337e-05	1.73215e-07	x02_vfarm	n	E	15.75	79	0.76	0.3
x02n_vfarmE	61015	11	2	1	2000	0.734255	0.00166772	-2.58126e-08	x02_vfarm	n	E	15.75	79	0.76	0.3
x02n_vfarmE	61015	11	2	1	2500	0.53084	-0.00133205	-1.30169e-07	x02_vfarm	n	E	15.75	79	0.76	0.3
x02n_vfarmE	61015	11	2	1	3000	0.764375	-0.00166034	-3.02136e-08	x02_vfarm	n	E	15.75	79	0.76	0.3
x02n_vfarmE	61015	11	2	1	3500	0.748792	0.000573729	-2.68502e-08	x02_vfarm	n	E	15.75	79	0.76	0.3
x02n_vfarmE	61015	11	2	1	4000	0.61471	0.0019338	1.01044e-07	x02_vfarm	n	E	15.75	79	0.76	0.3
x02n_vfarmE	61015	11	2	1	4500	0.744552	0.00244793	1.33978e-08	x02_vfarm	n	E	15.75	79	0.76	0.3
x02n_vfarmE	61015	11	2	1	5000	0.465778	-0.000115358	-2.94639e-08	x02_vfarm	n	E	15.75	79	0.76	0.3
x02n_vfarmE	61015	11	2	1	5500	0.549638	0.00074357	-1.63016e-08	x02_vfarm	n	E	15.75	79	0.76	0.3
x02n_vfarmE	61015	11	2	1	6000	0.501759	1.61719e-05	3.45703e-08	x02_vfarm	n	E	15.75	79	0.76	0.3
x02n_vfarmE	61015	11	2	1	6500	0.687036	0.00355748	6.49993e-08	x02_vfarm	n	E	15.75	79	0.76	0.3
x02n_vfarmE	61015	11	2	1	7000	0.436618	0.00120718	1.33651e-07	x02_vfarm	n	E	15.75	79	0.76	0.3
x02n_vfarmE	61015	11	2	1	7500	0.69641	-0.00150597	-3.33362e-08	x02_vfarm	n	E	15.75	79	0.76	0.3
x02n_vfarmE	61015	11	2	1	8000	0.388994	0.00163192	-1.44264e-07	x02_vfarm	n	E	15.75	79	0.76	0.3
x02y_vfarmE	61015	3	1	1	500	0.802002	-0.00124092	-3.68187e-08	x02_vfarm	y	E	14.5	83.3	1.5	0.6
x02y_vfarmE	61015	3	1	1	1000	0.95572	-0.000297167	-2.80722e-09	x02_vfarm	y	E	14.5	83.3	1.5	0.6
x02y_vfarmE	61015	3	1	1	1500	0.874717	0.00024052	2.94494e-08	x02_vfarm	y	E	14.5	83.3	1.5	0.6
x02y_vfarmE	61015	3	1	1	2000	0.881111	0.000658845	-1.23328e-07	x02_vfarm	y	E	14.5	83.3	1.5	0.6
x02y_vfarmE	61015	3	1	1	2500	0.855677	0.000666776	-1.44687e-07	x02_vfarm	y	E	14.5	83.3	1.5	0.6
x02y_vfarmE	61015	3	1	1	3000	0.925331	-0.000660973	4.92017e-08	x02_vfarm	y	E	14.5	83.3	1.5	0.6
x02y_vfarmE	61015	3	1	1	3500	0.896438	-0.00152228	1.10709e-07	x02_vfarm	y	E	14.5	83.3	1.5	0.6
x02y_vfarmE	61015	3	1	1	4000	0.936879	-0.000493196	2.84243e-08	x02_vfarm	y	E	14.5	83.3	1.5	0.6
x02y_vfarmE	61015	3	1	1	4500	0.913151	-0.00110653	-4.03391e-08	x02_vfarm	y	E	14.5	83.3	1.5	0.6
x02y_vfarmE	61015	3	1	1	5000	0.892065	0.0040759	3.94237e-08	x02_vfarm	y	E	14.5	83.3	1.5	0.6
x02y_vfarmE	61015	3	1	1	5500	0.908737	-0.00114257	1.33671e-07	x02_vfarm	y	E	14.5	83.3	1.5	0.6
x02y_vfarmE	61015	3	1	1	6000	0.834768	0.00022493	1.08218e-07	x02_vfarm	y	E	14.5	83.3	1.5	0.6
x02y_vfarmE	61015	3	1	1	6500	0.877127	0.00354568	-1.67097e-08	x02_vfarm	y	E	14.5	83.3	1.5	0.6
x02y_vfarmE	61015	3	1	1	7000	0.83453	0.000156728	-1.81808e-07	x02_vfarm	y	E	14.5	83.3	1.5	0.6
x02y_vfarmE	61015	3	1	1	7500	0.94441	-0.0015496	1.51299e-08	x02_vfarm	y	E	14.5	83.3	1.5	0.6
x02y_vfarmE	61015	3	1	1	8000	0.874657	0.00167723	-2.95379e-08	x02_vfarm	y	E	14.5	83.3	1.5	0.6
x02y_vfarmE	61015	5	1	1	500	0.819363	-0.00135693	-3.68187e-08	x02_vfarm	y	E	14.5	83.3	1.5	0.6
x02y_vfarmE	61015	5	1	1	1000	0.86058	-0.000963825	-2.80722e-09	x02_vfarm	y	E	14.5	83.3	1.5	0.6
x02y_vfarmE	61015	5	1	1	1500	0.82199	0.000897655	2.94494e-08	x02_vfarm	y	E	14.5	83.3	1.5	0.6
x02y_vfarmE	61015	5	1	1	2000	0.72894	0.00120836	-1.23328e-07	x02_vfarm	y	E	14.5	83.3	1.5	0.6
x02y_vfarmE	61015	5	1	1	2500	0.704617	0.00283241	-1.44687e-07	x02_vfarm	y	E	14.5	83.3	1.5	0.6
x02y_vfarmE	61015	5	1	1	3000	0.787823	-0.00253302	4.92017e-08	x02_vfarm	y	E	14.5	83.3	1.5	0.6
x02y_vfarmE	61015	5	1	1	3500	0.882843	0.00018449	1.10709e-07	x02_vfarm	y	E	14.5	83.3	1.5	0.6
x02y_vfarmE	61015	5	1	1	4000	0.876233	0.00111669	2.84243e-08	x02_vfarm	y	E	14.5	83.3	1.5	0.6
x02y_vfarmE	61015	5	1	1	4500	0.66818	-0.000426053	-4.03391e-08	x02_vfarm	y	E	14.5	83.3	1.5	0.6
x02y_vfarmE	61015	5	1	1	5000	0.759688	8.7247e-05	3.94237e-08	x02_vfarm	y	E	14.5	83.3	1.5	0.6
x02y_vfarmE	61015	5	1	1	5500	0.636866	-0.000644964	1.33671e-07	x02_vfarm	y	E	14.5	83.3	1.5	0.6
x02y_vfarmE	61015	5	1	1	6000	0.67336	-0.000100963	1.08218e-07	x02_vfarm	y	E	14.5	83.3	1.5	0.6
x02y_vfarmE	61015	5	1	1	6500	0.691666	0.000631476	-1.67097e-08	x02_vfarm	y	E	14.5	83.3	1.5	0.6
x02y_vfarmE	61015	5	1	1	7000	0.463254	-0.0021754	-1.81808e-07	x02_vfarm	y	E	14.5	83.3	1.5	0.6
x02y_vfarmE	61015	5	1	1	7500	0.861149	0.00206194	1.51299e-08	x02_vfarm	y	E	14.5	83.3	1.5	0.6
x02y_vfarmE	61015	5	1	1	8000	0.629544	-0.00156562	-2.95379e-08	x02_vfarm	y	E	14.5	83.3	1.5	0.6
x02y_vfarmE	61015	7	1	1	500	0.603102	-0.00149704	-3.68187e-08	x02_vfarm	y	E	14.5	83.3	1.5	0.6
x02y_vfarmE	61015	7	1	1	1000	0.643906	-0.000955939	-2.80722e-09	x02_vfarm	y	E	14.5	83.3	1.5	0.6
x02y_vfarmE	61015	7	1	1	1500	0.456578	0.000654717	2.94494e-08	x02_vfarm	y	E	14.5	83.3	1.5	0.6
x02y_vfarmE	61015	7	1	1	2000	0.604016	0.00316637	-1.23328e-07	x02_vfarm	y	E	14.5	83.3	1.5	0.6
x02y_vfarmE	61015	7	1	1	2500	0.683123	0.00255927	-1.44687e-07	x02_vfarm	y	E	14.5	83.3	1.5	0.6
x02y_vfarmE	61015	7	1	1	3000	0.716625	1.28135e-06	4.92017e-08	x02_vfarm	y	E	14.5	83.3	1.5	0.6
x02y_vfarmE	61015	7	1	1	3500	0.437617	0.000854401	1.10709e-07	x02_vfarm	y	E	14.5	83.3	1.5	0.6
x02y_vfarmE	61015	7	1	1	4000	0.693471	-0.000499565	2.84243e-08	x02_vfarm	y	E	14.5	83.3	1.5	0.6
x02y_vfarmE	61015	7	1	1	4500	0.604705	-0.00156111	-4.03391e-08	x02_vfarm	y	E	14.5	83.3	1.5	0.6
x02y_vfarmE	61015	7	1	1	5000	0.558926	0.00200648	3.94237e-08	x02_vfarm	y	E	14.5	83.3	1.5	0.6
x02y_vfarmE	61015	7	1	1	5500	0.672162	0.00346478	1.33671e-07	x02_vfarm	y	E	14.5	83.3	1.5	0.6
x02y_vfarmE	61015	7	1	1	6000	0.527034	0.00523498	1.08218e-07	x02_vfarm	y	E	14.5	83.3	1.5	0.6
x02y_vfarmE	61015	7	1	1	6500	0.616742	0.00442272	-1.67097e-08	x02_vfarm	y	E	14.5	83.3	1.5	0.6
x02y_vfarmE	61015	7	1	1	7000	0.31733	-0.000691188	-1.81808e-07	x02_vfarm	y	E	14.5	83.3	1.5	0.6
x02y_vfarmE	61015	7	1	1	7500	0.67088	-0.00247872	1.51299e-08	x02_vfarm	y	E	14.5	83.3	1.5	0.6
x02y_vfarmE	61015	7	1	1	8000	0.615874	0.00017092	-2.95379e-08	x02_vfarm	y	E	14.5	83.3	1.5	0.6
x02y_vfarmE	61015	9	1	1	500	0.525892	-0.000109001	-3.68187e-08	x02_vfarm	y	E	14.5	83.3	1.5	0.6
x02y_vfarmE	61015	9	1	1	1000	0.701544	0.000393103	-2.80722e-09	x02_vfarm	y	E	14.5	83.3	1.5	0.6
x02y_vfarmE	61015	9	1	1	1500	0.696226	0.00152258	2.94494e-08	x02_vfarm	y	E	14.5	83.3	1.5	0.6
x02y_vfarmE	61015	9	1	1	2000	0.544465	0.000958073	-1.23328e-07	x02_vfarm	y	E	14.5	83.3	1.5	0.6
x02y_vfarmE	61015	9	1	1	2500	0.549637	0.00131516	-1.44687e-07	x02_vfarm	y	E	14.5	83.3	1.5	0.6
x02y_vfarmE	61015	9	1	1	3000	0.862265	-0.00154675	4.92017e-08	x02_vfarm	y	E	14.5	83.3	1.5	0.6
x02y_vfarmE	61015	9	1	1	3500	0.296743	0.001078	1.10709e-07	x02_vfarm	y	E	14.5	83.3	1.5	0.6
x02y_vfarmE	61015	9	1	1	4000	0.681546	-8.11584e-05	2.84243e-08	x02_vfarm	y	E	14.5	83.3	1.5	0.6
x02y_vfarmE	61015	9	1	1	4500	0.482004	-0.00532661	-4.03391e-08	x02_vfarm	y	E	14.5	83.3	1.5	0.6
x02y_vfarmE	61015	9	1	1	5000	0.56641	-0.00032433	3.94237e-08	x02_vfarm	y	E	14.5	83.3	1.5	0.6
x02y_vfarmE	61015	9	1	1	5500	0.563431	-0.00350723	1.33671e-07	x02_vfarm	y	E	14.5	83.3	1.5	0.6
x02y_vfarmE	61015	9	1	1	6000	0.535731	0.000286418	1.08218e-07	x02_vfarm	y	E	14.5	83.3	1.5	0.6
x02y_vfarmE	61015	9	1	1	6500	0.520681	0.00169645	-1.67097e-08	x02_vfarm	y	E	14.5	83.3	1.5	0.6
x02y_vfarmE	61015	9	1	1	7000	0.369086	-0.00461218	-1.81808e-07	x02_vfarm	y	E	14.5	83.3	1.5	0.6
x02y_vfarmE	61015	9	1	1	7500	0.702623	0.000852592	1.51299e-08	x02_vfarm	y	E	14.5	83.3	1.5	0.6
x02y_vfarmE	61015	9	1	1	8000	0.436558	-0.00015452	-2.95379e-08	x02_vfarm	y	E	14.5	83.3	1.5	0.6
x02y_vfarmE	61015	11	1	1	500	0.370723	-0.00206677	-3.68187e-08	x02_vfarm	y	E	14.5	83.3	1.5	0.6
x02y_vfarmE	61015	11	1	1	1000	0.621817	-0.00105341	-2.80722e-09	x02_vfarm	y	E	14.5	83.3	1.5	0.6
x02y_vfarmE	61015	11	1	1	1500	0.449479	-0.000237016	2.94494e-08	x02_vfarm	y	E	14.5	83.3	1.5	0.6
x02y_vfarmE	61015	11	1	1	2000	0.389574	-0.000864094	-1.23328e-07	x02_vfarm	y	E	14.5	83.3	1.5	0.6
x02y_vfarmE	61015	11	1	1	2500	0.303206	-0.00083113	-1.44687e-07	x02_vfarm	y	E	14.5	83.3	1.5	0.6
x02y_vfarmE	61015	11	1	1	3000	0.75251	-0.00145374	4.92017e-08	x02_vfarm	y	E	14.5	83.3	1.5	0.6
x02y_vfarmE	61015	11	1	1	3500	0.528676	0.00392858	1.10709e-07	x02_vfarm	y	E	14.5	83.3	1.5	0.6
x02y_vfarmE	61015	11	1	1	4000	0.582451	0.00234201	2.84243e-08	x02_vfarm	y	E	14.5	83.3	1.5	0.6
x02y_vfarmE	61015	11	1	1	4500	0.450752	1.39232e-06	-4.03391e-08	x02_vfarm	y	E	14.5	83.3	1.5	0.6
x02y_vfarmE	61015	11	1	1	5000	0.271464	-0.00540056	3.94237e-08	x02_vfarm	y	E	14.5	83.3	1.5	0.6
x02y_vfarmE	61015	11	1	1	5500	0.50448	-0.00308206	1.33671e-07	x02_vfarm	y	E	14.5	83.3	1.5	0.6
x02y_vfarmE	61015	11	1	1	6000	0.225207	0.00512683	1.08218e-07	x02_vfarm	y	E	14.5	83.3	1.5	0.6
x02y_vfarmE	61015	11	1	1	6500	0.261983	-0.00142112	-1.67097e-08	x02_vfarm	y	E	14.5	83.3	1.5	0.6
x02y_vfarmE	61015	11	1	1	7000	0.449845	0.000333959	-1.81808e-07	x02_vfarm	y	E	14.5	83.3	1.5	0.6
x02y_vfarmE	61015	11	1	1	7500	0.730942	0.00240445	1.51299e-08	x02_vfarm	y	E	14.5	83.3	1.5	0.6
x02y_vfarmE	61015	11	1	1	8000	0.496614	0.00263441	-2.95379e-08	x02_vfarm	y	E	14.5	83.3	1.5	0.6
x02y_vfarmE	61015	3	3	1	500	0.855316	0.000615068	2.76451e-07	x02_vfarm	y	E	14.5	83.3	1.5	0.6
x02y_vfarmE	61015	3	3	1	1000	0.958211	2.27401e-05	2.17304e-08	x02_vfarm	y	E	14.5	83.3	1.5	0.6
x02y_vfarmE	61015	3	3	1	1500	0.925225	-0.00113227	-3.1022e-08	x02_vfarm	y	E	14.5	83.3	1.5	0.6
x02y_vfarmE	61015	3	3	1	2000	0.897348	-0.000325414	-1.70218e-07	x02_vfarm	y	E	14.5	83.3	1.5	0.6
x02y_vfarmE	61015	3	3	1	2500	0.598281	0.00704893	8.89741e-08	x02_vfarm	y	E	14.5	83.3	1.5	0.6
x02y_vfarmE	61015	3	3	1	3000	0.917056	-0.000911333	5.08146e-08	x02_vfarm	y	E	14.5	83.3	1.5	0.6
x02y_vfarmE	61015	3	3	1	3500	0.824955	-0.0006675	3.46492e-07	x02_vfarm	y	E	14.5	83.3	1.5	0.6
x02y_vfarmE	61015	3	3	1	4000	0.837063	-0.00223666	4.60597e-07	x02_vfarm	y	E	14.5	83.3	1.5	0.6
x02y_vfarmE	61015	3	3	1	4500	0.89234	-0.00102563	-4.17134e-07	x02_vfarm	y	E	14.5	83.3	1.5	0.6
x02y_vfarmE	61015	3	3	1	5000	0.763728	0.0013642	-1.08946e-08	x02_vfarm	y	E	14.5	83.3	1.5	0.6
x02y_vfarmE	61015	3	3	1	5500	0.753024	0.0054167	2.33072e-07	x02_vfarm	y	E	14.5	83.3	1.5	0.6
x02y_vfarmE	61015	3	3	1	6000	0.759293	-0.00055301	1.59062e-07	x02_vfarm	y	E	14.5	83.3	1.5	0.6
x02y_vfarmE	61015	3	3	1	6500	0.847485	0.00271999	-9.78273e-08	x02_vfarm	y	E	14.5	83.3	1.5	0.6
x02y_vfarmE	61015	3	3	1	7000	0.596881	-0.00398637	-4.14278e-07	x02_vfarm	y	E	14.5	83.3	1.5	0.6
x02y_vfarmE	61015	3	3	1	7500	0.506031	-0.00383339	-1.8089e-07	x02_vfarm	y	E	14.5	83.3	1.5	0.6
x02y_vfarmE	61015	3	3	1	8000	0.59205	-0.001771	-3.69888e-08	x02_vfarm	y	E	14.5	83.3	1.5	0.6
x02y_vfarmE	61015	5	3	1	500	0.431631	-0.00397732	2.76451e-07	x02_vfarm	y	E	14.5	83.3	1.5	0.6
x02y_vfarmE	61015	5	3	1	1000	0.848499	0.00103046	2.17304e-08	x02_vfarm	y	E	14.5	83.3	1.5	0.6
x02y_vfarmE	61015	5	3	1	1500	0.535748	-0.00688272	-3.1022e-08	x02_vfarm	y	E	14.5	83.3	1.5	0.6
x02y_vfarmE	61015	5	3	1	2000	0.749387	0.000510184	-1.70218e-07	x02_vfarm	y	E	14.5	83.3	1.5	0.6
x02y_vfarmE	61015	5	3	1	2500	0.572355	0.00612418	8.89741e-08	x02_vfarm	y	E	14.5	83.3	1.5	0.6
x02y_vfarmE	61015	5	3	1	3000	0.882276	-0.000982323	5.08146e-08	x02_vfarm	y	E	14.5	83.3	1.5	0.6
x02y_vfarmE	61015	5	3	1	3500	0.778532	0.00294252	3.46492e-07	x02_vfarm	y	E	14.5	83.3	1.5	0.6
x02y_vfarmE	61015	5	3	1	4000	0.763412	0.00186067	4.60597e-07	x02_vfarm	y	E	14.5	83.3	1.5	0.6
x02y_vfarmE	61015	5	3	1	4500	0.815042	-0.00124811	-4.17134e-07	x02_vfarm	y	E	14.5	83.3	1.5	0.6
x02y_vfarmE	61015	5	3	1	5000	0.617745	0.00184476	-1.08946e-08	x02_vfarm	y	E	14.5	83.3	1.5	0.6
x02y_vfarmE	61015	5	3	1	5500	0.652021	0.00122393	2.33072e-07	x02_vfarm	y	E	14.5	83.3	1.5	0.6
x02y_vfarmE	61015	5	3	1	6000	0.519182	0.0028447	1.59062e-07	x02_vfarm	y	E	14.5	83.3	1.5	0.6
x02y_vfarmE	61015	5	3	1	6500	0.694982	-0.000599198	-9.78273e-08	x02_vfarm	y	E	14.5	83.3	1.5	0.6
x02y_vfarmE	61015	5	3	1	7000	0.432555	-0.00531342	-4.14278e-07	x02_vfarm	y	E	14.5	83.3	1.5	0.6
x02y_vfarmE	61015	5	3	1	7500	0.742613	0.000891176	-1.8089e-07	x02_vfarm	y	E	14.5	83.3	1.5	0.6
x02y_vfarmE	61015	5	3	1	8000	0.710461	-0.00230601	-3.69888e-08	x02_vfarm	y	E	14.5	83.3	1.5	0.6
x02y_vfarmE	61015	7	3	1	500	0.709207	0.000664272	2.76451e-07	x02_vfarm	y	E	14.5	83.3	1.5	0.6
x02y_vfarmE	61015	7	3	1	1000	0.708804	-0.00143446	2.17304e-08	x02_vfarm	y	E	14.5	83.3	1.5	0.6
x02y_vfarmE	61015	7	3	1	1500	0.734601	-0.000516771	-3.1022e-08	x02_vfarm	y	E	14.5	83.3	1.5	0.6
x02y_vfarmE	61015	7	3	1	2000	0.450684	-0.00294448	-1.70218e-07	x02_vfarm	y	E	14.5	83.3	1.5	0.6
x02y_vfarmE	61015	7	3	1	2500	0.591017	0.00611198	8.89741e-08	x02_vfarm	y	E	14.5	83.3	1.5	0.6
x02y_vfarmE	61015	7	3	1	3000	0.827674	0.0011144	5.08146e-08	x02_vfarm	y	E	14.5	83.3	1.5	0.6
x02y_vfarmE	61015	7	3	1	3500	0.815748	0.000942296	3.46492e-07	x02_vfarm	y	E	14.5	83.3	1.5	0.6
x02y_vfarmE	61015	7	3	1	4000	0.680593	-0.00183791	4.60597e-07	x02_vfarm	y	E	14.5	83.3	1.5	0.6
x02y_vfarmE	61015	7	3	1	4500	0.727186	-0.000598065	-4.17134e-07	x02_vfarm	y	E	14.5	83.3	1.5	0.6
x02y_vfarmE	61015	7	3	1	5000	0.663128	-0.0014459	-1.08946e-08	x02_vfarm	y	E	14.5	83.3	1.5	0.6
x02y_vfarmE	61015	7	3	1	5500	0.78923	0.00448272	2.33072e-07	x02_vfarm	y	E	14.5	83.3	1.5	0.6
x02y_vfarmE	61015	7	3	1	6000	0.659018	-0.00401027	1.59062e-07	x02_vfarm	y	E	14.5	83.3	1.5	0.6
x02y_vfarmE	61015	7	3	1	6500	0.747398	-0.00215169	-9.78273e-08	x02_vfarm	y	E	14.5	83.3	1.5	0.6
x02y_vfarmE	61015	7	3	1	7000	0.54044	-0.00395152	-4.14278e-07	x02_vfarm	y	E	14.5	83.3	1.5	0.6
x02y_vfarmE	61015	7	3	1	7500	0.733664	-0.000859565	-1.8089e-07	x02_vfarm	y	E	14.5	83.3	1.5	0.6
x02y_vfarmE	61015	7	3	1	8000	0.784367	0.000594924	-3.69888e-08	x02_vfarm	y	E	14.5	83.3	1.5	0.6
x02y_vfarmE	61015	9	3	1	500	0.614442	0.00587396	2.76451e-07	x02_vfarm	y	E	14.5	83.3	1.5	0.6
x02y_vfarmE	61015	9	3	1	1000	0.594578	-0.00129596	2.17304e-08	x02_vfarm	y	E	14.5	83.3	1.5	0.6
x02y_vfarmE	61015	9	3	1	1500	0.601133	-0.00161335	-3.1022e-08	x02_vfarm	y	E	14.5	83.3	1.5	0.6
x02y_vfarmE	61015	9	3	1	2000	0.64837	-0.00252285	-1.70218e-07	x02_vfarm	y	E	14.5	83.3	1.5	0.6
x02y_vfarmE	61015	9	3	1	2500	0.558051	0.00956413	8.89741e-08	x02_vfarm	y	E	14.5	83.3	1.5	0.6
x02y_vfarmE	61015	9	3	1	3000	0.773931	-0.00276657	5.08146e-08	x02_vfarm	y	E	14.5	83.3	1.5	0.6
x02y_vfarmE	61015	9	3	1	3500	0.632447	-0.00222681	3.46492e-07	x02_vfarm	y	E	14.5	83.3	1.5	0.6
x02y_vfarmE	61015	9	3	1	4000	0.74008	0.00242284	4.60597e-07	x02_vfarm	y	E	14.5	83.3	1.5	0.6
x02y_vfarmE	61015	9	3	1	4500	0.808127	-0.000970642	-4.17134e-07	x02_vfarm	y	E	14.5	83.3	1.5	0.6
x02y_vfarmE	61015	9	3	1	5000	0.565925	0.00762118	-1.08946e-08	x02_vfarm	y	E	14.5	83.3	1.5	0.6
x02y_vfarmE	61015	9	3	1	5500	0.646995	0.00187389	2.33072e-07	x02_vfarm	y	E	14.5	83.3	1.5	0.6
x02y_vfarmE	61015	9	3	1	6000	0.444267	-0.00950011	1.59062e-07	x02_vfarm	y	E	14.5	83.3	1.5	0.6
x02y_vfarmE	61015	9	3	1	6500	0.737151	0.0108334	-9.78273e-08	x02_vfarm	y	E	14.5	83.3	1.5	0.6
x02y_vfarmE	61015	9	3	1	7000	0.572272	-0.00220372	-4.14278e-07	x02_vfarm	y	E	14.5	83.3	1.5	0.6
x02y_vfarmE	61015	9	3	1	7500	0.606549	-0.00174597	-1.8089e-07	x02_vfarm	y	E	14.5	83.3	1.5	0.6
x02y_vfarmE	61015	9	3	1	8000	0.794794	0.000259996	-3.69888e-08	x02_vfarm	y	E	14.5	83.3	1.5	0.6
x02y_vfarmE	61015	11	3	1	500	0.416003	0.00394473	2.76451e-07	x02_vfarm	y	E	14.5	83.3	1.5	0.6
x02y_vfarmE	61015	11	3	1	1000	0.413213	-4.77434e-05	2.17304e-08	x02_vfarm	y	E	14.5	83.3	1.5	0.6
x02y_vfarmE	61015	11	3	1	1500	0.325444	-0.00269041	-3.1022e-08	x02_vfarm	y	E	14.5	83.3	1.5	0.6
x02y_vfarmE	61015	11	3	1	2000	0.568268	-0.000994874	-1.70218e-07	x02_vfarm	y	E	14.5	83.3	1.5	0.6
x02y_vfarmE	61015	11	3	1	2500	0.4818	-0.00335563	8.89741e-08	x02_vfarm	y	E	14.5	83.3	1.5	0.6
x02y_vfarmE	61015	11	3	1	3000	0.592083	0.00200933	5.08146e-08	x02_vfarm	y	E	14.5	83.3	1.5	0.6
x02y_vfarmE	61015	11	3	1	3500	0.382226	-0.0083638	3.46492e-07	x02_vfarm	y	E	14.5	83.3	1.5	0.6
x02y_vfarmE	61015	11	3	1	4000	0.570977	-0.000726391	4.60597e-07	x02_vfarm	y	E	14.5	83.3	1.5	0.6
x02y_vfarmE	61015	11	3	1	4500	0.52557	0.00306474	-4.17134e-07	x02_vfarm	y	E	14.5	83.3	1.5	0.6
x02y_vfarmE	61015	11	3	1	5000	0.348242	-0.0132309	-1.08946e-08	x02_vfarm	y	E	14.5	83.3	1.5	0.6
x02y_vfarmE	61015	11	3	1	5500	0.351032	0.0037236	2.33072e-07	x02_vfarm	y	E	14.5	83.3	1.5	0.6
x02y_vfarmE	61015	11	3	1	6000	0.315424	-0.00854869	1.59062e-07	x02_vfarm	y	E	14.5	83.3	1.5	0.6
x02y_vfarmE	61015	11	3	1	6500	0.317987	0.00226918	-9.78273e-08	x02_vfarm	y	E	14.5	83.3	1.5	0.6
x02y_vfarmE	61015	11	3	1	7000	0.305534	-0.00308698	-4.14278e-07	x02_vfarm	y	E	14.5	83.3	1.5	0.6
x02y_vfarmE	61015	11	3	1	7500	0.411725	0.00223033	-1.8089e-07	x02_vfarm	y	E	14.5	83.3	1.5	0.6
x02y_vfarmE	61015	11	3	1	8000	0.414665	0.00035254	-3.69888e-08	x02_vfarm	y	E	14.5	83.3	1.5	0.6
x02y_vfarmE	61015	3	2	1	500	0.908649	0.00128301	-1.39228e-07	x02_vfarm	y	E	14.5	83.3	1.5	0.6
x02y_vfarmE	61015	3	2	1	1000	0.864015	-0.00227543	-7.57961e-08	x02_vfarm	y	E	14.5	83.3	1.5	0.6
x02y_vfarmE	61015	3	2	1	1500	0.93939	-0.000433561	-3.0938e-08	x02_vfarm	y	E	14.5	83.3	1.5	0.6
x02y_vfarmE	61015	3	2	1	2000	0.961247	-0.000194214	6.7184e-08	x02_vfarm	y	E	14.5	83.3	1.5	0.6
x02y_vfarmE	61015	3	2	1	2500	0.935224	0.00132423	1.18094e-08	x02_vfarm	y	E	14.5	83.3	1.5	0.6
x02y_vfarmE	61015	3	2	1	3000	0.959111	-0.000783805	6.11092e-08	x02_vfarm	y	E	14.5	83.3	1.5	0.6
x02y_vfarmE	61015	3	2	1	3500	0.962059	0.00123007	6.92743e-08	x02_vfarm	y	E	14.5	83.3	1.5	0.6
x02y_vfarmE	61015	3	2	1	4000	0.936716	-0.00018281	-7.00455e-08	x02_vfarm	y	E	14.5	83.3	1.5	0.6
x02y_vfarmE	61015	3	2	1	4500	0.95644	0.000277232	3.13155e-09	x02_vfarm	y	E	14.5	83.3	1.5	0.6
x02y_vfarmE	61015	3	2	1	5000	0.934305	0.000786669	-4.21784e-09	x02_vfarm	y	E	14.5	83.3	1.5	0.6
x02y_vfarmE	61015	3	2	1	5500	0.946528	-8.40041e-05	8.50063e-08	x02_vfarm	y	E	14.5	83.3	1.5	0.6
x02y_vfarmE	61015	3	2	1	6000	0.781215	-0.00197144	-4.5429e-08	x02_vfarm	y	E	14.5	83.3	1.5	0.6
x02y_vfarmE	61015	3	2	1	6500	0.905923	0.00238736	6.90582e-08	x02_vfarm	y	E	14.5	83.3	1.5	0.6
x02y_vfarmE	61015	3	2	1	7000	0.842246	-6.15801e-05	-8.6794e-09	x02_vfarm	y	E	14.5	83.3	1.5	0.6
x02y_vfarmE	61015	3	2	1	7500	0.957205	-0.000326582	-2.69549e-08	x02_vfarm	y	E	14.5	83.3	1.5	0.6
x02y_vfarmE	61015	3	2	1	8000	0.930912	-0.000561482	-3.17277e-08	x02_vfarm	y	E	14.5	83.3	1.5	0.6
x02y_vfarmE	61015	5	2	1	500	0.478082	-0.00758864	-1.39228e-07	x02_vfarm	y	E	14.5	83.3	1.5	0.6
x02y_vfarmE	61015	5	2	1	1000	0.911458	0.00234035	-7.57961e-08	x02_vfarm	y	E	14.5	83.3	1.5	0.6
x02y_vfarmE	61015	5	2	1	1500	0.914985	0.00129389	-3.0938e-08	x02_vfarm	y	E	14.5	83.3	1.5	0.6
x02y_vfarmE	61015	5	2	1	2000	0.821514	0.00181517	6.7184e-08	x02_vfarm	y	E	14.5	83.3	1.5	0.6
x02y_vfarmE	61015	5	2	1	2500	0.865438	0.00398205	1.18094e-08	x02_vfarm	y	E	14.5	83.3	1.5	0.6
x02y_vfarmE	61015	5	2	1	3000	0.891964	0.000193517	6.11092e-08	x02_vfarm	y	E	14.5	83.3	1.5	0.6
x02y_vfarmE	61015	5	2	1	3500	0.803971	-0.000885473	6.92743e-08	x02_vfarm	y	E	14.5	83.3	1.5	0.6
x02y_vfarmE	61015	5	2	1	4000	0.850097	-9.65842e-05	-7.00455e-08	x02_vfarm	y	E	14.5	83.3	1.5	0.6
x02y_vfarmE	61015	5	2	1	4500	0.845402	-0.000107493	3.13155e-09	x02_vfarm	y	E	14.5	83.3	1.5	0.6
x02y_vfarmE	61015	5	2	1	5000	0.680509	0.000506922	-4.21784e-09	x02_vfarm	y	E	14.5	83.3	1.5	0.6
x02y_vfarmE	61015	5	2	1	5500	0.801202	0.00215576	8.50063e-08	x02_vfarm	y	E	14.5	83.3	1.5	0.6
x02y_vfarmE	61015	5	2	1	6000	0.251356	-0.0123032	-4.5429e-08	x02_vfarm	y	E	14.5	83.3	1.5	0.6
x02y_vfarmE	61015	5	2	1	6500	0.244359	0.00568573	6.90582e-08	x02_vfarm	y	E	14.5	83.3	1.5	0.6
x02y_vfarmE	61015	5	2	1	7000	0.737517	0.00597584	-8.6794e-09	x02_vfarm	y	E	14.5	83.3	1.5	0.6
x02y_vfarmE	61015	5	2	1	7500	0.800641	-0.00167915	-2.69549e-08	x02_vfarm	y	E	14.5	83.3	1.5	0.6
x02y_vfarmE	61015	5	2	1	8000	0.67606	-0.00099248	-3.17277e-08	x02_vfarm	y	E	14.5	83.3	1.5	0.6
x02y_vfarmE	61015	7	2	1	500	0.426685	-0.000659017	-1.39228e-07	x02_vfarm	y	E	14.5	83.3	1.5	0.6
x02y_vfarmE	61015	7	2	1	1000	0.632889	-0.00973418	-7.57961e-08	x02_vfarm	y	E	14.5	83.3	1.5	0.6
x02y_vfarmE	61015	7	2	1	1500	0.615719	-0.0262059	-3.0938e-08	x02_vfarm	y	E	14.5	83.3	1.5	0.6
x02y_vfarmE	61015	7	2	1	2000	0.582675	0.00419491	6.7184e-08	x02_vfarm	y	E	14.5	83.3	1.5	0.6
x02y_vfarmE	61015	7	2	1	2500	0.561532	-0.00253531	1.18094e-08	x02_vfarm	y	E	14.5	83.3	1.5	0.6
x02y_vfarmE	61015	7	2	1	3000	0.642041	-0.0273652	6.11092e-08	x02_vfarm	y	E	14.5	83.3	1.5	0.6
x02y_vfarmE	61015	7	2	1	3500	0.558084	-0.00178086	6.92743e-08	x02_vfarm	y	E	14.5	83.3	1.5	0.6
x02y_vfarmE	61015	7	2	1	4000	0.659809	-0.00410429	-7.00455e-08	x02_vfarm	y	E	14.5	83.3	1.5	0.6
x02y_vfarmE	61015	7	2	1	4500	0.583222	-0.00286629	3.13155e-09	x02_vfarm	y	E	14.5	83.3	1.5	0.6
x02y_vfarmE	61015	7	2	1	5000	0.456681	0.0122975	-4.21784e-09	x02_vfarm	y	E	14.5	83.3	1.5	0.6
x02y_vfarmE	61015	7	2	1	5500	0.543302	-0.0137854	8.50063e-08	x02_vfarm	y	E	14.5	83.3	1.5	0.6
x02y_vfarmE	61015	7	2	1	6000	0.328622	-0.00782537	-4.5429e-08	x02_vfarm	y	E	14.5	83.3	1.5	0.6
x02y_vfarmE	61015	7	2	1	6500	0.508952	-0.00519129	6.90582e-08	x02_vfarm	y	E	14.5	83.3	1.5	0.6
x02y_vfarmE	61015	7	2	1	7000	0.408392	-0.00282563	-8.6794e-09	x02_vfarm	y	E	14.5	83.3	1.5	0.6
x02y_vfarmE	61015	7	2	1	7500	0.478514	-0.00976843	-2.69549e-08	x02_vfarm	y	E	14.5	83.3	1.5	0.6
x02y_vfarmE	61015	7	2	1	8000	0.442488	-0.00736403	-3.17277e-08	x02_vfarm	y	E	14.5	83.3	1.5	0.6
x02y_vfarmE	61015	9	2	1	500	0.434673	-0.00251041	-1.39228e-07	x02_vfarm	y	E	14.5	83.3	1.5	0.6
x02y_vfarmE	61015	9	2	1	1000	0.875284	0.00135009	-7.57961e-08	x02_vfarm	y	E	14.5	83.3	1.5	0.6
x02y_vfarmE	61015	9	2	1	1500	0.666395	-0.000254391	-3.0938e-08	x02_vfarm	y	E	14.5	83.3	1.5	0.6
x02y_vfarmE	61015	9	2	1	2000	0.730416	-0.000679438	6.7184e-08	x02_vfarm	y	E	14.5	83.3	1.5	0.6
x02y_vfarmE	61015	9	2	1	2500	0.846508	0.000911356	1.18094e-08	x02_vfarm	y	E	14.5	83.3	1.5	0.6
x02y_vfarmE	61015	9	2	1	3000	0.899602	-0.000223136	6.11092e-08	x02_vfarm	y	E	14.5	83.3	1.5	0.6
x02y_vfarmE	61015	9	2	1	3500	0.725569	0.00058137	6.92743e-08	x02_vfarm	y	E	14.5	83.3	1.5	0.6
x02y_vfarmE	61015	9	2	1	4000	0.517246	0.00494939	-7.00455e-08	x02_vfarm	y	E	14.5	83.3	1.5	0.6
x02y_vfarmE	61015	9	2	1	4500	0.771046	-0.00104562	3.13155e-09	x02_vfarm	y	E	14.5	83.3	1.5	0.6
x02y_vfarmE	61015	9	2	1	5000	0.638995	0.00184673	-4.21784e-09	x02_vfarm	y	E	14.5	83.3	1.5	0.6
x02y_vfarmE	61015	9	2	1	5500	0.694776	0.00213096	8.50063e-08	x02_vfarm	y	E	14.5	83.3	1.5	0.6
x02y_vfarmE	61015	9	2	1	6000	0.640433	0.00260523	-4.5429e-08	x02_vfarm	y	E	14.5	83.3	1.5	0.6
x02y_vfarmE	61015	9	2	1	6500	0.57863	0.0026838	6.90582e-08	x02_vfarm	y	E	14.5	83.3	1.5	0.6
x02y_vfarmE	61015	9	2	1	7000	0.465113	0.00347782	-8.6794e-09	x02_vfarm	y	E	14.5	83.3	1.5	0.6
x02y_vfarmE	61015	9	2	1	7500	0.641644	-0.000405758	-2.69549e-08	x02_vfarm	y	E	14.5	83.3	1.5	0.6
x02y_vfarmE	61015	9	2	1	8000	0.69377	0.00102733	-3.17277e-08	x02_vfarm	y	E	14.5	83.3	1.5	0.6
x02y_vfarmE	61015	11	2	1	500	0.508397	0.00146618	-1.39228e-07	x02_vfarm	y	E	14.5	83.3	1.5	0.6
x02y_vfarmE	61015	11	2	1	1000	0.832439	0.00195852	-7.57961e-08	x02_vfarm	y	E	14.5	83.3	1.5	0.6
x02y_vfarmE	61015	11	2	1	1500	0.714272	-2.31692e-05	-3.0938e-08	x02_vfarm	y	E	14.5	83.3	1.5	0.6
x02y_vfarmE	61015	11	2	1	2000	0.765605	0.000314503	6.7184e-08	x02_vfarm	y	E	14.5	83.3	1.5	0.6
x02y_vfarmE	61015	11	2	1	2500	0.593508	-0.00121809	1.18094e-08	x02_vfarm	y	E	14.5	83.3	1.5	0.6
x02y_vfarmE	61015	11	2	1	3000	0.789994	-0.000457713	6.11092e-08	x02_vfarm	y	E	14.5	83.3	1.5	0.6
x02y_vfarmE	61015	11	2	1	3500	0.767516	0.000554241	6.92743e-08	x02_vfarm	y	E	14.5	83.3	1.5	0.6
x02y_vfarmE	61015	11	2	1	4000	0.651358	0.00213928	-7.00455e-08	x02_vfarm	y	E	14.5	83.3	1.5	0.6
x02y_vfarmE	61015	11	2	1	4500	0.644891	-9.35954e-05	3.13155e-09	x02_vfarm	y	E	14.5	83.3	1.5	0.6
x02y_vfarmE	61015	11	2	1	5000	0.250169	0.00150759	-4.21784e-09	x02_vfarm	y	E	14.5	83.3	1.5	0.6
x02y_vfarmE	61015	11	2	1	5500	0.586627	0.00234623	8.50063e-08	x02_vfarm	y	E	14.5	83.3	1.5	0.6
x02y_vfarmE	61015	11	2	1	6000	0.213719	-0.0152392	-4.5429e-08	x02_vfarm	y	E	14.5	83.3	1.5	0.6
x02y_vfarmE	61015	11	2	1	6500	0.538581	0.00497406	6.90582e-08	x02_vfarm	y	E	14.5	83.3	1.5	0.6
x02y_vfarmE	61015	11	2	1	7000	0.419999	-0.000915082	-8.6794e-09	x02_vfarm	y	E	14.5	83.3	1.5	0.6
x02y_vfarmE	61015	11	2	1	7500	0.560638	0.00061411	-2.69549e-08	x02_vfarm	y	E	14.5	83.3	1.5	0.6
x02y_vfarmE	61015	11	2	1	8000	0.406088	0.00136499	-3.17277e-08	x02_vfarm	y	E	14.5	83.3	1.5	0.6
x02n_vfarmL	61015	3	1	1	500	0.902731	0.00199292	-2.2044e-07	x02_vfarm	n	L	26.2778	59.85	0.9	0.5
x02n_vfarmL	61015	3	1	1	1000	0.959418	0.00160065	1.80206e-08	x02_vfarm	n	L	26.2778	59.85	0.9	0.5
x02n_vfarmL	61015	3	1	1	1500	0.946549	0.000473654	-2.27231e-07	x02_vfarm	n	L	26.2778	59.85	0.9	0.5
x02n_vfarmL	61015	3	1	1	2000	0.936574	0.000198197	9.32544e-09	x02_vfarm	n	L	26.2778	59.85	0.9	0.5
x02n_vfarmL	61015	3	1	1	2500	0.972427	0.000671884	-6.13262e-08	x02_vfarm	n	L	26.2778	59.85	0.9	0.5
x02n_vfarmL	61015	3	1	1	3000	0.965717	-2.15865e-05	3.93059e-08	x02_vfarm	n	L	26.2778	59.85	0.9	0.5
x02n_vfarmL	61015	3	1	1	3500	0.947003	0.000660301	4.85021e-08	x02_vfarm	n	L	26.2778	59.85	0.9	0.5
x02n_vfarmL	61015	3	1	1	4000	0.967995	0.000490042	4.42305e-08	x02_vfarm	n	L	26.2778	59.85	0.9	0.5
x02n_vfarmL	61015	3	1	1	4500	0.971283	-0.000371698	4.03696e-08	x02_vfarm	n	L	26.2778	59.85	0.9	0.5
x02n_vfarmL	61015	3	1	1	5000	0.90309	0.000394161	-6.24142e-08	x02_vfarm	n	L	26.2778	59.85	0.9	0.5
x02n_vfarmL	61015	3	1	1	5500	0.788458	0.000906223	-2.09287e-08	x02_vfarm	n	L	26.2778	59.85	0.9	0.5
x02n_vfarmL	61015	3	1	1	6000	0.811206	-0.000109262	-7.52554e-08	x02_vfarm	n	L	26.2778	59.85	0.9	0.5
x02n_vfarmL	61015	3	1	1	6500	0.833307	0.000759522	6.23117e-08	x02_vfarm	n	L	26.2778	59.85	0.9	0.5
x02n_vfarmL	61015	3	1	1	7000	0.821977	0.00127969	6.33285e-08	x02_vfarm	n	L	26.2778	59.85	0.9	0.5
x02n_vfarmL	61015	3	1	1	7500	0.951061	-0.00169478	-1.07751e-08	x02_vfarm	n	L	26.2778	59.85	0.9	0.5
x02n_vfarmL	61015	3	1	1	8000	0.819122	0.000749814	-4.20027e-08	x02_vfarm	n	L	26.2778	59.85	0.9	0.5
x02n_vfarmL	61015	5	1	1	500	0.76431	0.00183003	-2.2044e-07	x02_vfarm	n	L	26.2778	59.85	0.9	0.5
x02n_vfarmL	61015	5	1	1	1000	0.936833	0.00358315	1.80206e-08	x02_vfarm	n	L	26.2778	59.85	0.9	0.5
x02n_vfarmL	61015	5	1	1	1500	0.912346	-4.00546e-07	-2.27231e-07	x02_vfarm	n	L	26.2778	59.85	0.9	0.5
x02n_vfarmL	61015	5	1	1	2000	0.860866	-0.00184731	9.32544e-09	x02_vfarm	n	L	26.2778	59.85	0.9	0.5
x02n_vfarmL	61015	5	1	1	2500	0.920624	-0.000423187	-6.13262e-08	x02_vfarm	n	L	26.2778	59.85	0.9	0.5
x02n_vfarmL	61015	5	1	1	3000	0.93815	-0.000774472	3.93059e-08	x02_vfarm	n	L	26.2778	59.85	0.9	0.5
x02n_vfarmL	61015	5	1	1	3500	0.915615	7.32552e-05	4.85021e-08	x02_vfarm	n	L	26.2778	59.85	0.9	0.5
x02n_vfarmL	61015	5	1	1	4000	0.918556	0.000254998	4.42305e-08	x02_vfarm	n	L	26.2778	59.85	0.9	0.5
x02n_vfarmL	61015	5	1	1	4500	0.932438	0.00116756	4.03696e-08	x02_vfarm	n	L	26.2778	59.85	0.9	0.5
x02n_vfarmL	61015	5	1	1	5000	0.811339	-0.000471121	-6.24142e-08	x02_vfarm	n	L	26.2778	59.85	0.9	0.5
x02n_vfarmL	61015	5	1	1	5500	0.842506	0.000774691	-2.09287e-08	x02_vfarm	n	L	26.2778	59.85	0.9	0.5
x02n_vfarmL	61015	5	1	1	6000	0.672025	-0.000679698	-7.52554e-08	x02_vfarm	n	L	26.2778	59.85	0.9	0.5
x02n_vfarmL	61015	5	1	1	6500	0.894513	0.00182702	6.23117e-08	x02_vfarm	n	L	26.2778	59.85	0.9	0.5
x02n_vfarmL	61015	5	1	1	7000	0.474266	0.00535672	6.33285e-08	x02_vfarm	n	L	26.2778	59.85	0.9	0.5
x02n_vfarmL	61015	5	1	1	7500	0.92927	0.000296131	-1.07751e-08	x02_vfarm	n	L	26.2778	59.85	0.9	0.5
x02n_vfarmL	61015	5	1	1	8000	0.825849	0.00103017	-4.20027e-08	x02_vfarm	n	L	26.2778	59.85	0.9	0.5
x02n_vfarmL	61015	7	1	1	500	0.464304	-0.00213146	-2.2044e-07	x02_vfarm	n	L	26.2778	59.85	0.9	0.5
x02n_vfarmL	61015	7	1	1	1000	0.920016	-8.20765e-05	1.80206e-08	x02_vfarm	n	L	26.2778	59.85	0.9	0.5
x02n_vfarmL	61015	7	1	1	1500	0.824973	0.00245242	-2.27231e-07	x02_vfarm	n	L	26.2778	59.85	0.9	0.5
x02n_vfarmL	61015	7	1	1	2000	0.648353	0.000141522	9.32544e-09	x02_vfarm	n	L	26.2778	59.85	0.9	0.5
x02n_vfarmL	61015	7	1	1	2500	0.857754	0.000539799	-6.13262e-08	x02_vfarm	n	L	26.2778	59.85	0.9	0.5
x02n_vfarmL	61015	7	1	1	3000	0.864276	0.000345194	3.93059e-08	x02_vfarm	n	L	26.2778	59.85	0.9	0.5
x02n_vfarmL	61015	7	1	1	3500	0.850792	-0.00031184	4.85021e-08	x02_vfarm	n	L	26.2778	59.85	0.9	0.5
x02n_vfarmL	61015	7	1	1	4000	0.759819	0.000424328	4.42305e-08	x02_vfarm	n	L	26.2778	59.85	0.9	0.5
x02n_vfarmL	61015	7	1	1	4500	0.747539	-0.000372644	4.03696e-08	x02_vfarm	n	L	26.2778	59.85	0.9	0.5
x02n_vfarmL	61015	7	1	1	5000	0.730015	0.000330009	-6.24142e-08	x02_vfarm	n	L	26.2778	59.85	0.9	0.5
x02n_vfarmL	61015	7	1	1	5500	0.645368	-0.000297694	-2.09287e-08	x02_vfarm	n	L	26.2778	59.85	0.9	0.5
x02n_vfarmL	61015	7	1	1	6000	0.63686	0.00200009	-7.52554e-08	x02_vfarm	n	L	26.2778	59.85	0.9	0.5
x02n_vfarmL	61015	7	1	1	6500	0.819143	-0.000453799	6.23117e-08	x02_vfarm	n	L	26.2778	59.85	0.9	0.5
x02n_vfarmL	61015	7	1	1	7000	0.643222	-0.00146172	6.33285e-08	x02_vfarm	n	L	26.2778	59.85	0.9	0.5
x02n_vfarmL	61015	7	1	1	7500	0.872715	0.000362234	-1.07751e-08	x02_vfarm	n	L	26.2778	59.85	0.9	0.5
x02n_vfarmL	61015	7	1	1	8000	0.707655	0.000423608	-4.20027e-08	x02_vfarm	n	L	26.2778	59.85	0.9	0.5
x02n_vfarmL	61015	9	1	1	500	0.544884	0.00192551	-2.2044e-07	x02_vfarm	n	L	26.2778	59.85	0.9	0.5
x02n_vfarmL	61015	9	1	1	1000	0.77564	0.000593592	1.80206e-08	x02_vfarm	n	L	26.2778	59.85	0.9	0.5
x02n_vfarmL	61015	9	1	1	1500	0.795704	-0.00222366	-2.27231e-07	x02_vfarm	n	L	26.2778	59.85	0.9	0.5
x02n_vfarmL	61015	9	1	1	2000	0.615036	0.00035391	9.32544e-09	x02_vfarm	n	L	26.2778	59.85	0.9	0.5
x02n_vfarmL	61015	9	1	1	2500	0.73154	-0.000280252	-6.13262e-08	x02_vfarm	n	L	26.2778	59.85	0.9	0.5
x02n_vfarmL	61015	9	1	1	3000	0.876762	-0.00157012	3.93059e-08	x02_vfarm	n	L	26.2778	59.85	0.9	0.5
x02n_vfarmL	61015	9	1	1	3500	0.692959	8.73461e-05	4.85021e-08	x02_vfarm	n	L	26.2778	59.85	0.9	0.5
x02n_vfarmL	61015	9	1	1	4000	0.69675	0.000913669	4.42305e-08	x02_vfarm	n	L	26.2778	59.85	0.9	0.5
x02n_vfarmL	61015	9	1	1	4500	0.856208	0.00117312	4.03696e-08	x02_vfarm	n	L	26.2778	59.85	0.9	0.5
x02n_vfarmL	61015	9	1	1	5000	0.715482	-0.000736518	-6.24142e-08	x02_vfarm	n	L	26.2778	59.85	0.9	0.5
x02n_vfarmL	61015	9	1	1	5500	0.593457	0.000726649	-2.09287e-08	x02_vfarm	n	L	26.2778	59.85	0.9	0.5
x02n_vfarmL	61015	9	1	1	6000	0.352902	0.0023035	-7.52554e-08	x02_vfarm	n	L	26.2778	59.85	0.9	0.5
x02n_vfarmL	61015	9	1	1	6500	0.82187	0.00285329	6.23117e-08	x02_vfarm	n	L	26.2778	59.85	0.9	0.5
x02n_vfarmL	61015	9	1	1	7000	0.601363	-0.00053952	6.33285e-08	x02_vfarm	n	L	26.2778	59.85	0.9	0.5
x02n_vfarmL	61015	9	1	1	7500	0.689123	0.000513547	-1.07751e-08	x02_vfarm	n	L	26.2778	59.85	0.9	0.5
x02n_vfarmL	61015	9	1	1	8000	0.551333	-0.00122906	-4.20027e-08	x02_vfarm	n	L	26.2778	59.85	0.9	0.5
x02n_vfarmL	61015	11	1	1	500	0.342943	0.00520754	-2.2044e-07	x02_vfarm	n	L	26.2778	59.85	0.9	0.5
x02n_vfarmL	61015	11	1	1	1000	0.750684	0.00357854	1.80206e-08	x02_vfarm	n	L	26.2778	59.85	0.9	0.5
x02n_vfarmL	61015	11	1	1	1500	0.728794	-0.000704987	-2.27231e-07	x02_vfarm	n	L	26.2778	59.85	0.9	0.5
x02n_vfarmL	61015	11	1	1	2000	0.61091	-0.000672954	9.32544e-09	x02_vfarm	n	L	26.2778	59.85	0.9	0.5
x02n_vfarmL	61015	11	1	1	2500	0.525641	-0.000544773	-6.13262e-08	x02_vfarm	n	L	26.2778	59.85	0.9	0.5
x02n_vfarmL	61015	11	1	1	3000	0.790013	0.000517619	3.93059e-08	x02_vfarm	n	L	26.2778	59.85	0.9	0.5
x02n_vfarmL	61015	11	1	1	3500	0.741744	0.00227674	4.85021e-08	x02_vfarm	n	L	26.2778	59.85	0.9	0.5
x02n_vfarmL	61015	11	1	1	4000	0.647901	0.00109308	4.42305e-08	x02_vfarm	n	L	26.2778	59.85	0.9	0.5
x02n_vfarmL	61015	11	1	1	4500	0.643381	0.000109081	4.03696e-08	x02_vfarm	n	L	26.2778	59.85	0.9	0.5
x02n_vfarmL	61015	11	1	1	5000	0.589174	0.00123467	-6.24142e-08	x02_vfarm	n	L	26.2778	59.85	0.9	0.5
x02n_vfarmL	61015	11	1	1	5500	0.594276	-0.000394931	-2.09287e-08	x02_vfarm	n	L	26.2778	59.85	0.9	0.5
x02n_vfarmL	61015	11	1	1	6000	0.273679	0.000415143	-7.52554e-08	x02_vfarm	n	L	26.2778	59.85	0.9	0.5
x02n_vfarmL	61015	11	1	1	6500	0.625937	-0.000492792	6.23117e-08	x02_vfarm	n	L	26.2778	59.85	0.9	0.5
x02n_vfarmL	61015	11	1	1	7000	0.372534	-0.00127502	6.33285e-08	x02_vfarm	n	L	26.2778	59.85	0.9	0.5
x02n_vfarmL	61015	11	1	1	7500	0.76082	-0.000880319	-1.07751e-08	x02_vfarm	n	L	26.2778	59.85	0.9	0.5
x02n_vfarmL	61015	11	1	1	8000	0.568902	7.43616e-06	-4.20027e-08	x02_vfarm	n	L	26.2778	59.85	0.9	0.5
x02n_vfarmL	61015	3	3	1	500	0.738229	0.0011903	-1.37072e-07	x02_vfarm	n	L	26.2778	59.85	0.9	0.5
x02n_vfarmL	61015	3	3	1	1000	0.957924	0.000398002	-3.07084e-09	x02_vfarm	n	L	26.2778	59.85	0.9	0.5
x02n_vfarmL	61015	3	3	1	1500	0.937165	0.0022239	2.08632e-07	x02_vfarm	n	L	26.2778	59.85	0.9	0.5
x02n_vfarmL	61015	3	3	1	2000	0.845103	-0.000835256	-2.17311e-07	x02_vfarm	n	L	26.2778	59.85	0.9	0.5
x02n_vfarmL	61015	3	3	1	2500	0.935788	-0.000517876	-9.98924e-08	x02_vfarm	n	L	26.2778	59.85	0.9	0.5
x02n_vfarmL	61015	3	3	1	3000	0.931772	-0.000203457	-5.70545e-08	x02_vfarm	n	L	26.2778	59.85	0.9	0.5
x02n_vfarmL	61015	3	3	1	3500	0.861018	-0.00150495	-1.9335e-08	x02_vfarm	n	L	26.2778	59.85	0.9	0.5
x02n_vfarmL	61015	3	3	1	4000	0.854728	0.000593946	-7.11946e-08	x02_vfarm	n	L	26.2778	59.85	0.9	0.5
x02n_vfarmL	61015	3	3	1	4500	0.896446	9.48984e-05	-5.10703e-08	x02_vfarm	n	L	26.2778	59.85	0.9	0.5
x02n_vfarmL	61015	3	3	1	5000	0.499294	0.00217084	-4.11001e-07	x02_vfarm	n	L	26.2778	59.85	0.9	0.5
x02n_vfarmL	61015	3	3	1	5500	0.563464	-0.00244653	-1.14625e-07	x02_vfarm	n	L	26.2778	59.85	0.9	0.5
x02n_vfarmL	61015	3	3	1	6000	0.474468	-0.00798312	1.67286e-07	x02_vfarm	n	L	26.2778	59.85	0.9	0.5
x02n_vfarmL	61015	3	3	1	6500	0.935122	-0.000803198	5.12288e-08	x02_vfarm	n	L	26.2778	59.85	0.9	0.5
x02n_vfarmL	61015	3	3	1	7000	0.695333	-0.00214375	5.6588e-08	x02_vfarm	n	L	26.2778	59.85	0.9	0.5
x02n_vfarmL	61015	3	3	1	7500	0.412239	0.000406019	-3.19851e-07	x02_vfarm	n	L	26.2778	59.85	0.9	0.5
x02n_vfarmL	61015	3	3	1	8000	0.492718	-0.00434585	-1.67371e-07	x02_vfarm	n	L	26.2778	59.85	0.9	0.5
x02n_vfarmL	61015	5	3	1	500	0.699751	0.00135748	-1.37072e-07	x02_vfarm	n	L	26.2778	59.85	0.9	0.5
x02n_vfarmL	61015	5	3	1	1000	0.891938	-0.000684584	-3.07084e-09	x02_vfarm	n	L	26.2778	59.85	0.9	0.5
x02n_vfarmL	61015	5	3	1	1500	0.911814	-0.00161212	2.08632e-07	x02_vfarm	n	L	26.2778	59.85	0.9	0.5
x02n_vfarmL	61015	5	3	1	2000	0.819678	0.0008132	-2.17311e-07	x02_vfarm	n	L	26.2778	59.85	0.9	0.5
x02n_vfarmL	61015	5	3	1	2500	0.870543	-0.00150405	-9.98924e-08	x02_vfarm	n	L	26.2778	59.85	0.9	0.5
x02n_vfarmL	61015	5	3	1	3000	0.889884	-0.00146291	-5.70545e-08	x02_vfarm	n	L	26.2778	59.85	0.9	0.5
x02n_vfarmL	61015	5	3	1	3500	0.890837	-0.000233503	-1.9335e-08	x02_vfarm	n	L	26.2778	59.85	0.9	0.5
x02n_vfarmL	61015	5	3	1	4000	0.814613	-0.00112172	-7.11946e-08	x02_vfarm	n	L	26.2778	59.85	0.9	0.5
x02n_vfarmL	61015	5	3	1	4500	0.720434	-0.000396565	-5.10703e-08	x02_vfarm	n	L	26.2778	59.85	0.9	0.5
x02n_vfarmL	61015	5	3	1	5000	0.492716	0.00426131	-4.11001e-07	x02_vfarm	n	L	26.2778	59.85	0.9	0.5
x02n_vfarmL	61015	5	3	1	5500	0.53841	-0.00527567	-1.14625e-07	x02_vfarm	n	L	26.2778	59.85	0.9	0.5
x02n_vfarmL	61015	5	3	1	6000	0.449462	0.00100729	1.67286e-07	x02_vfarm	n	L	26.2778	59.85	0.9	0.5
x02n_vfarmL	61015	5	3	1	6500	0.805656	0.00191203	5.12288e-08	x02_vfarm	n	L	26.2778	59.85	0.9	0.5
x02n_vfarmL	61015	5	3	1	7000	0.63385	0.00198932	5.6588e-08	x02_vfarm	n	L	26.2778	59.85	0.9	0.5
x02n_vfarmL	61015	5	3	1	7500	0.624595	-0.00122124	-3.19851e-07	x02_vfarm	n	L	26.2778	59.85	0.9	0.5
x02n_vfarmL	61015	5	3	1	8000	0.629338	-0.00180165	-1.67371e-07	x02_vfarm	n	L	26.2778	59.85	0.9	0.5
x02n_vfarmL	61015	7	3	1	500	0.732519	0.00259911	-1.37072e-07	x02_vfarm	n	L	26.2778	59.85	0.9	0.5
x02n_vfarmL	61015	7	3	1	1000	0.888623	-0.000680136	-3.07084e-09	x02_vfarm	n	L	26.2778	59.85	0.9	0.5
x02n_vfarmL	61015	7	3	1	1500	0.802983	-0.00138103	2.08632e-07	x02_vfarm	n	L	26.2778	59.85	0.9	0.5
x02n_vfarmL	61015	7	3	1	2000	0.709224	-0.00336592	-2.17311e-07	x02_vfarm	n	L	26.2778	59.85	0.9	0.5
x02n_vfarmL	61015	7	3	1	2500	0.914142	-0.000971681	-9.98924e-08	x02_vfarm	n	L	26.2778	59.85	0.9	0.5
x02n_vfarmL	61015	7	3	1	3000	0.827555	-0.002574	-5.70545e-08	x02_vfarm	n	L	26.2778	59.85	0.9	0.5
x02n_vfarmL	61015	7	3	1	3500	0.737738	-0.000230409	-1.9335e-08	x02_vfarm	n	L	26.2778	59.85	0.9	0.5
x02n_vfarmL	61015	7	3	1	4000	0.810645	0.000885695	-7.11946e-08	x02_vfarm	n	L	26.2778	59.85	0.9	0.5
x02n_vfarmL	61015	7	3	1	4500	0.754718	0.00044383	-5.10703e-08	x02_vfarm	n	L	26.2778	59.85	0.9	0.5
x02n_vfarmL	61015	7	3	1	5000	0.497496	0.00265743	-4.11001e-07	x02_vfarm	n	L	26.2778	59.85	0.9	0.5
x02n_vfarmL	61015	7	3	1	5500	0.441725	0.000547203	-1.14625e-07	x02_vfarm	n	L	26.2778	59.85	0.9	0.5
x02n_vfarmL	61015	7	3	1	6000	0.396438	-0.00155903	1.67286e-07	x02_vfarm	n	L	26.2778	59.85	0.9	0.5
x02n_vfarmL	61015	7	3	1	6500	0.784903	-0.000227271	5.12288e-08	x02_vfarm	n	L	26.2778	59.85	0.9	0.5
x02n_vfarmL	61015	7	3	1	7000	0.53264	-0.00100282	5.6588e-08	x02_vfarm	n	L	26.2778	59.85	0.9	0.5
x02n_vfarmL	61015	7	3	1	7500	0.55943	0.00531065	-3.19851e-07	x02_vfarm	n	L	26.2778	59.85	0.9	0.5
x02n_vfarmL	61015	7	3	1	8000	0.555768	0.00232025	-1.67371e-07	x02_vfarm	n	L	26.2778	59.85	0.9	0.5
x02n_vfarmL	61015	9	3	1	500	0.620749	0.00251585	-1.37072e-07	x02_vfarm	n	L	26.2778	59.85	0.9	0.5
x02n_vfarmL	61015	9	3	1	1000	0.745554	0.000663889	-3.07084e-09	x02_vfarm	n	L	26.2778	59.85	0.9	0.5
x02n_vfarmL	61015	9	3	1	1500	0.789041	0.000838064	2.08632e-07	x02_vfarm	n	L	26.2778	59.85	0.9	0.5
x02n_vfarmL	61015	9	3	1	2000	0.661947	0.00415289	-2.17311e-07	x02_vfarm	n	L	26.2778	59.85	0.9	0.5
x02n_vfarmL	61015	9	3	1	2500	0.839605	-0.00108351	-9.98924e-08	x02_vfarm	n	L	26.2778	59.85	0.9	0.5
x02n_vfarmL	61015	9	3	1	3000	0.603896	-0.00254803	-5.70545e-08	x02_vfarm	n	L	26.2778	59.85	0.9	0.5
x02n_vfarmL	61015	9	3	1	3500	0.594254	-0.00288941	-1.9335e-08	x02_vfarm	n	L	26.2778	59.85	0.9	0.5
x02n_vfarmL	61015	9	3	1	4000	0.821806	0.00364721	-7.11946e-08	x02_vfarm	n	L	26.2778	59.85	0.9	0.5
x02n_vfarmL	61015	9	3	1	4500	0.744333	0.00079336	-5.10703e-08	x02_vfarm	n	L	26.2778	59.85	0.9	0.5
x02n_vfarmL	61015	9	3	1	5000	0.457467	0.00720807	-4.11001e-07	x02_vfarm	n	L	26.2778	59.85	0.9	0.5
x02n_vfarmL	61015	9	3	1	5500	0.514328	0.00357917	-1.14625e-07	x02_vfarm	n	L	26.2778	59.85	0.9	0.5
x02n_vfarmL	61015	9	3	1	6000	0.453647	0.0030413	1.67286e-07	x02_vfarm	n	L	26.2778	59.85	0.9	0.5
x02n_vfarmL	61015	9	3	1	6500	0.770288	-0.000377255	5.12288e-08	x02_vfarm	n	L	26.2778	59.85	0.9	0.5
x02n_vfarmL	61015	9	3	1	7000	0.645181	0.00285659	5.6588e-08	x02_vfarm	n	L	26.2778	59.85	0.9	0.5
x02n_vfarmL	61015	9	3	1	7500	0.592846	0.00162672	-3.19851e-07	x02_vfarm	n	L	26.2778	59.85	0.9	0.5
x02n_vfarmL	61015	9	3	1	8000	0.564957	0.00532483	-1.67371e-07	x02_vfarm	n	L	26.2778	59.85	0.9	0.5
x02n_vfarmL	61015	11	3	1	500	0.506952	0.0137955	-1.37072e-07	x02_vfarm	n	L	26.2778	59.85	0.9	0.5
x02n_vfarmL	61015	11	3	1	1000	0.532781	0.000322405	-3.07084e-09	x02_vfarm	n	L	26.2778	59.85	0.9	0.5
x02n_vfarmL	61015	11	3	1	1500	0.583045	0.000582074	2.08632e-07	x02_vfarm	n	L	26.2778	59.85	0.9	0.5
x02n_vfarmL	61015	11	3	1	2000	0.593739	0.000304414	-2.17311e-07	x02_vfarm	n	L	26.2778	59.85	0.9	0.5
x02n_vfarmL	61015	11	3	1	2500	0.60332	-0.00111234	-9.98924e-08	x02_vfarm	n	L	26.2778	59.85	0.9	0.5
x02n_vfarmL	61015	11	3	1	3000	0.65812	-0.00183879	-5.70545e-08	x02_vfarm	n	L	26.2778	59.85	0.9	0.5
x02n_vfarmL	61015	11	3	1	3500	0.662965	-0.00163154	-1.9335e-08	x02_vfarm	n	L	26.2778	59.85	0.9	0.5
x02n_vfarmL	61015	11	3	1	4000	0.433055	-0.00267537	-7.11946e-08	x02_vfarm	n	L	26.2778	59.85	0.9	0.5
x02n_vfarmL	61015	11	3	1	4500	0.602675	-0.00302527	-5.10703e-08	x02_vfarm	n	L	26.2778	59.85	0.9	0.5
x02n_vfarmL	61015	11	3	1	5000	0.35878	0.0142135	-4.11001e-07	x02_vfarm	n	L	26.2778	59.85	0.9	0.5
x02n_vfarmL	61015	11	3	1	5500	0.461499	0.00535403	-1.14625e-07	x02_vfarm	n	L	26.2778	59.85	0.9	0.5
x02n_vfarmL	61015	11	3	1	6000	0.36374	0.00411497	1.67286e-07	x02_vfarm	n	L	26.2778	59.85	0.9	0.5
x02n_vfarmL	61015	11	3	1	6500	0.578872	0.00291657	5.12288e-08	x02_vfarm	n	L	26.2778	59.85	0.9	0.5
x02n_vfarmL	61015	11	3	1	7000	0.383216	0.00116243	5.6588e-08	x02_vfarm	n	L	26.2778	59.85	0.9	0.5
x02n_vfarmL	61015	11	3	1	7500	0.424498	-0.00106357	-3.19851e-07	x02_vfarm	n	L	26.2778	59.85	0.9	0.5
x02n_vfarmL	61015	11	3	1	8000	0.483918	-0.00307182	-1.67371e-07	x02_vfarm	n	L	26.2778	59.85	0.9	0.5
x02n_vfarmL	61015	3	2	1	500	0.868147	-0.000769806	-9.27842e-08	x02_vfarm	n	L	26.2778	59.85	0.9	0.5
x02n_vfarmL	61015	3	2	1	1000	0.937426	5.54196e-05	-2.80196e-08	x02_vfarm	n	L	26.2778	59.85	0.9	0.5
x02n_vfarmL	61015	3	2	1	1500	0.942654	-1.1645e-05	-1.71272e-08	x02_vfarm	n	L	26.2778	59.85	0.9	0.5
x02n_vfarmL	61015	3	2	1	2000	0.889593	0.00152296	4.74047e-08	x02_vfarm	n	L	26.2778	59.85	0.9	0.5
x02n_vfarmL	61015	3	2	1	2500	0.944133	1.89875e-06	-1.26491e-08	x02_vfarm	n	L	26.2778	59.85	0.9	0.5
x02n_vfarmL	61015	3	2	1	3000	0.966702	0.000900851	-1.55866e-08	x02_vfarm	n	L	26.2778	59.85	0.9	0.5
x02n_vfarmL	61015	3	2	1	3500	0.957777	-0.000181157	5.97404e-08	x02_vfarm	n	L	26.2778	59.85	0.9	0.5
x02n_vfarmL	61015	3	2	1	4000	0.952874	0.000505989	8.61984e-08	x02_vfarm	n	L	26.2778	59.85	0.9	0.5
x02n_vfarmL	61015	3	2	1	4500	0.958371	0.000674538	4.3144e-08	x02_vfarm	n	L	26.2778	59.85	0.9	0.5
x02n_vfarmL	61015	3	2	1	5000	0.893884	-0.000791777	7.43256e-08	x02_vfarm	n	L	26.2778	59.85	0.9	0.5
x02n_vfarmL	61015	3	2	1	5500	0.916493	0.000188931	3.96555e-08	x02_vfarm	n	L	26.2778	59.85	0.9	0.5
x02n_vfarmL	61015	3	2	1	6000	0.827244	0.00100721	-7.79396e-08	x02_vfarm	n	L	26.2778	59.85	0.9	0.5
x02n_vfarmL	61015	3	2	1	6500	0.896259	-0.00122698	-9.57425e-08	x02_vfarm	n	L	26.2778	59.85	0.9	0.5
x02n_vfarmL	61015	3	2	1	7000	0.848383	0.00085822	3.61362e-09	x02_vfarm	n	L	26.2778	59.85	0.9	0.5
x02n_vfarmL	61015	3	2	1	7500	0.947597	-0.000351487	1.84698e-08	x02_vfarm	n	L	26.2778	59.85	0.9	0.5
x02n_vfarmL	61015	3	2	1	8000	0.889733	-0.000747509	-6.11497e-08	x02_vfarm	n	L	26.2778	59.85	0.9	0.5
x02n_vfarmL	61015	5	2	1	500	0.850943	-0.0013388	-9.27842e-08	x02_vfarm	n	L	26.2778	59.85	0.9	0.5
x02n_vfarmL	61015	5	2	1	1000	0.901486	0.000659137	-2.80196e-08	x02_vfarm	n	L	26.2778	59.85	0.9	0.5
x02n_vfarmL	61015	5	2	1	1500	0.789366	0.000723818	-1.71272e-08	x02_vfarm	n	L	26.2778	59.85	0.9	0.5
x02n_vfarmL	61015	5	2	1	2000	0.808063	0.000860376	4.74047e-08	x02_vfarm	n	L	26.2778	59.85	0.9	0.5
x02n_vfarmL	61015	5	2	1	2500	0.924395	-0.00012736	-1.26491e-08	x02_vfarm	n	L	26.2778	59.85	0.9	0.5
x02n_vfarmL	61015	5	2	1	3000	0.896541	-0.00144492	-1.55866e-08	x02_vfarm	n	L	26.2778	59.85	0.9	0.5
x02n_vfarmL	61015	5	2	1	3500	0.886166	-0.000204029	5.97404e-08	x02_vfarm	n	L	26.2778	59.85	0.9	0.5
x02n_vfarmL	61015	5	2	1	4000	0.838248	-0.00193521	8.61984e-08	x02_vfarm	n	L	26.2778	59.85	0.9	0.5
x02n_vfarmL	61015	5	2	1	4500	0.925346	-0.000600758	4.3144e-08	x02_vfarm	n	L	26.2778	59.85	0.9	0.5
x02n_vfarmL	61015	5	2	1	5000	0.826634	-0.000941303	7.43256e-08	x02_vfarm	n	L	26.2778	59.85	0.9	0.5
x02n_vfarmL	61015	5	2	1	5500	0.792756	0.000359798	3.96555e-08	x02_vfarm	n	L	26.2778	59.85	0.9	0.5
x02n_vfarmL	61015	5	2	1	6000	0.725986	0.000107153	-7.79396e-08	x02_vfarm	n	L	26.2778	59.85	0.9	0.5
x02n_vfarmL	61015	5	2	1	6500	0.602625	-0.00179911	-9.57425e-08	x02_vfarm	n	L	26.2778	59.85	0.9	0.5
x02n_vfarmL	61015	5	2	1	7000	0.646235	0.00126956	3.61362e-09	x02_vfarm	n	L	26.2778	59.85	0.9	0.5
x02n_vfarmL	61015	5	2	1	7500	0.886741	-0.000855251	1.84698e-08	x02_vfarm	n	L	26.2778	59.85	0.9	0.5
x02n_vfarmL	61015	5	2	1	8000	0.774636	-0.0028852	-6.11497e-08	x02_vfarm	n	L	26.2778	59.85	0.9	0.5
x02n_vfarmL	61015	7	2	1	500	0.457187	-0.000192395	-9.27842e-08	x02_vfarm	n	L	26.2778	59.85	0.9	0.5
x02n_vfarmL	61015	7	2	1	1000	0.887611	-0.00136068	-2.80196e-08	x02_vfarm	n	L	26.2778	59.85	0.9	0.5
x02n_vfarmL	61015	7	2	1	1500	0.717023	-0.000874298	-1.71272e-08	x02_vfarm	n	L	26.2778	59.85	0.9	0.5
x02n_vfarmL	61015	7	2	1	2000	0.812696	-0.000513032	4.74047e-08	x02_vfarm	n	L	26.2778	59.85	0.9	0.5
x02n_vfarmL	61015	7	2	1	2500	0.861789	0.000128632	-1.26491e-08	x02_vfarm	n	L	26.2778	59.85	0.9	0.5
x02n_vfarmL	61015	7	2	1	3000	0.896787	-0.000534849	-1.55866e-08	x02_vfarm	n	L	26.2778	59.85	0.9	0.5
x02n_vfarmL	61015	7	2	1	3500	0.895079	0.00256174	5.97404e-08	x02_vfarm	n	L	26.2778	59.85	0.9	0.5
x02n_vfarmL	61015	7	2	1	4000	0.761817	-0.00224989	8.61984e-08	x02_vfarm	n	L	26.2778	59.85	0.9	0.5
x02n_vfarmL	61015	7	2	1	4500	0.88419	0.000361568	4.3144e-08	x02_vfarm	n	L	26.2778	59.85	0.9	0.5
x02n_vfarmL	61015	7	2	1	5000	0.756666	0.00138779	7.43256e-08	x02_vfarm	n	L	26.2778	59.85	0.9	0.5
x02n_vfarmL	61015	7	2	1	5500	0.651891	0.000605686	3.96555e-08	x02_vfarm	n	L	26.2778	59.85	0.9	0.5
x02n_vfarmL	61015	7	2	1	6000	0.66251	0.000943258	-7.79396e-08	x02_vfarm	n	L	26.2778	59.85	0.9	0.5
x02n_vfarmL	61015	7	2	1	6500	0.71558	-0.000361908	-9.57425e-08	x02_vfarm	n	L	26.2778	59.85	0.9	0.5
x02n_vfarmL	61015	7	2	1	7000	0.700347	0.000948526	3.61362e-09	x02_vfarm	n	L	26.2778	59.85	0.9	0.5
x02n_vfarmL	61015	7	2	1	7500	0.806578	0.000623863	1.84698e-08	x02_vfarm	n	L	26.2778	59.85	0.9	0.5
x02n_vfarmL	61015	7	2	1	8000	0.736742	0.000663652	-6.11497e-08	x02_vfarm	n	L	26.2778	59.85	0.9	0.5
x02n_vfarmL	61015	9	2	1	500	0.579044	-0.000583547	-9.27842e-08	x02_vfarm	n	L	26.2778	59.85	0.9	0.5
x02n_vfarmL	61015	9	2	1	1000	0.517911	-0.0025967	-2.80196e-08	x02_vfarm	n	L	26.2778	59.85	0.9	0.5
x02n_vfarmL	61015	9	2	1	1500	0.752487	-0.0017851	-1.71272e-08	x02_vfarm	n	L	26.2778	59.85	0.9	0.5
x02n_vfarmL	61015	9	2	1	2000	0.71628	-0.000955143	4.74047e-08	x02_vfarm	n	L	26.2778	59.85	0.9	0.5
x02n_vfarmL	61015	9	2	1	2500	0.682521	0.00015427	-1.26491e-08	x02_vfarm	n	L	26.2778	59.85	0.9	0.5
x02n_vfarmL	61015	9	2	1	3000	0.598438	-0.00055086	-1.55866e-08	x02_vfarm	n	L	26.2778	59.85	0.9	0.5
x02n_vfarmL	61015	9	2	1	3500	0.804476	0.00324269	5.97404e-08	x02_vfarm	n	L	26.2778	59.85	0.9	0.5
x02n_vfarmL	61015	9	2	1	4000	0.756363	0.00183465	8.61984e-08	x02_vfarm	n	L	26.2778	59.85	0.9	0.5
x02n_vfarmL	61015	9	2	1	4500	0.707372	-0.00156301	4.3144e-08	x02_vfarm	n	L	26.2778	59.85	0.9	0.5
x02n_vfarmL	61015	9	2	1	5000	0.583057	-0.00139831	7.43256e-08	x02_vfarm	n	L	26.2778	59.85	0.9	0.5
x02n_vfarmL	61015	9	2	1	5500	0.418393	-0.000428641	3.96555e-08	x02_vfarm	n	L	26.2778	59.85	0.9	0.5
x02n_vfarmL	61015	9	2	1	6000	0.381707	0.000939742	-7.79396e-08	x02_vfarm	n	L	26.2778	59.85	0.9	0.5
x02n_vfarmL	61015	9	2	1	6500	0.617254	-0.000215164	-9.57425e-08	x02_vfarm	n	L	26.2778	59.85	0.9	0.5
x02n_vfarmL	61015	9	2	1	7000	0.677343	-0.000869043	3.61362e-09	x02_vfarm	n	L	26.2778	59.85	0.9	0.5
x02n_vfarmL	61015	9	2	1	7500	0.814756	-0.000940409	1.84698e-08	x02_vfarm	n	L	26.2778	59.85	0.9	0.5
x02n_vfarmL	61015	9	2	1	8000	0.655634	0.00099474	-6.11497e-08	x02_vfarm	n	L	26.2778	59.85	0.9	0.5
x02n_vfarmL	61015	11	2	1	500	0.508134	-0.00317475	-9.27842e-08	x02_vfarm	n	L	26.2778	59.85	0.9	0.5
x02n_vfarmL	61015	11	2	1	1000	0.583977	0.00104393	-2.80196e-08	x02_vfarm	n	L	26.2778	59.85	0.9	0.5
x02n_vfarmL	61015	11	2	1	1500	0.676602	-0.000246947	-1.71272e-08	x02_vfarm	n	L	26.2778	59.85	0.9	0.5
x02n_vfarmL	61015	11	2	1	2000	0.729108	0.00182609	4.74047e-08	x02_vfarm	n	L	26.2778	59.85	0.9	0.5
x02n_vfarmL	61015	11	2	1	2500	0.753919	-0.0011911	-1.26491e-08	x02_vfarm	n	L	26.2778	59.85	0.9	0.5
x02n_vfarmL	61015	11	2	1	3000	0.732246	-0.00165961	-1.55866e-08	x02_vfarm	n	L	26.2778	59.85	0.9	0.5
x02n_vfarmL	61015	11	2	1	3500	0.75452	0.00211632	5.97404e-08	x02_vfarm	n	L	26.2778	59.85	0.9	0.5
x02n_vfarmL	61015	11	2	1	4000	0.572989	-0.0011586	8.61984e-08	x02_vfarm	n	L	26.2778	59.85	0.9	0.5
x02n_vfarmL	61015	11	2	1	4500	0.622028	-0.000791823	4.3144e-08	x02_vfarm	n	L	26.2778	59.85	0.9	0.5
x02n_vfarmL	61015	11	2	1	5000	0.52725	0.00265701	7.43256e-08	x02_vfarm	n	L	26.2778	59.85	0.9	0.5
x02n_vfarmL	61015	11	2	1	5500	0.486567	-0.000602895	3.96555e-08	x02_vfarm	n	L	26.2778	59.85	0.9	0.5
x02n_vfarmL	61015	11	2	1	6000	0.418715	0.00645666	-7.79396e-08	x02_vfarm	n	L	26.2778	59.85	0.9	0.5
x02n_vfarmL	61015	11	2	1	6500	0.406	0.00286491	-9.57425e-08	x02_vfarm	n	L	26.2778	59.85	0.9	0.5
x02n_vfarmL	61015	11	2	1	7000	0.453147	-0.00143088	3.61362e-09	x02_vfarm	n	L	26.2778	59.85	0.9	0.5
x02n_vfarmL	61015	11	2	1	7500	0.609187	0.000844528	1.84698e-08	x02_vfarm	n	L	26.2778	59.85	0.9	0.5
x02n_vfarmL	61015	11	2	1	8000	0.494502	-0.000448607	-6.11497e-08	x02_vfarm	n	L	26.2778	59.85	0.9	0.5
x02y_vfarmL	61015	3	1	1	500	0.942025	0.000100525	-2.92565e-08	x02_vfarm	y	L	24.1111	77.8	1.3	0.35
x02y_vfarmL	61015	3	1	1	1000	0.974343	0.00292184	5.07661e-08	x02_vfarm	y	L	24.1111	77.8	1.3	0.35
x02y_vfarmL	61015	3	1	1	1500	0.932279	0.000166172	-7.30415e-09	x02_vfarm	y	L	24.1111	77.8	1.3	0.35
x02y_vfarmL	61015	3	1	1	2000	0.934002	0.000308113	-3.64263e-08	x02_vfarm	y	L	24.1111	77.8	1.3	0.35
x02y_vfarmL	61015	3	1	1	2500	0.93394	0.000535475	3.21583e-08	x02_vfarm	y	L	24.1111	77.8	1.3	0.35
x02y_vfarmL	61015	3	1	1	3000	0.958683	-0.000676173	-2.25527e-08	x02_vfarm	y	L	24.1111	77.8	1.3	0.35
x02y_vfarmL	61015	3	1	1	3500	0.954047	9.29695e-05	-1.38112e-08	x02_vfarm	y	L	24.1111	77.8	1.3	0.35
x02y_vfarmL	61015	3	1	1	4000	0.974804	0.000500843	9.68692e-09	x02_vfarm	y	L	24.1111	77.8	1.3	0.35
x02y_vfarmL	61015	3	1	1	4500	0.971457	0.000530081	2.18585e-09	x02_vfarm	y	L	24.1111	77.8	1.3	0.35
x02y_vfarmL	61015	3	1	1	5000	0.894208	0.000273389	7.38825e-09	x02_vfarm	y	L	24.1111	77.8	1.3	0.35
x02y_vfarmL	61015	3	1	1	5500	0.894967	-0.000842095	-6.42459e-08	x02_vfarm	y	L	24.1111	77.8	1.3	0.35
x02y_vfarmL	61015	3	1	1	6000	0.875204	0.00228241	-9.22607e-08	x02_vfarm	y	L	24.1111	77.8	1.3	0.35
x02y_vfarmL	61015	3	1	1	6500	0.946794	0.00139858	-6.4956e-08	x02_vfarm	y	L	24.1111	77.8	1.3	0.35
x02y_vfarmL	61015	3	1	1	7000	0.888198	0.00038752	-9.51002e-08	x02_vfarm	y	L	24.1111	77.8	1.3	0.35
x02y_vfarmL	61015	3	1	1	7500	0.908336	0.000141653	8.35297e-09	x02_vfarm	y	L	24.1111	77.8	1.3	0.35
x02y_vfarmL	61015	3	1	1	8000	0.876223	-0.00187024	-9.47597e-08	x02_vfarm	y	L	24.1111	77.8	1.3	0.35
x02y_vfarmL	61015	5	1	1	500	0.886557	-0.00143963	-2.92565e-08	x02_vfarm	y	L	24.1111	77.8	1.3	0.35
x02y_vfarmL	61015	5	1	1	1000	0.887482	0.000951228	5.07661e-08	x02_vfarm	y	L	24.1111	77.8	1.3	0.35
x02y_vfarmL	61015	5	1	1	1500	0.936964	-0.00110847	-7.30415e-09	x02_vfarm	y	L	24.1111	77.8	1.3	0.35
x02y_vfarmL	61015	5	1	1	2000	0.885607	-9.74149e-05	-3.64263e-08	x02_vfarm	y	L	24.1111	77.8	1.3	0.35
x02y_vfarmL	61015	5	1	1	2500	0.920262	-0.000145259	3.21583e-08	x02_vfarm	y	L	24.1111	77.8	1.3	0.35
x02y_vfarmL	61015	5	1	1	3000	0.957775	-0.000429039	-2.25527e-08	x02_vfarm	y	L	24.1111	77.8	1.3	0.35
x02y_vfarmL	61015	5	1	1	3500	0.944537	0.00121641	-1.38112e-08	x02_vfarm	y	L	24.1111	77.8	1.3	0.35
x02y_vfarmL	61015	5	1	1	4000	0.962819	0.00159116	9.68692e-09	x02_vfarm	y	L	24.1111	77.8	1.3	0.35
x02y_vfarmL	61015	5	1	1	4500	0.959146	0.000386913	2.18585e-09	x02_vfarm	y	L	24.1111	77.8	1.3	0.35
x02y_vfarmL	61015	5	1	1	5000	0.908061	0.00274787	7.38825e-09	x02_vfarm	y	L	24.1111	77.8	1.3	0.35
x02y_vfarmL	61015	5	1	1	5500	0.842963	-0.00102263	-6.42459e-08	x02_vfarm	y	L	24.1111	77.8	1.3	0.35
x02y_vfarmL	61015	5	1	1	6000	0.674019	-0.00121272	-9.22607e-08	x02_vfarm	y	L	24.1111	77.8	1.3	0.35
x02y_vfarmL	61015	5	1	1	6500	0.945003	0.0008303	-6.4956e-08	x02_vfarm	y	L	24.1111	77.8	1.3	0.35
x02y_vfarmL	61015	5	1	1	7000	0.88776	-0.000984439	-9.51002e-08	x02_vfarm	y	L	24.1111	77.8	1.3	0.35
x02y_vfarmL	61015	5	1	1	7500	0.85487	-0.00194233	8.35297e-09	x02_vfarm	y	L	24.1111	77.8	1.3	0.35
x02y_vfarmL	61015	5	1	1	8000	0.876183	-0.00132343	-9.47597e-08	x02_vfarm	y	L	24.1111	77.8	1.3	0.35
x02y_vfarmL	61015	7	1	1	500	0.865062	-0.000178751	-2.92565e-08	x02_vfarm	y	L	24.1111	77.8	1.3	0.35
x02y_vfarmL	61015	7	1	1	1000	0.910695	-0.000757509	5.07661e-08	x02_vfarm	y	L	24.1111	77.8	1.3	0.35
x02y_vfarmL	61015	7	1	1	1500	0.877943	-0.000456239	-7.30415e-09	x02_vfarm	y	L	24.1111	77.8	1.3	0.35
x02y_vfarmL	61015	7	1	1	2000	0.894555	0.00169497	-3.64263e-08	x02_vfarm	y	L	24.1111	77.8	1.3	0.35
x02y_vfarmL	61015	7	1	1	2500	0.934382	0.00157131	3.21583e-08	x02_vfarm	y	L	24.1111	77.8	1.3	0.35
x02y_vfarmL	61015	7	1	1	3000	0.960864	0.000193475	-2.25527e-08	x02_vfarm	y	L	24.1111	77.8	1.3	0.35
x02y_vfarmL	61015	7	1	1	3500	0.879168	0.000267349	-1.38112e-08	x02_vfarm	y	L	24.1111	77.8	1.3	0.35
x02y_vfarmL	61015	7	1	1	4000	0.925483	0.00113964	9.68692e-09	x02_vfarm	y	L	24.1111	77.8	1.3	0.35
x02y_vfarmL	61015	7	1	1	4500	0.921458	-0.00090085	2.18585e-09	x02_vfarm	y	L	24.1111	77.8	1.3	0.35
x02y_vfarmL	61015	7	1	1	5000	0.828199	0.00205509	7.38825e-09	x02_vfarm	y	L	24.1111	77.8	1.3	0.35
x02y_vfarmL	61015	7	1	1	5500	0.88922	-8.62032e-05	-6.42459e-08	x02_vfarm	y	L	24.1111	77.8	1.3	0.35
x02y_vfarmL	61015	7	1	1	6000	0.573927	-0.000795422	-9.22607e-08	x02_vfarm	y	L	24.1111	77.8	1.3	0.35
x02y_vfarmL	61015	7	1	1	6500	0.854985	0.00014178	-6.4956e-08	x02_vfarm	y	L	24.1111	77.8	1.3	0.35
x02y_vfarmL	61015	7	1	1	7000	0.851815	0.00103779	-9.51002e-08	x02_vfarm	y	L	24.1111	77.8	1.3	0.35
x02y_vfarmL	61015	7	1	1	7500	0.931582	0.000693404	8.35297e-09	x02_vfarm	y	L	24.1111	77.8	1.3	0.35
x02y_vfarmL	61015	7	1	1	8000	0.898016	0.00168842	-9.47597e-08	x02_vfarm	y	L	24.1111	77.8	1.3	0.35
x02y_vfarmL	61015	9	1	1	500	0.62051	-0.00149612	-2.92565e-08	x02_vfarm	y	L	24.1111	77.8	1.3	0.35
x02y_vfarmL	61015	9	1	1	1000	0.879844	0.00130824	5.07661e-08	x02_vfarm	y	L	24.1111	77.8	1.3	0.35
x02y_vfarmL	61015	9	1	1	1500	0.851246	-0.00045859	-7.30415e-09	x02_vfarm	y	L	24.1111	77.8	1.3	0.35
x02y_vfarmL	61015	9	1	1	2000	0.811084	-0.000855838	-3.64263e-08	x02_vfarm	y	L	24.1111	77.8	1.3	0.35
x02y_vfarmL	61015	9	1	1	2500	0.828205	0.00141455	3.21583e-08	x02_vfarm	y	L	24.1111	77.8	1.3	0.35
x02y_vfarmL	61015	9	1	1	3000	0.945642	-0.000677743	-2.25527e-08	x02_vfarm	y	L	24.1111	77.8	1.3	0.35
x02y_vfarmL	61015	9	1	1	3500	0.884479	0.000858732	-1.38112e-08	x02_vfarm	y	L	24.1111	77.8	1.3	0.35
x02y_vfarmL	61015	9	1	1	4000	0.882316	0.00279754	9.68692e-09	x02_vfarm	y	L	24.1111	77.8	1.3	0.35
x02y_vfarmL	61015	9	1	1	4500	0.930182	-0.00074791	2.18585e-09	x02_vfarm	y	L	24.1111	77.8	1.3	0.35
x02y_vfarmL	61015	9	1	1	5000	0.759446	-3.47006e-06	7.38825e-09	x02_vfarm	y	L	24.1111	77.8	1.3	0.35
x02y_vfarmL	61015	9	1	1	5500	0.806477	0.00211591	-6.42459e-08	x02_vfarm	y	L	24.1111	77.8	1.3	0.35
x02y_vfarmL	61015	9	1	1	6000	0.55407	0.00104272	-9.22607e-08	x02_vfarm	y	L	24.1111	77.8	1.3	0.35
x02y_vfarmL	61015	9	1	1	6500	0.802931	4.60316e-05	-6.4956e-08	x02_vfarm	y	L	24.1111	77.8	1.3	0.35
x02y_vfarmL	61015	9	1	1	7000	0.642257	-0.00239553	-9.51002e-08	x02_vfarm	y	L	24.1111	77.8	1.3	0.35
x02y_vfarmL	61015	9	1	1	7500	0.86027	0.000346876	8.35297e-09	x02_vfarm	y	L	24.1111	77.8	1.3	0.35
x02y_vfarmL	61015	9	1	1	8000	0.848671	0.00111739	-9.47597e-08	x02_vfarm	y	L	24.1111	77.8	1.3	0.35
x02y_vfarmL	61015	11	1	1	500	0.460726	-0.00273171	-2.92565e-08	x02_vfarm	y	L	24.1111	77.8	1.3	0.35
x02y_vfarmL	61015	11	1	1	1000	0.720968	-0.000811077	5.07661e-08	x02_vfarm	y	L	24.1111	77.8	1.3	0.35
x02y_vfarmL	61015	11	1	1	1500	0.772243	0.00043043	-7.30415e-09	x02_vfarm	y	L	24.1111	77.8	1.3	0.35
x02y_vfarmL	61015	11	1	1	2000	0.737895	0.000468073	-3.64263e-08	x02_vfarm	y	L	24.1111	77.8	1.3	0.35
x02y_vfarmL	61015	11	1	1	2500	0.737935	-0.000190191	3.21583e-08	x02_vfarm	y	L	24.1111	77.8	1.3	0.35
x02y_vfarmL	61015	11	1	1	3000	0.92076	-0.00036141	-2.25527e-08	x02_vfarm	y	L	24.1111	77.8	1.3	0.35
x02y_vfarmL	61015	11	1	1	3500	0.875675	0.00122055	-1.38112e-08	x02_vfarm	y	L	24.1111	77.8	1.3	0.35
x02y_vfarmL	61015	11	1	1	4000	0.720985	0.000491991	9.68692e-09	x02_vfarm	y	L	24.1111	77.8	1.3	0.35
x02y_vfarmL	61015	11	1	1	4500	0.625342	-7.68677e-05	2.18585e-09	x02_vfarm	y	L	24.1111	77.8	1.3	0.35
x02y_vfarmL	61015	11	1	1	5000	0.483544	-0.00193053	7.38825e-09	x02_vfarm	y	L	24.1111	77.8	1.3	0.35
x02y_vfarmL	61015	11	1	1	5500	0.551162	0.000949495	-6.42459e-08	x02_vfarm	y	L	24.1111	77.8	1.3	0.35
x02y_vfarmL	61015	11	1	1	6000	0.351659	-0.00655763	-9.22607e-08	x02_vfarm	y	L	24.1111	77.8	1.3	0.35
x02y_vfarmL	61015	11	1	1	6500	0.527521	-0.00191525	-6.4956e-08	x02_vfarm	y	L	24.1111	77.8	1.3	0.35
x02y_vfarmL	61015	11	1	1	7000	0.573886	0.000258429	-9.51002e-08	x02_vfarm	y	L	24.1111	77.8	1.3	0.35
x02y_vfarmL	61015	11	1	1	7500	0.778787	-0.0016205	8.35297e-09	x02_vfarm	y	L	24.1111	77.8	1.3	0.35
x02y_vfarmL	61015	11	1	1	8000	0.636199	-0.00172345	-9.47597e-08	x02_vfarm	y	L	24.1111	77.8	1.3	0.35
x02y_vfarmL	61015	3	3	1	500	0.843171	0.00264363	-1.03058e-07	x02_vfarm	y	L	24.1111	77.8	1.3	0.35
x02y_vfarmL	61015	3	3	1	1000	0.917793	-0.000989558	5.29101e-08	x02_vfarm	y	L	24.1111	77.8	1.3	0.35
x02y_vfarmL	61015	3	3	1	1500	0.871829	-0.000421197	7.35785e-08	x02_vfarm	y	L	24.1111	77.8	1.3	0.35
x02y_vfarmL	61015	3	3	1	2000	0.807208	-0.00254198	-9.93992e-08	x02_vfarm	y	L	24.1111	77.8	1.3	0.35
x02y_vfarmL	61015	3	3	1	2500	0.801691	-4.47467e-05	-3.51254e-07	x02_vfarm	y	L	24.1111	77.8	1.3	0.35
x02y_vfarmL	61015	3	3	1	3000	0.947258	-0.000356627	-1.25589e-07	x02_vfarm	y	L	24.1111	77.8	1.3	0.35
x02y_vfarmL	61015	3	3	1	3500	0.913284	0.00198182	1.63536e-07	x02_vfarm	y	L	24.1111	77.8	1.3	0.35
x02y_vfarmL	61015	3	3	1	4000	0.83033	0.00123532	-1.36803e-07	x02_vfarm	y	L	24.1111	77.8	1.3	0.35
x02y_vfarmL	61015	3	3	1	4500	0.773368	-1.3068e-05	-4.2122e-07	x02_vfarm	y	L	24.1111	77.8	1.3	0.35
x02y_vfarmL	61015	3	3	1	5000	0.561873	0.00148317	-2.41362e-07	x02_vfarm	y	L	24.1111	77.8	1.3	0.35
x02y_vfarmL	61015	3	3	1	5500	0.435031	-0.000861722	2.20688e-07	x02_vfarm	y	L	24.1111	77.8	1.3	0.35
x02y_vfarmL	61015	3	3	1	6000	0.669866	-0.000398544	3.0942e-07	x02_vfarm	y	L	24.1111	77.8	1.3	0.35
x02y_vfarmL	61015	3	3	1	6500	0.927273	0.000317451	-5.81832e-08	x02_vfarm	y	L	24.1111	77.8	1.3	0.35
x02y_vfarmL	61015	3	3	1	7000	0.670008	-0.00319244	1.09006e-07	x02_vfarm	y	L	24.1111	77.8	1.3	0.35
x02y_vfarmL	61015	3	3	1	7500	0.707081	0.00545418	5.97699e-08	x02_vfarm	y	L	24.1111	77.8	1.3	0.35
x02y_vfarmL	61015	3	3	1	8000	0.609763	0.000237578	4.05662e-07	x02_vfarm	y	L	24.1111	77.8	1.3	0.35
x02y_vfarmL	61015	5	3	1	500	0.668427	-0.00120647	-1.03058e-07	x02_vfarm	y	L	24.1111	77.8	1.3	0.35
x02y_vfarmL	61015	5	3	1	1000	0.932628	0.00341474	5.29101e-08	x02_vfarm	y	L	24.1111	77.8	1.3	0.35
x02y_vfarmL	61015	5	3	1	1500	0.881536	0.000418321	7.35785e-08	x02_vfarm	y	L	24.1111	77.8	1.3	0.35
x02y_vfarmL	61015	5	3	1	2000	0.783293	-8.60268e-05	-9.93992e-08	x02_vfarm	y	L	24.1111	77.8	1.3	0.35
x02y_vfarmL	61015	5	3	1	2500	0.759742	0.00459103	-3.51254e-07	x02_vfarm	y	L	24.1111	77.8	1.3	0.35
x02y_vfarmL	61015	5	3	1	3000	0.812192	0.000544416	-1.25589e-07	x02_vfarm	y	L	24.1111	77.8	1.3	0.35
x02y_vfarmL	61015	5	3	1	3500	0.817457	-4.94293e-05	1.63536e-07	x02_vfarm	y	L	24.1111	77.8	1.3	0.35
x02y_vfarmL	61015	5	3	1	4000	0.852751	0.00203824	-1.36803e-07	x02_vfarm	y	L	24.1111	77.8	1.3	0.35
x02y_vfarmL	61015	5	3	1	4500	0.759141	0.00205393	-4.2122e-07	x02_vfarm	y	L	24.1111	77.8	1.3	0.35
x02y_vfarmL	61015	5	3	1	5000	0.524441	0.00902043	-2.41362e-07	x02_vfarm	y	L	24.1111	77.8	1.3	0.35
x02y_vfarmL	61015	5	3	1	5500	0.456248	-0.0076431	2.20688e-07	x02_vfarm	y	L	24.1111	77.8	1.3	0.35
x02y_vfarmL	61015	5	3	1	6000	0.528502	0.00378165	3.0942e-07	x02_vfarm	y	L	24.1111	77.8	1.3	0.35
x02y_vfarmL	61015	5	3	1	6500	0.878926	0.000199118	-5.81832e-08	x02_vfarm	y	L	24.1111	77.8	1.3	0.35
x02y_vfarmL	61015	5	3	1	7000	0.576025	0.0019711	1.09006e-07	x02_vfarm	y	L	24.1111	77.8	1.3	0.35
x02y_vfarmL	61015	5	3	1	7500	0.695766	-0.00271565	5.97699e-08	x02_vfarm	y	L	24.1111	77.8	1.3	0.35
x02y_vfarmL	61015	5	3	1	8000	0.604076	0.0024034	4.05662e-07	x02_vfarm	y	L	24.1111	77.8	1.3	0.35
x02y_vfarmL	61015	7	3	1	500	0.631041	-0.00137333	-1.03058e-07	x02_vfarm	y	L	24.1111	77.8	1.3	0.35
x02y_vfarmL	61015	7	3	1	1000	0.900256	-0.00137528	5.29101e-08	x02_vfarm	y	L	24.1111	77.8	1.3	0.35
x02y_vfarmL	61015	7	3	1	1500	0.874858	-0.00116065	7.35785e-08	x02_vfarm	y	L	24.1111	77.8	1.3	0.35
x02y_vfarmL	61015	7	3	1	2000	0.784459	-0.000578286	-9.93992e-08	x02_vfarm	y	L	24.1111	77.8	1.3	0.35
x02y_vfarmL	61015	7	3	1	2500	0.69653	-0.00090242	-3.51254e-07	x02_vfarm	y	L	24.1111	77.8	1.3	0.35
x02y_vfarmL	61015	7	3	1	3000	0.869263	0.00094474	-1.25589e-07	x02_vfarm	y	L	24.1111	77.8	1.3	0.35
x02y_vfarmL	61015	7	3	1	3500	0.83521	0.00275052	1.63536e-07	x02_vfarm	y	L	24.1111	77.8	1.3	0.35
x02y_vfarmL	61015	7	3	1	4000	0.558397	-0.000320712	-1.36803e-07	x02_vfarm	y	L	24.1111	77.8	1.3	0.35
x02y_vfarmL	61015	7	3	1	4500	0.702676	0.000374175	-4.2122e-07	x02_vfarm	y	L	24.1111	77.8	1.3	0.35
x02y_vfarmL	61015	7	3	1	5000	0.641694	0.00269785	-2.41362e-07	x02_vfarm	y	L	24.1111	77.8	1.3	0.35
x02y_vfarmL	61015	7	3	1	5500	0.505315	-0.00246474	2.20688e-07	x02_vfarm	y	L	24.1111	77.8	1.3	0.35
x02y_vfarmL	61015	7	3	1	6000	0.380802	-0.0043561	3.0942e-07	x02_vfarm	y	L	24.1111	77.8	1.3	0.35
x02y_vfarmL	61015	7	3	1	6500	0.786653	-0.00388997	-5.81832e-08	x02_vfarm	y	L	24.1111	77.8	1.3	0.35
x02y_vfarmL	61015	7	3	1	7000	0.617108	-0.00172812	1.09006e-07	x02_vfarm	y	L	24.1111	77.8	1.3	0.35
x02y_vfarmL	61015	7	3	1	7500	0.697104	-0.000302858	5.97699e-08	x02_vfarm	y	L	24.1111	77.8	1.3	0.35
x02y_vfarmL	61015	7	3	1	8000	0.589092	0.00570241	4.05662e-07	x02_vfarm	y	L	24.1111	77.8	1.3	0.35
x02y_vfarmL	61015	9	3	1	500	0.63624	-0.00208089	-1.03058e-07	x02_vfarm	y	L	24.1111	77.8	1.3	0.35
x02y_vfarmL	61015	9	3	1	1000	0.880349	0.00194798	5.29101e-08	x02_vfarm	y	L	24.1111	77.8	1.3	0.35
x02y_vfarmL	61015	9	3	1	1500	0.836254	0.000611647	7.35785e-08	x02_vfarm	y	L	24.1111	77.8	1.3	0.35
x02y_vfarmL	61015	9	3	1	2000	0.54929	-0.00210641	-9.93992e-08	x02_vfarm	y	L	24.1111	77.8	1.3	0.35
x02y_vfarmL	61015	9	3	1	2500	0.698904	0.00259877	-3.51254e-07	x02_vfarm	y	L	24.1111	77.8	1.3	0.35
x02y_vfarmL	61015	9	3	1	3000	0.85371	-3.94181e-05	-1.25589e-07	x02_vfarm	y	L	24.1111	77.8	1.3	0.35
x02y_vfarmL	61015	9	3	1	3500	0.78266	0.00319729	1.63536e-07	x02_vfarm	y	L	24.1111	77.8	1.3	0.35
x02y_vfarmL	61015	9	3	1	4000	0.80463	0.000772673	-1.36803e-07	x02_vfarm	y	L	24.1111	77.8	1.3	0.35
x02y_vfarmL	61015	9	3	1	4500	0.608019	-0.00390316	-4.2122e-07	x02_vfarm	y	L	24.1111	77.8	1.3	0.35
x02y_vfarmL	61015	9	3	1	5000	0.557495	0.0107993	-2.41362e-07	x02_vfarm	y	L	24.1111	77.8	1.3	0.35
x02y_vfarmL	61015	9	3	1	5500	0.482248	0.00016648	2.20688e-07	x02_vfarm	y	L	24.1111	77.8	1.3	0.35
x02y_vfarmL	61015	9	3	1	6000	0.460828	-0.00146754	3.0942e-07	x02_vfarm	y	L	24.1111	77.8	1.3	0.35
x02y_vfarmL	61015	9	3	1	6500	0.765162	-0.000167119	-5.81832e-08	x02_vfarm	y	L	24.1111	77.8	1.3	0.35
x02y_vfarmL	61015	9	3	1	7000	0.493484	0.00158491	1.09006e-07	x02_vfarm	y	L	24.1111	77.8	1.3	0.35
x02y_vfarmL	61015	9	3	1	7500	0.650672	0.000420848	5.97699e-08	x02_vfarm	y	L	24.1111	77.8	1.3	0.35
x02y_vfarmL	61015	9	3	1	8000	0.48603	-0.000479005	4.05662e-07	x02_vfarm	y	L	24.1111	77.8	1.3	0.35
x02y_vfarmL	61015	11	3	1	500	0.559907	0.000625554	-1.03058e-07	x02_vfarm	y	L	24.1111	77.8	1.3	0.35
x02y_vfarmL	61015	11	3	1	1000	0.678044	-0.00170758	5.29101e-08	x02_vfarm	y	L	24.1111	77.8	1.3	0.35
x02y_vfarmL	61015	11	3	1	1500	0.851183	0.00329264	7.35785e-08	x02_vfarm	y	L	24.1111	77.8	1.3	0.35
x02y_vfarmL	61015	11	3	1	2000	0.443655	0.000169544	-9.93992e-08	x02_vfarm	y	L	24.1111	77.8	1.3	0.35
x02y_vfarmL	61015	11	3	1	2500	0.708998	0.00327896	-3.51254e-07	x02_vfarm	y	L	24.1111	77.8	1.3	0.35
x02y_vfarmL	61015	11	3	1	3000	0.895295	0.000105764	-1.25589e-07	x02_vfarm	y	L	24.1111	77.8	1.3	0.35
x02y_vfarmL	61015	11	3	1	3500	0.769421	0.000174707	1.63536e-07	x02_vfarm	y	L	24.1111	77.8	1.3	0.35
x02y_vfarmL	61015	11	3	1	4000	0.756872	0.00038269	-1.36803e-07	x02_vfarm	y	L	24.1111	77.8	1.3	0.35
x02y_vfarmL	61015	11	3	1	4500	0.682025	-0.00118665	-4.2122e-07	x02_vfarm	y	L	24.1111	77.8	1.3	0.35
x02y_vfarmL	61015	11	3	1	5000	0.477238	0.00230177	-2.41362e-07	x02_vfarm	y	L	24.1111	77.8	1.3	0.35
x02y_vfarmL	61015	11	3	1	5500	0.49514	0.00850809	2.20688e-07	x02_vfarm	y	L	24.1111	77.8	1.3	0.35
x02y_vfarmL	61015	11	3	1	6000	0.400947	-0.0108685	3.0942e-07	x02_vfarm	y	L	24.1111	77.8	1.3	0.35
x02y_vfarmL	61015	11	3	1	6500	0.735547	-0.00459796	-5.81832e-08	x02_vfarm	y	L	24.1111	77.8	1.3	0.35
x02y_vfarmL	61015	11	3	1	7000	0.537585	0.000853279	1.09006e-07	x02_vfarm	y	L	24.1111	77.8	1.3	0.35
x02y_vfarmL	61015	11	3	1	7500	0.643282	0.000183865	5.97699e-08	x02_vfarm	y	L	24.1111	77.8	1.3	0.35
x02y_vfarmL	61015	11	3	1	8000	0.545738	-0.00320413	4.05662e-07	x02_vfarm	y	L	24.1111	77.8	1.3	0.35
x02y_vfarmL	61015	3	2	1	500	0.850518	-0.00136284	-4.35342e-08	x02_vfarm	y	L	24.1111	77.8	1.3	0.35
x02y_vfarmL	61015	3	2	1	1000	0.747244	-0.00293461	-5.59879e-08	x02_vfarm	y	L	24.1111	77.8	1.3	0.35
x02y_vfarmL	61015	3	2	1	1500	0.897743	-0.00132259	-6.37643e-09	x02_vfarm	y	L	24.1111	77.8	1.3	0.35
x02y_vfarmL	61015	3	2	1	2000	0.849042	9.04491e-06	9.10208e-08	x02_vfarm	y	L	24.1111	77.8	1.3	0.35
x02y_vfarmL	61015	3	2	1	2500	0.810773	-0.000285437	1.20046e-07	x02_vfarm	y	L	24.1111	77.8	1.3	0.35
x02y_vfarmL	61015	3	2	1	3000	0.833662	-0.0016813	1.40793e-08	x02_vfarm	y	L	24.1111	77.8	1.3	0.35
x02y_vfarmL	61015	3	2	1	3500	0.86103	-0.00038759	4.856e-08	x02_vfarm	y	L	24.1111	77.8	1.3	0.35
x02y_vfarmL	61015	3	2	1	4000	0.876455	-0.000767614	9.40691e-09	x02_vfarm	y	L	24.1111	77.8	1.3	0.35
x02y_vfarmL	61015	3	2	1	4500	0.949683	0.000501487	-5.32453e-10	x02_vfarm	y	L	24.1111	77.8	1.3	0.35
x02y_vfarmL	61015	3	2	1	5000	0.853639	0.000776722	6.14117e-08	x02_vfarm	y	L	24.1111	77.8	1.3	0.35
x02y_vfarmL	61015	3	2	1	5500	0.822135	-0.000980607	-6.97078e-08	x02_vfarm	y	L	24.1111	77.8	1.3	0.35
x02y_vfarmL	61015	3	2	1	6000	0.672806	-0.000399457	2.43897e-08	x02_vfarm	y	L	24.1111	77.8	1.3	0.35
x02y_vfarmL	61015	3	2	1	6500	0.841338	0.000298212	-4.46492e-08	x02_vfarm	y	L	24.1111	77.8	1.3	0.35
x02y_vfarmL	61015	3	2	1	7000	0.56694	-0.000298936	5.41363e-08	x02_vfarm	y	L	24.1111	77.8	1.3	0.35
x02y_vfarmL	61015	3	2	1	7500	0.830524	-5.86771e-05	-8.55807e-09	x02_vfarm	y	L	24.1111	77.8	1.3	0.35
x02y_vfarmL	61015	3	2	1	8000	0.715138	0.000403643	6.46929e-08	x02_vfarm	y	L	24.1111	77.8	1.3	0.35
x02y_vfarmL	61015	5	2	1	500	0.613328	-0.00077355	-4.35342e-08	x02_vfarm	y	L	24.1111	77.8	1.3	0.35
x02y_vfarmL	61015	5	2	1	1000	0.9402	0.000707872	-5.59879e-08	x02_vfarm	y	L	24.1111	77.8	1.3	0.35
x02y_vfarmL	61015	5	2	1	1500	0.906741	-0.00155579	-6.37643e-09	x02_vfarm	y	L	24.1111	77.8	1.3	0.35
x02y_vfarmL	61015	5	2	1	2000	0.821088	0.00185891	9.10208e-08	x02_vfarm	y	L	24.1111	77.8	1.3	0.35
x02y_vfarmL	61015	5	2	1	2500	0.878204	0.0009598	1.20046e-07	x02_vfarm	y	L	24.1111	77.8	1.3	0.35
x02y_vfarmL	61015	5	2	1	3000	0.898599	-0.00141332	1.40793e-08	x02_vfarm	y	L	24.1111	77.8	1.3	0.35
x02y_vfarmL	61015	5	2	1	3500	0.883845	-0.000266523	4.856e-08	x02_vfarm	y	L	24.1111	77.8	1.3	0.35
x02y_vfarmL	61015	5	2	1	4000	0.89116	-6.07008e-05	9.40691e-09	x02_vfarm	y	L	24.1111	77.8	1.3	0.35
x02y_vfarmL	61015	5	2	1	4500	0.869083	-0.00117224	-5.32453e-10	x02_vfarm	y	L	24.1111	77.8	1.3	0.35
x02y_vfarmL	61015	5	2	1	5000	0.847378	8.31137e-05	6.14117e-08	x02_vfarm	y	L	24.1111	77.8	1.3	0.35
x02y_vfarmL	61015	5	2	1	5500	0.811485	-0.000712116	-6.97078e-08	x02_vfarm	y	L	24.1111	77.8	1.3	0.35
x02y_vfarmL	61015	5	2	1	6000	0.410395	-0.000203996	2.43897e-08	x02_vfarm	y	L	24.1111	77.8	1.3	0.35
x02y_vfarmL	61015	5	2	1	6500	0.89767	0.00109226	-4.46492e-08	x02_vfarm	y	L	24.1111	77.8	1.3	0.35
x02y_vfarmL	61015	5	2	1	7000	0.692421	-0.00265577	5.41363e-08	x02_vfarm	y	L	24.1111	77.8	1.3	0.35
x02y_vfarmL	61015	5	2	1	7500	0.891078	-0.00122096	-8.55807e-09	x02_vfarm	y	L	24.1111	77.8	1.3	0.35
x02y_vfarmL	61015	5	2	1	8000	0.882192	0.00147404	6.46929e-08	x02_vfarm	y	L	24.1111	77.8	1.3	0.35
x02y_vfarmL	61015	7	2	1	500	0.538561	-0.000733417	-4.35342e-08	x02_vfarm	y	L	24.1111	77.8	1.3	0.35
x02y_vfarmL	61015	7	2	1	1000	0.824306	-0.00127021	-5.59879e-08	x02_vfarm	y	L	24.1111	77.8	1.3	0.35
x02y_vfarmL	61015	7	2	1	1500	0.886798	0.00139777	-6.37643e-09	x02_vfarm	y	L	24.1111	77.8	1.3	0.35
x02y_vfarmL	61015	7	2	1	2000	0.819981	-0.000474397	9.10208e-08	x02_vfarm	y	L	24.1111	77.8	1.3	0.35
x02y_vfarmL	61015	7	2	1	2500	0.854641	0.000811047	1.20046e-07	x02_vfarm	y	L	24.1111	77.8	1.3	0.35
x02y_vfarmL	61015	7	2	1	3000	0.832945	-0.000419422	1.40793e-08	x02_vfarm	y	L	24.1111	77.8	1.3	0.35
x02y_vfarmL	61015	7	2	1	3500	0.791987	0.000583018	4.856e-08	x02_vfarm	y	L	24.1111	77.8	1.3	0.35
x02y_vfarmL	61015	7	2	1	4000	0.741115	-0.000732572	9.40691e-09	x02_vfarm	y	L	24.1111	77.8	1.3	0.35
x02y_vfarmL	61015	7	2	1	4500	0.873177	0.000471746	-5.32453e-10	x02_vfarm	y	L	24.1111	77.8	1.3	0.35
x02y_vfarmL	61015	7	2	1	5000	0.725728	-0.000577025	6.14117e-08	x02_vfarm	y	L	24.1111	77.8	1.3	0.35
x02y_vfarmL	61015	7	2	1	5500	0.571712	-0.00161929	-6.97078e-08	x02_vfarm	y	L	24.1111	77.8	1.3	0.35
x02y_vfarmL	61015	7	2	1	6000	0.425912	0.00435397	2.43897e-08	x02_vfarm	y	L	24.1111	77.8	1.3	0.35
x02y_vfarmL	61015	7	2	1	6500	0.866674	0.00119742	-4.46492e-08	x02_vfarm	y	L	24.1111	77.8	1.3	0.35
x02y_vfarmL	61015	7	2	1	7000	0.614073	-0.00116937	5.41363e-08	x02_vfarm	y	L	24.1111	77.8	1.3	0.35
x02y_vfarmL	61015	7	2	1	7500	0.778296	0.000736118	-8.55807e-09	x02_vfarm	y	L	24.1111	77.8	1.3	0.35
x02y_vfarmL	61015	7	2	1	8000	0.741699	0.000435107	6.46929e-08	x02_vfarm	y	L	24.1111	77.8	1.3	0.35
x02y_vfarmL	61015	9	2	1	500	0.438101	-0.0025758	-4.35342e-08	x02_vfarm	y	L	24.1111	77.8	1.3	0.35
x02y_vfarmL	61015	9	2	1	1000	0.938088	0.00367409	-5.59879e-08	x02_vfarm	y	L	24.1111	77.8	1.3	0.35
x02y_vfarmL	61015	9	2	1	1500	0.435573	-0.00275239	-6.37643e-09	x02_vfarm	y	L	24.1111	77.8	1.3	0.35
x02y_vfarmL	61015	9	2	1	2000	0.802447	-0.00019527	9.10208e-08	x02_vfarm	y	L	24.1111	77.8	1.3	0.35
x02y_vfarmL	61015	9	2	1	2500	0.852801	0.000108399	1.20046e-07	x02_vfarm	y	L	24.1111	77.8	1.3	0.35
x02y_vfarmL	61015	9	2	1	3000	0.931621	0.00123917	1.40793e-08	x02_vfarm	y	L	24.1111	77.8	1.3	0.35
x02y_vfarmL	61015	9	2	1	3500	0.763673	-0.000575267	4.856e-08	x02_vfarm	y	L	24.1111	77.8	1.3	0.35
x02y_vfarmL	61015	9	2	1	4000	0.771715	0.000655885	9.40691e-09	x02_vfarm	y	L	24.1111	77.8	1.3	0.35
x02y_vfarmL	61015	9	2	1	4500	0.894348	0.00102833	-5.32453e-10	x02_vfarm	y	L	24.1111	77.8	1.3	0.35
x02y_vfarmL	61015	9	2	1	5000	0.781059	0.00313773	6.14117e-08	x02_vfarm	y	L	24.1111	77.8	1.3	0.35
x02y_vfarmL	61015	9	2	1	5500	0.518983	-0.00219554	-6.97078e-08	x02_vfarm	y	L	24.1111	77.8	1.3	0.35
x02y_vfarmL	61015	9	2	1	6000	0.387102	-0.00116823	2.43897e-08	x02_vfarm	y	L	24.1111	77.8	1.3	0.35
x02y_vfarmL	61015	9	2	1	6500	0.806995	-0.00047675	-4.46492e-08	x02_vfarm	y	L	24.1111	77.8	1.3	0.35
x02y_vfarmL	61015	9	2	1	7000	0.496434	-0.00167105	5.41363e-08	x02_vfarm	y	L	24.1111	77.8	1.3	0.35
x02y_vfarmL	61015	9	2	1	7500	0.747944	-0.00031889	-8.55807e-09	x02_vfarm	y	L	24.1111	77.8	1.3	0.35
x02y_vfarmL	61015	9	2	1	8000	0.573146	-0.00196403	6.46929e-08	x02_vfarm	y	L	24.1111	77.8	1.3	0.35
x02y_vfarmL	61015	11	2	1	500	0.526227	-0.00244315	-4.35342e-08	x02_vfarm	y	L	24.1111	77.8	1.3	0.35
x02y_vfarmL	61015	11	2	1	1000	0.869436	0.0029885	-5.59879e-08	x02_vfarm	y	L	24.1111	77.8	1.3	0.35
x02y_vfarmL	61015	11	2	1	1500	0.824134	0.000717769	-6.37643e-09	x02_vfarm	y	L	24.1111	77.8	1.3	0.35
x02y_vfarmL	61015	11	2	1	2000	0.784461	-0.000132745	9.10208e-08	x02_vfarm	y	L	24.1111	77.8	1.3	0.35
x02y_vfarmL	61015	11	2	1	2500	0.804148	-0.000106683	1.20046e-07	x02_vfarm	y	L	24.1111	77.8	1.3	0.35
x02y_vfarmL	61015	11	2	1	3000	0.746294	-0.00170909	1.40793e-08	x02_vfarm	y	L	24.1111	77.8	1.3	0.35
x02y_vfarmL	61015	11	2	1	3500	0.810958	0.00153322	4.856e-08	x02_vfarm	y	L	24.1111	77.8	1.3	0.35
x02y_vfarmL	61015	11	2	1	4000	0.819839	-0.000977467	9.40691e-09	x02_vfarm	y	L	24.1111	77.8	1.3	0.35
x02y_vfarmL	61015	11	2	1	4500	0.810436	0.00293266	-5.32453e-10	x02_vfarm	y	L	24.1111	77.8	1.3	0.35
x02y_vfarmL	61015	11	2	1	5000	0.582133	0.00121926	6.14117e-08	x02_vfarm	y	L	24.1111	77.8	1.3	0.35
x02y_vfarmL	61015	11	2	1	5500	0.491639	0.00409083	-6.97078e-08	x02_vfarm	y	L	24.1111	77.8	1.3	0.35
x02y_vfarmL	61015	11	2	1	6000	0.269529	-0.00273505	2.43897e-08	x02_vfarm	y	L	24.1111	77.8	1.3	0.35
x02y_vfarmL	61015	11	2	1	6500	0.55105	-0.000223943	-4.46492e-08	x02_vfarm	y	L	24.1111	77.8	1.3	0.35
x02y_vfarmL	61015	11	2	1	7000	0.402561	-0.000540066	5.41363e-08	x02_vfarm	y	L	24.1111	77.8	1.3	0.35
x02y_vfarmL	61015	11	2	1	7500	0.676034	0.00224993	-8.55807e-09	x02_vfarm	y	L	24.1111	77.8	1.3	0.35
x02y_vfarmL	61015	11	2	1	8000	0.414761	0.0021129	6.46929e-08	x02_vfarm	y	L	24.1111	77.8	1.3	0.35
x03n_vfarmE	61215	3	1	1	500	0.898676	0.000175143	-3.78731e-08	x03_vfarm	n	E	18.25	80.2	0.45	0.05
x03n_vfarmE	61215	3	1	1	1000	0.919392	-0.000976038	3.06812e-08	x03_vfarm	n	E	18.25	80.2	0.45	0.05
x03n_vfarmE	61215	3	1	1	1500	0.917096	-0.00113309	4.18846e-08	x03_vfarm	n	E	18.25	80.2	0.45	0.05
x03n_vfarmE	61215	3	1	1	2000	0.953696	0.0011809	2.48578e-08	x03_vfarm	n	E	18.25	80.2	0.45	0.05
x03n_vfarmE	61215	3	1	1	2500	0.944755	-0.000765381	4.48907e-09	x03_vfarm	n	E	18.25	80.2	0.45	0.05
x03n_vfarmE	61215	3	1	1	3000	0.951983	0.00065618	1.10295e-10	x03_vfarm	n	E	18.25	80.2	0.45	0.05
x03n_vfarmE	61215	3	1	1	3500	0.92565	-0.00170778	5.0923e-08	x03_vfarm	n	E	18.25	80.2	0.45	0.05
x03n_vfarmE	61215	3	1	1	4000	0.91138	0.000917496	-1.53002e-09	x03_vfarm	n	E	18.25	80.2	0.45	0.05
x03n_vfarmE	61215	3	1	1	4500	0.953888	-7.81199e-05	-2.6863e-08	x03_vfarm	n	E	18.25	80.2	0.45	0.05
x03n_vfarmE	61215	3	1	1	5000	0.903726	-0.000454274	-3.29457e-10	x03_vfarm	n	E	18.25	80.2	0.45	0.05
x03n_vfarmE	61215	3	1	1	5500	0.94696	-0.000415897	1.61608e-08	x03_vfarm	n	E	18.25	80.2	0.45	0.05
x03n_vfarmE	61215	3	1	1	6000	0.855623	0.000513138	9.08369e-09	x03_vfarm	n	E	18.25	80.2	0.45	0.05
x03n_vfarmE	61215	3	1	1	6500	0.767441	-0.000302701	-1.06206e-08	x03_vfarm	n	E	18.25	80.2	0.45	0.05
x03n_vfarmE	61215	3	1	1	7000	0.729453	0.00100997	5.5823e-08	x03_vfarm	n	E	18.25	80.2	0.45	0.05
x03n_vfarmE	61215	3	1	1	7500	0.838169	0.000636845	-1.05539e-08	x03_vfarm	n	E	18.25	80.2	0.45	0.05
x03n_vfarmE	61215	3	1	1	8000	0.786848	-0.000371219	7.20378e-09	x03_vfarm	n	E	18.25	80.2	0.45	0.05
x03n_vfarmE	61215	5	1	1	500	0.745862	-3.61167e-05	-3.78731e-08	x03_vfarm	n	E	18.25	80.2	0.45	0.05
x03n_vfarmE	61215	5	1	1	1000	0.936117	0.000976648	3.06812e-08	x03_vfarm	n	E	18.25	80.2	0.45	0.05
x03n_vfarmE	61215	5	1	1	1500	0.731528	-0.00156622	4.18846e-08	x03_vfarm	n	E	18.25	80.2	0.45	0.05
x03n_vfarmE	61215	5	1	1	2000	0.802668	0.000346394	2.48578e-08	x03_vfarm	n	E	18.25	80.2	0.45	0.05
x03n_vfarmE	61215	5	1	1	2500	0.892291	-0.00011962	4.48907e-09	x03_vfarm	n	E	18.25	80.2	0.45	0.05
x03n_vfarmE	61215	5	1	1	3000	0.938833	-1.79825e-06	1.10295e-10	x03_vfarm	n	E	18.25	80.2	0.45	0.05
x03n_vfarmE	61215	5	1	1	3500	0.858309	-0.000437392	5.0923e-08	x03_vfarm	n	E	18.25	80.2	0.45	0.05
x03n_vfarmE	61215	5	1	1	4000	0.759196	-0.000637146	-1.53002e-09	x03_vfarm	n	E	18.25	80.2	0.45	0.05
x03n_vfarmE	61215	5	1	1	4500	0.912595	0.000826357	-2.6863e-08	x03_vfarm	n	E	18.25	80.2	0.45	0.05
x03n_vfarmE	61215	5	1	1	5000	0.682876	0.000422981	-3.29457e-10	x03_vfarm	n	E	18.25	80.2	0.45	0.05
x03n_vfarmE	61215	5	1	1	5500	0.85474	0.000730772	1.61608e-08	x03_vfarm	n	E	18.25	80.2	0.45	0.05
x03n_vfarmE	61215	5	1	1	6000	0.790851	7.1186e-05	9.08369e-09	x03_vfarm	n	E	18.25	80.2	0.45	0.05
x03n_vfarmE	61215	5	1	1	6500	0.651167	-0.00161897	-1.06206e-08	x03_vfarm	n	E	18.25	80.2	0.45	0.05
x03n_vfarmE	61215	5	1	1	7000	0.748033	-0.000597396	5.5823e-08	x03_vfarm	n	E	18.25	80.2	0.45	0.05
x03n_vfarmE	61215	5	1	1	7500	0.759244	-0.000567527	-1.05539e-08	x03_vfarm	n	E	18.25	80.2	0.45	0.05
x03n_vfarmE	61215	5	1	1	8000	0.685212	-0.000326044	7.20378e-09	x03_vfarm	n	E	18.25	80.2	0.45	0.05
x03n_vfarmE	61215	7	1	1	500	0.371598	-0.00125507	-3.78731e-08	x03_vfarm	n	E	18.25	80.2	0.45	0.05
x03n_vfarmE	61215	7	1	1	1000	0.493251	-0.00167113	3.06812e-08	x03_vfarm	n	E	18.25	80.2	0.45	0.05
x03n_vfarmE	61215	7	1	1	1500	0.502407	-0.00180157	4.18846e-08	x03_vfarm	n	E	18.25	80.2	0.45	0.05
x03n_vfarmE	61215	7	1	1	2000	0.478718	0.00344181	2.48578e-08	x03_vfarm	n	E	18.25	80.2	0.45	0.05
x03n_vfarmE	61215	7	1	1	2500	0.778529	-0.000135102	4.48907e-09	x03_vfarm	n	E	18.25	80.2	0.45	0.05
x03n_vfarmE	61215	7	1	1	3000	0.774873	0.001094	1.10295e-10	x03_vfarm	n	E	18.25	80.2	0.45	0.05
x03n_vfarmE	61215	7	1	1	3500	0.67214	0.000940266	5.0923e-08	x03_vfarm	n	E	18.25	80.2	0.45	0.05
x03n_vfarmE	61215	7	1	1	4000	0.872607	0.00125107	-1.53002e-09	x03_vfarm	n	E	18.25	80.2	0.45	0.05
x03n_vfarmE	61215	7	1	1	4500	0.82913	0.00230096	-2.6863e-08	x03_vfarm	n	E	18.25	80.2	0.45	0.05
x03n_vfarmE	61215	7	1	1	5000	0.611662	0.000206597	-3.29457e-10	x03_vfarm	n	E	18.25	80.2	0.45	0.05
x03n_vfarmE	61215	7	1	1	5500	0.872727	0.000542801	1.61608e-08	x03_vfarm	n	E	18.25	80.2	0.45	0.05
x03n_vfarmE	61215	7	1	1	6000	0.586715	0.00106222	9.08369e-09	x03_vfarm	n	E	18.25	80.2	0.45	0.05
x03n_vfarmE	61215	7	1	1	6500	0.487989	0.00118414	-1.06206e-08	x03_vfarm	n	E	18.25	80.2	0.45	0.05
x03n_vfarmE	61215	7	1	1	7000	0.491621	-0.000271595	5.5823e-08	x03_vfarm	n	E	18.25	80.2	0.45	0.05
x03n_vfarmE	61215	7	1	1	7500	0.647828	0.0011704	-1.05539e-08	x03_vfarm	n	E	18.25	80.2	0.45	0.05
x03n_vfarmE	61215	7	1	1	8000	0.466566	-0.00244633	7.20378e-09	x03_vfarm	n	E	18.25	80.2	0.45	0.05
x03n_vfarmE	61215	9	1	1	500	0.281672	-0.00390119	-3.78731e-08	x03_vfarm	n	E	18.25	80.2	0.45	0.05
x03n_vfarmE	61215	9	1	1	1000	0.706695	0.0019141	3.06812e-08	x03_vfarm	n	E	18.25	80.2	0.45	0.05
x03n_vfarmE	61215	9	1	1	1500	0.469827	-0.00212348	4.18846e-08	x03_vfarm	n	E	18.25	80.2	0.45	0.05
x03n_vfarmE	61215	9	1	1	2000	0.597149	0.00235596	2.48578e-08	x03_vfarm	n	E	18.25	80.2	0.45	0.05
x03n_vfarmE	61215	9	1	1	2500	0.544582	0.00107113	4.48907e-09	x03_vfarm	n	E	18.25	80.2	0.45	0.05
x03n_vfarmE	61215	9	1	1	3000	0.676128	-0.000432041	1.10295e-10	x03_vfarm	n	E	18.25	80.2	0.45	0.05
x03n_vfarmE	61215	9	1	1	3500	0.166819	-0.00567273	5.0923e-08	x03_vfarm	n	E	18.25	80.2	0.45	0.05
x03n_vfarmE	61215	9	1	1	4000	0.527034	0.00192298	-1.53002e-09	x03_vfarm	n	E	18.25	80.2	0.45	0.05
x03n_vfarmE	61215	9	1	1	4500	0.605368	-0.000151194	-2.6863e-08	x03_vfarm	n	E	18.25	80.2	0.45	0.05
x03n_vfarmE	61215	9	1	1	5000	0.556126	0.000894952	-3.29457e-10	x03_vfarm	n	E	18.25	80.2	0.45	0.05
x03n_vfarmE	61215	9	1	1	5500	0.721958	0.00103196	1.61608e-08	x03_vfarm	n	E	18.25	80.2	0.45	0.05
x03n_vfarmE	61215	9	1	1	6000	0.54908	0.00284978	9.08369e-09	x03_vfarm	n	E	18.25	80.2	0.45	0.05
x03n_vfarmE	61215	9	1	1	6500	0.327672	-0.0025344	-1.06206e-08	x03_vfarm	n	E	18.25	80.2	0.45	0.05
x03n_vfarmE	61215	9	1	1	7000	0.219414	-0.00255299	5.5823e-08	x03_vfarm	n	E	18.25	80.2	0.45	0.05
x03n_vfarmE	61215	9	1	1	7500	0.640094	0.00300243	-1.05539e-08	x03_vfarm	n	E	18.25	80.2	0.45	0.05
x03n_vfarmE	61215	9	1	1	8000	0.471161	-0.0012238	7.20378e-09	x03_vfarm	n	E	18.25	80.2	0.45	0.05
x03n_vfarmE	61215	11	1	1	500	0.284273	0.001471	-3.78731e-08	x03_vfarm	n	E	18.25	80.2	0.45	0.05
x03n_vfarmE	61215	11	1	1	1000	0.785201	0.000999709	3.06812e-08	x03_vfarm	n	E	18.25	80.2	0.45	0.05
x03n_vfarmE	61215	11	1	1	1500	0.470212	-0.00438315	4.18846e-08	x03_vfarm	n	E	18.25	80.2	0.45	0.05
x03n_vfarmE	61215	11	1	1	2000	0.419817	0.00253077	2.48578e-08	x03_vfarm	n	E	18.25	80.2	0.45	0.05
x03n_vfarmE	61215	11	1	1	2500	0.559053	0.00164728	4.48907e-09	x03_vfarm	n	E	18.25	80.2	0.45	0.05
x03n_vfarmE	61215	11	1	1	3000	0.643924	0.00156938	1.10295e-10	x03_vfarm	n	E	18.25	80.2	0.45	0.05
x03n_vfarmE	61215	11	1	1	3500	0.129148	0.0100254	5.0923e-08	x03_vfarm	n	E	18.25	80.2	0.45	0.05
x03n_vfarmE	61215	11	1	1	4000	0.322447	0.0018568	-1.53002e-09	x03_vfarm	n	E	18.25	80.2	0.45	0.05
x03n_vfarmE	61215	11	1	1	4500	0.217185	-0.00280947	-2.6863e-08	x03_vfarm	n	E	18.25	80.2	0.45	0.05
x03n_vfarmE	61215	11	1	1	5000	0.432826	0.00461769	-3.29457e-10	x03_vfarm	n	E	18.25	80.2	0.45	0.05
x03n_vfarmE	61215	11	1	1	5500	0.563222	0.00216102	1.61608e-08	x03_vfarm	n	E	18.25	80.2	0.45	0.05
x03n_vfarmE	61215	11	1	1	6000	0.352541	0.00383982	9.08369e-09	x03_vfarm	n	E	18.25	80.2	0.45	0.05
x03n_vfarmE	61215	11	1	1	6500	0.136016	0.00808461	-1.06206e-08	x03_vfarm	n	E	18.25	80.2	0.45	0.05
x03n_vfarmE	61215	11	1	1	7000	0.327934	0.0022938	5.5823e-08	x03_vfarm	n	E	18.25	80.2	0.45	0.05
x03n_vfarmE	61215	11	1	1	7500	0.33222	-0.00158039	-1.05539e-08	x03_vfarm	n	E	18.25	80.2	0.45	0.05
x03n_vfarmE	61215	11	1	1	8000	0.0949851	0.00311131	7.20378e-09	x03_vfarm	n	E	18.25	80.2	0.45	0.05
x03n_vfarmE	61215	3	3	1	500	0.659517	0.00509146	1.16868e-07	x03_vfarm	n	E	18.25	80.2	0.45	0.05
x03n_vfarmE	61215	3	3	1	1000	0.919743	-2.08846e-05	3.96161e-09	x03_vfarm	n	E	18.25	80.2	0.45	0.05
x03n_vfarmE	61215	3	3	1	1500	0.757367	-0.00135151	3.96438e-08	x03_vfarm	n	E	18.25	80.2	0.45	0.05
x03n_vfarmE	61215	3	3	1	2000	0.747218	0.00060775	-9.67387e-08	x03_vfarm	n	E	18.25	80.2	0.45	0.05
x03n_vfarmE	61215	3	3	1	2500	0.833698	0.00168496	2.27162e-08	x03_vfarm	n	E	18.25	80.2	0.45	0.05
x03n_vfarmE	61215	3	3	1	3000	0.922394	0.000437308	1.87581e-08	x03_vfarm	n	E	18.25	80.2	0.45	0.05
x03n_vfarmE	61215	3	3	1	3500	0.877088	-0.000235889	-1.75554e-09	x03_vfarm	n	E	18.25	80.2	0.45	0.05
x03n_vfarmE	61215	3	3	1	4000	0.864501	-0.00320148	-4.73973e-08	x03_vfarm	n	E	18.25	80.2	0.45	0.05
x03n_vfarmE	61215	3	3	1	4500	0.93397	-0.000105585	-1.83527e-07	x03_vfarm	n	E	18.25	80.2	0.45	0.05
x03n_vfarmE	61215	3	3	1	5000	0.84672	0.000100092	-1.15896e-07	x03_vfarm	n	E	18.25	80.2	0.45	0.05
x03n_vfarmE	61215	3	3	1	5500	0.746471	0.000943569	3.71082e-09	x03_vfarm	n	E	18.25	80.2	0.45	0.05
x03n_vfarmE	61215	3	3	1	6000	0.681533	0.000871887	-8.62511e-08	x03_vfarm	n	E	18.25	80.2	0.45	0.05
x03n_vfarmE	61215	3	3	1	6500	0.853982	-0.00263803	8.082e-08	x03_vfarm	n	E	18.25	80.2	0.45	0.05
x03n_vfarmE	61215	3	3	1	7000	0.684042	0.00109823	-1.22667e-07	x03_vfarm	n	E	18.25	80.2	0.45	0.05
x03n_vfarmE	61215	3	3	1	7500	0.461071	0.00318965	-1.97622e-07	x03_vfarm	n	E	18.25	80.2	0.45	0.05
x03n_vfarmE	61215	3	3	1	8000	0.529085	0.00131843	2.87459e-07	x03_vfarm	n	E	18.25	80.2	0.45	0.05
x03n_vfarmE	61215	5	3	1	500	0.776578	0.00472721	1.16868e-07	x03_vfarm	n	E	18.25	80.2	0.45	0.05
x03n_vfarmE	61215	5	3	1	1000	0.77093	-0.0017237	3.96161e-09	x03_vfarm	n	E	18.25	80.2	0.45	0.05
x03n_vfarmE	61215	5	3	1	1500	0.842967	-0.00119272	3.96438e-08	x03_vfarm	n	E	18.25	80.2	0.45	0.05
x03n_vfarmE	61215	5	3	1	2000	0.795142	0.000107458	-9.67387e-08	x03_vfarm	n	E	18.25	80.2	0.45	0.05
x03n_vfarmE	61215	5	3	1	2500	0.838663	0.00329206	2.27162e-08	x03_vfarm	n	E	18.25	80.2	0.45	0.05
x03n_vfarmE	61215	5	3	1	3000	0.775179	-0.00134606	1.87581e-08	x03_vfarm	n	E	18.25	80.2	0.45	0.05
x03n_vfarmE	61215	5	3	1	3500	0.921182	0.00147983	-1.75554e-09	x03_vfarm	n	E	18.25	80.2	0.45	0.05
x03n_vfarmE	61215	5	3	1	4000	0.897833	-0.000951059	-4.73973e-08	x03_vfarm	n	E	18.25	80.2	0.45	0.05
x03n_vfarmE	61215	5	3	1	4500	0.921279	0.00212144	-1.83527e-07	x03_vfarm	n	E	18.25	80.2	0.45	0.05
x03n_vfarmE	61215	5	3	1	5000	0.686365	-0.00335137	-1.15896e-07	x03_vfarm	n	E	18.25	80.2	0.45	0.05
x03n_vfarmE	61215	5	3	1	5500	0.82135	0.00210077	3.71082e-09	x03_vfarm	n	E	18.25	80.2	0.45	0.05
x03n_vfarmE	61215	5	3	1	6000	0.643234	0.000495405	-8.62511e-08	x03_vfarm	n	E	18.25	80.2	0.45	0.05
x03n_vfarmE	61215	5	3	1	6500	0.223553	-0.0134943	8.082e-08	x03_vfarm	n	E	18.25	80.2	0.45	0.05
x03n_vfarmE	61215	5	3	1	7000	0.650432	0.00161187	-1.22667e-07	x03_vfarm	n	E	18.25	80.2	0.45	0.05
x03n_vfarmE	61215	5	3	1	7500	0.467369	0.00416317	-1.97622e-07	x03_vfarm	n	E	18.25	80.2	0.45	0.05
x03n_vfarmE	61215	5	3	1	8000	0.516506	0.0121108	2.87459e-07	x03_vfarm	n	E	18.25	80.2	0.45	0.05
x03n_vfarmE	61215	7	3	1	500	0.630205	0.0045691	1.16868e-07	x03_vfarm	n	E	18.25	80.2	0.45	0.05
x03n_vfarmE	61215	7	3	1	1000	0.844303	-0.000388286	3.96161e-09	x03_vfarm	n	E	18.25	80.2	0.45	0.05
x03n_vfarmE	61215	7	3	1	1500	0.384684	0.00176778	3.96438e-08	x03_vfarm	n	E	18.25	80.2	0.45	0.05
x03n_vfarmE	61215	7	3	1	2000	0.768462	0.0028096	-9.67387e-08	x03_vfarm	n	E	18.25	80.2	0.45	0.05
x03n_vfarmE	61215	7	3	1	2500	0.665954	0.000489779	2.27162e-08	x03_vfarm	n	E	18.25	80.2	0.45	0.05
x03n_vfarmE	61215	7	3	1	3000	0.853751	0.00143833	1.87581e-08	x03_vfarm	n	E	18.25	80.2	0.45	0.05
x03n_vfarmE	61215	7	3	1	3500	0.722352	0.000804244	-1.75554e-09	x03_vfarm	n	E	18.25	80.2	0.45	0.05
x03n_vfarmE	61215	7	3	1	4000	0.784387	-0.00251862	-4.73973e-08	x03_vfarm	n	E	18.25	80.2	0.45	0.05
x03n_vfarmE	61215	7	3	1	4500	0.681816	-0.000764875	-1.83527e-07	x03_vfarm	n	E	18.25	80.2	0.45	0.05
x03n_vfarmE	61215	7	3	1	5000	0.687595	0.00223893	-1.15896e-07	x03_vfarm	n	E	18.25	80.2	0.45	0.05
x03n_vfarmE	61215	7	3	1	5500	0.618507	0.00267596	3.71082e-09	x03_vfarm	n	E	18.25	80.2	0.45	0.05
x03n_vfarmE	61215	7	3	1	6000	0.656864	0.00477452	-8.62511e-08	x03_vfarm	n	E	18.25	80.2	0.45	0.05
x03n_vfarmE	61215	7	3	1	6500	0.471312	-0.00225543	8.082e-08	x03_vfarm	n	E	18.25	80.2	0.45	0.05
x03n_vfarmE	61215	7	3	1	7000	0.683085	0.000156172	-1.22667e-07	x03_vfarm	n	E	18.25	80.2	0.45	0.05
x03n_vfarmE	61215	7	3	1	7500	0.470795	0.00445277	-1.97622e-07	x03_vfarm	n	E	18.25	80.2	0.45	0.05
x03n_vfarmE	61215	7	3	1	8000	0.442264	0.00724701	2.87459e-07	x03_vfarm	n	E	18.25	80.2	0.45	0.05
x03n_vfarmE	61215	9	3	1	500	0.603907	-0.000211207	1.16868e-07	x03_vfarm	n	E	18.25	80.2	0.45	0.05
x03n_vfarmE	61215	9	3	1	1000	0.896824	0.00264401	3.96161e-09	x03_vfarm	n	E	18.25	80.2	0.45	0.05
x03n_vfarmE	61215	9	3	1	1500	0.606485	0.000437457	3.96438e-08	x03_vfarm	n	E	18.25	80.2	0.45	0.05
x03n_vfarmE	61215	9	3	1	2000	0.577857	-0.00101959	-9.67387e-08	x03_vfarm	n	E	18.25	80.2	0.45	0.05
x03n_vfarmE	61215	9	3	1	2500	0.506791	0.00303227	2.27162e-08	x03_vfarm	n	E	18.25	80.2	0.45	0.05
x03n_vfarmE	61215	9	3	1	3000	0.257998	-0.0061147	1.87581e-08	x03_vfarm	n	E	18.25	80.2	0.45	0.05
x03n_vfarmE	61215	9	3	1	3500	0.714715	0.000521032	-1.75554e-09	x03_vfarm	n	E	18.25	80.2	0.45	0.05
x03n_vfarmE	61215	9	3	1	4000	0.542783	0.00330648	-4.73973e-08	x03_vfarm	n	E	18.25	80.2	0.45	0.05
x03n_vfarmE	61215	9	3	1	4500	0.393695	-0.0039726	-1.83527e-07	x03_vfarm	n	E	18.25	80.2	0.45	0.05
x03n_vfarmE	61215	9	3	1	5000	0.624498	-0.00423963	-1.15896e-07	x03_vfarm	n	E	18.25	80.2	0.45	0.05
x03n_vfarmE	61215	9	3	1	5500	0.543164	0.00355173	3.71082e-09	x03_vfarm	n	E	18.25	80.2	0.45	0.05
x03n_vfarmE	61215	9	3	1	6000	0.439365	0.00649572	-8.62511e-08	x03_vfarm	n	E	18.25	80.2	0.45	0.05
x03n_vfarmE	61215	9	3	1	6500	0.517758	-0.00416849	8.082e-08	x03_vfarm	n	E	18.25	80.2	0.45	0.05
x03n_vfarmE	61215	9	3	1	7000	0.352723	-0.00468423	-1.22667e-07	x03_vfarm	n	E	18.25	80.2	0.45	0.05
x03n_vfarmE	61215	9	3	1	7500	0.349988	0.00726979	-1.97622e-07	x03_vfarm	n	E	18.25	80.2	0.45	0.05
x03n_vfarmE	61215	9	3	1	8000	0.389469	0.00218604	2.87459e-07	x03_vfarm	n	E	18.25	80.2	0.45	0.05
x03n_vfarmE	61215	11	3	1	500	0.422275	-0.000815831	1.16868e-07	x03_vfarm	n	E	18.25	80.2	0.45	0.05
x03n_vfarmE	61215	11	3	1	1000	0.591656	0.00103982	3.96161e-09	x03_vfarm	n	E	18.25	80.2	0.45	0.05
x03n_vfarmE	61215	11	3	1	1500	0.479261	0.000891523	3.96438e-08	x03_vfarm	n	E	18.25	80.2	0.45	0.05
x03n_vfarmE	61215	11	3	1	2000	0.311512	-0.00200732	-9.67387e-08	x03_vfarm	n	E	18.25	80.2	0.45	0.05
x03n_vfarmE	61215	11	3	1	2500	0.304228	-0.0012271	2.27162e-08	x03_vfarm	n	E	18.25	80.2	0.45	0.05
x03n_vfarmE	61215	11	3	1	3000	0.61692	0.00477018	1.87581e-08	x03_vfarm	n	E	18.25	80.2	0.45	0.05
x03n_vfarmE	61215	11	3	1	3500	0.279859	0.00461575	-1.75554e-09	x03_vfarm	n	E	18.25	80.2	0.45	0.05
x03n_vfarmE	61215	11	3	1	4000	0.577222	-0.000136318	-4.73973e-08	x03_vfarm	n	E	18.25	80.2	0.45	0.05
x03n_vfarmE	61215	11	3	1	4500	0.344711	-0.00580155	-1.83527e-07	x03_vfarm	n	E	18.25	80.2	0.45	0.05
x03n_vfarmE	61215	11	3	1	5000	0.444751	-0.0009121	-1.15896e-07	x03_vfarm	n	E	18.25	80.2	0.45	0.05
x03n_vfarmE	61215	11	3	1	5500	0.583471	0.00493937	3.71082e-09	x03_vfarm	n	E	18.25	80.2	0.45	0.05
x03n_vfarmE	61215	11	3	1	6000	0.298498	0.00192695	-8.62511e-08	x03_vfarm	n	E	18.25	80.2	0.45	0.05
x03n_vfarmE	61215	11	3	1	6500	0.342441	0.000963146	8.082e-08	x03_vfarm	n	E	18.25	80.2	0.45	0.05
x03n_vfarmE	61215	11	3	1	7000	0.372471	-0.0025336	-1.22667e-07	x03_vfarm	n	E	18.25	80.2	0.45	0.05
x03n_vfarmE	61215	11	3	1	7500	0.408412	-0.0106679	-1.97622e-07	x03_vfarm	n	E	18.25	80.2	0.45	0.05
x03n_vfarmE	61215	11	3	1	8000	0.304054	-0.0081553	2.87459e-07	x03_vfarm	n	E	18.25	80.2	0.45	0.05
x03n_vfarmE	61215	3	2	1	500	0.89308	-7.83923e-05	4.65494e-09	x03_vfarm	n	E	18.25	80.2	0.45	0.05
x03n_vfarmE	61215	3	2	1	1000	0.911545	0.000373469	-4.75255e-08	x03_vfarm	n	E	18.25	80.2	0.45	0.05
x03n_vfarmE	61215	3	2	1	1500	0.870222	0.000433652	8.13005e-08	x03_vfarm	n	E	18.25	80.2	0.45	0.05
x03n_vfarmE	61215	3	2	1	2000	0.868424	0.00201435	3.63698e-08	x03_vfarm	n	E	18.25	80.2	0.45	0.05
x03n_vfarmE	61215	3	2	1	2500	0.895137	-0.000671208	5.08879e-08	x03_vfarm	n	E	18.25	80.2	0.45	0.05
x03n_vfarmE	61215	3	2	1	3000	0.929278	0.0003414	-5.36496e-08	x03_vfarm	n	E	18.25	80.2	0.45	0.05
x03n_vfarmE	61215	3	2	1	3500	0.912189	0.000678622	-4.44658e-08	x03_vfarm	n	E	18.25	80.2	0.45	0.05
x03n_vfarmE	61215	3	2	1	4000	0.877422	0.00117386	3.21796e-08	x03_vfarm	n	E	18.25	80.2	0.45	0.05
x03n_vfarmE	61215	3	2	1	4500	0.917831	0.00127157	1.27018e-07	x03_vfarm	n	E	18.25	80.2	0.45	0.05
x03n_vfarmE	61215	3	2	1	5000	0.902064	-0.000922048	-2.281e-09	x03_vfarm	n	E	18.25	80.2	0.45	0.05
x03n_vfarmE	61215	3	2	1	5500	0.902686	0.00255141	-8.64571e-08	x03_vfarm	n	E	18.25	80.2	0.45	0.05
x03n_vfarmE	61215	3	2	1	6000	0.89502	0.00067566	7.81257e-08	x03_vfarm	n	E	18.25	80.2	0.45	0.05
x03n_vfarmE	61215	3	2	1	6500	0.854969	-0.00230474	-5.71393e-08	x03_vfarm	n	E	18.25	80.2	0.45	0.05
x03n_vfarmE	61215	3	2	1	7000	0.878428	0.00115394	-6.96835e-08	x03_vfarm	n	E	18.25	80.2	0.45	0.05
x03n_vfarmE	61215	3	2	1	7500	0.88217	0.000539848	-6.80555e-08	x03_vfarm	n	E	18.25	80.2	0.45	0.05
x03n_vfarmE	61215	3	2	1	8000	0.698145	-0.00265886	-6.48038e-08	x03_vfarm	n	E	18.25	80.2	0.45	0.05
x03n_vfarmE	61215	5	2	1	500	0.828988	0.00121	4.65494e-09	x03_vfarm	n	E	18.25	80.2	0.45	0.05
x03n_vfarmE	61215	5	2	1	1000	0.715427	-0.00229454	-4.75255e-08	x03_vfarm	n	E	18.25	80.2	0.45	0.05
x03n_vfarmE	61215	5	2	1	1500	0.662594	-0.000174175	8.13005e-08	x03_vfarm	n	E	18.25	80.2	0.45	0.05
x03n_vfarmE	61215	5	2	1	2000	0.819166	-0.000510335	3.63698e-08	x03_vfarm	n	E	18.25	80.2	0.45	0.05
x03n_vfarmE	61215	5	2	1	2500	0.83749	0.000946417	5.08879e-08	x03_vfarm	n	E	18.25	80.2	0.45	0.05
x03n_vfarmE	61215	5	2	1	3000	0.879312	0.00132369	-5.36496e-08	x03_vfarm	n	E	18.25	80.2	0.45	0.05
x03n_vfarmE	61215	5	2	1	3500	0.875259	0.000180365	-4.44658e-08	x03_vfarm	n	E	18.25	80.2	0.45	0.05
x03n_vfarmE	61215	5	2	1	4000	0.770541	0.00223095	3.21796e-08	x03_vfarm	n	E	18.25	80.2	0.45	0.05
x03n_vfarmE	61215	5	2	1	4500	0.802311	0.00243039	1.27018e-07	x03_vfarm	n	E	18.25	80.2	0.45	0.05
x03n_vfarmE	61215	5	2	1	5000	0.85216	-0.000484229	-2.281e-09	x03_vfarm	n	E	18.25	80.2	0.45	0.05
x03n_vfarmE	61215	5	2	1	5500	0.868822	-0.000557385	-8.64571e-08	x03_vfarm	n	E	18.25	80.2	0.45	0.05
x03n_vfarmE	61215	5	2	1	6000	0.665289	-0.00127545	7.81257e-08	x03_vfarm	n	E	18.25	80.2	0.45	0.05
x03n_vfarmE	61215	5	2	1	6500	0.687501	0.000958581	-5.71393e-08	x03_vfarm	n	E	18.25	80.2	0.45	0.05
x03n_vfarmE	61215	5	2	1	7000	0.573949	0.00394503	-6.96835e-08	x03_vfarm	n	E	18.25	80.2	0.45	0.05
x03n_vfarmE	61215	5	2	1	7500	0.624514	0.000207279	-6.80555e-08	x03_vfarm	n	E	18.25	80.2	0.45	0.05
x03n_vfarmE	61215	5	2	1	8000	0.358127	-0.00918263	-6.48038e-08	x03_vfarm	n	E	18.25	80.2	0.45	0.05
x03n_vfarmE	61215	7	2	1	500	0.392349	-0.00609225	4.65494e-09	x03_vfarm	n	E	18.25	80.2	0.45	0.05
x03n_vfarmE	61215	7	2	1	1000	0.726771	0.00124151	-4.75255e-08	x03_vfarm	n	E	18.25	80.2	0.45	0.05
x03n_vfarmE	61215	7	2	1	1500	0.565865	-0.00178783	8.13005e-08	x03_vfarm	n	E	18.25	80.2	0.45	0.05
x03n_vfarmE	61215	7	2	1	2000	0.644246	0.000719328	3.63698e-08	x03_vfarm	n	E	18.25	80.2	0.45	0.05
x03n_vfarmE	61215	7	2	1	2500	0.626709	0.0050782	5.08879e-08	x03_vfarm	n	E	18.25	80.2	0.45	0.05
x03n_vfarmE	61215	7	2	1	3000	0.751605	-0.000157891	-5.36496e-08	x03_vfarm	n	E	18.25	80.2	0.45	0.05
x03n_vfarmE	61215	7	2	1	3500	0.747067	0.00166912	-4.44658e-08	x03_vfarm	n	E	18.25	80.2	0.45	0.05
x03n_vfarmE	61215	7	2	1	4000	0.75833	-0.00144597	3.21796e-08	x03_vfarm	n	E	18.25	80.2	0.45	0.05
x03n_vfarmE	61215	7	2	1	4500	0.890051	0.00227227	1.27018e-07	x03_vfarm	n	E	18.25	80.2	0.45	0.05
x03n_vfarmE	61215	7	2	1	5000	0.741277	0.00337932	-2.281e-09	x03_vfarm	n	E	18.25	80.2	0.45	0.05
x03n_vfarmE	61215	7	2	1	5500	0.865781	0.000776418	-8.64571e-08	x03_vfarm	n	E	18.25	80.2	0.45	0.05
x03n_vfarmE	61215	7	2	1	6000	0.72484	-0.000510482	7.81257e-08	x03_vfarm	n	E	18.25	80.2	0.45	0.05
x03n_vfarmE	61215	7	2	1	6500	0.626766	0.000850178	-5.71393e-08	x03_vfarm	n	E	18.25	80.2	0.45	0.05
x03n_vfarmE	61215	7	2	1	7000	0.76142	0.000993395	-6.96835e-08	x03_vfarm	n	E	18.25	80.2	0.45	0.05
x03n_vfarmE	61215	7	2	1	7500	0.671497	-0.00228157	-6.80555e-08	x03_vfarm	n	E	18.25	80.2	0.45	0.05
x03n_vfarmE	61215	7	2	1	8000	0.485325	0.000335559	-6.48038e-08	x03_vfarm	n	E	18.25	80.2	0.45	0.05
x03n_vfarmE	61215	9	2	1	500	0.568878	-0.00187253	4.65494e-09	x03_vfarm	n	E	18.25	80.2	0.45	0.05
x03n_vfarmE	61215	9	2	1	1000	0.511974	0.00102701	-4.75255e-08	x03_vfarm	n	E	18.25	80.2	0.45	0.05
x03n_vfarmE	61215	9	2	1	1500	0.352913	-0.00505702	8.13005e-08	x03_vfarm	n	E	18.25	80.2	0.45	0.05
x03n_vfarmE	61215	9	2	1	2000	0.632899	0.00147931	3.63698e-08	x03_vfarm	n	E	18.25	80.2	0.45	0.05
x03n_vfarmE	61215	9	2	1	2500	0.453575	0.0043556	5.08879e-08	x03_vfarm	n	E	18.25	80.2	0.45	0.05
x03n_vfarmE	61215	9	2	1	3000	0.451042	-0.00292756	-5.36496e-08	x03_vfarm	n	E	18.25	80.2	0.45	0.05
x03n_vfarmE	61215	9	2	1	3500	0.430878	0.00220989	-4.44658e-08	x03_vfarm	n	E	18.25	80.2	0.45	0.05
x03n_vfarmE	61215	9	2	1	4000	0.465191	0.00178676	3.21796e-08	x03_vfarm	n	E	18.25	80.2	0.45	0.05
x03n_vfarmE	61215	9	2	1	4500	0.477663	0.000642937	1.27018e-07	x03_vfarm	n	E	18.25	80.2	0.45	0.05
x03n_vfarmE	61215	9	2	1	5000	0.484272	-0.00249668	-2.281e-09	x03_vfarm	n	E	18.25	80.2	0.45	0.05
x03n_vfarmE	61215	9	2	1	5500	0.57649	-0.00322723	-8.64571e-08	x03_vfarm	n	E	18.25	80.2	0.45	0.05
x03n_vfarmE	61215	9	2	1	6000	0.36022	-0.000478254	7.81257e-08	x03_vfarm	n	E	18.25	80.2	0.45	0.05
x03n_vfarmE	61215	9	2	1	6500	0.523726	-0.000639532	-5.71393e-08	x03_vfarm	n	E	18.25	80.2	0.45	0.05
x03n_vfarmE	61215	9	2	1	7000	0.547301	-0.000109397	-6.96835e-08	x03_vfarm	n	E	18.25	80.2	0.45	0.05
x03n_vfarmE	61215	9	2	1	7500	0.66348	0.000119517	-6.80555e-08	x03_vfarm	n	E	18.25	80.2	0.45	0.05
x03n_vfarmE	61215	9	2	1	8000	0.487792	0.0042247	-6.48038e-08	x03_vfarm	n	E	18.25	80.2	0.45	0.05
x03n_vfarmE	61215	11	2	1	500	0.587461	0.0026842	4.65494e-09	x03_vfarm	n	E	18.25	80.2	0.45	0.05
x03n_vfarmE	61215	11	2	1	1000	0.748411	0.00245242	-4.75255e-08	x03_vfarm	n	E	18.25	80.2	0.45	0.05
x03n_vfarmE	61215	11	2	1	1500	0.420423	-0.00108976	8.13005e-08	x03_vfarm	n	E	18.25	80.2	0.45	0.05
x03n_vfarmE	61215	11	2	1	2000	0.383629	-0.00435603	3.63698e-08	x03_vfarm	n	E	18.25	80.2	0.45	0.05
x03n_vfarmE	61215	11	2	1	2500	0.433873	0.00370932	5.08879e-08	x03_vfarm	n	E	18.25	80.2	0.45	0.05
x03n_vfarmE	61215	11	2	1	3000	0.303643	-0.0049187	-5.36496e-08	x03_vfarm	n	E	18.25	80.2	0.45	0.05
x03n_vfarmE	61215	11	2	1	3500	0.207874	0.016096	-4.44658e-08	x03_vfarm	n	E	18.25	80.2	0.45	0.05
x03n_vfarmE	61215	11	2	1	4000	0.311882	0.00223476	3.21796e-08	x03_vfarm	n	E	18.25	80.2	0.45	0.05
x03n_vfarmE	61215	11	2	1	4500	0.414055	0.00232026	1.27018e-07	x03_vfarm	n	E	18.25	80.2	0.45	0.05
x03n_vfarmE	61215	11	2	1	5000	0.473338	0.00163047	-2.281e-09	x03_vfarm	n	E	18.25	80.2	0.45	0.05
x03n_vfarmE	61215	11	2	1	5500	0.63972	0.00305706	-8.64571e-08	x03_vfarm	n	E	18.25	80.2	0.45	0.05
x03n_vfarmE	61215	11	2	1	6000	0.197497	-0.00447234	7.81257e-08	x03_vfarm	n	E	18.25	80.2	0.45	0.05
x03n_vfarmE	61215	11	2	1	6500	0.488774	0.00205721	-5.71393e-08	x03_vfarm	n	E	18.25	80.2	0.45	0.05
x03n_vfarmE	61215	11	2	1	7000	0.415015	0.000111723	-6.96835e-08	x03_vfarm	n	E	18.25	80.2	0.45	0.05
x03n_vfarmE	61215	11	2	1	7500	0.628928	0.0015701	-6.80555e-08	x03_vfarm	n	E	18.25	80.2	0.45	0.05
x03n_vfarmE	61215	11	2	1	8000	0.317028	-0.00481836	-6.48038e-08	x03_vfarm	n	E	18.25	80.2	0.45	0.05
x03y_vfarmE	61215	3	1	1	500	0.586882	0.000785822	-7.05728e-08	x03_vfarm	y	E	19.3333	79.55	0	0
x03y_vfarmE	61215	3	1	1	1000	0.955366	0.00102843	-3.25886e-08	x03_vfarm	y	E	19.3333	79.55	0	0
x03y_vfarmE	61215	3	1	1	1500	0.888081	0.000454521	2.59985e-09	x03_vfarm	y	E	19.3333	79.55	0	0
x03y_vfarmE	61215	3	1	1	2000	0.863293	0.00137824	-5.92209e-08	x03_vfarm	y	E	19.3333	79.55	0	0
x03y_vfarmE	61215	3	1	1	2500	0.806496	0.000968954	-6.46582e-08	x03_vfarm	y	E	19.3333	79.55	0	0
x03y_vfarmE	61215	3	1	1	3000	0.61519	-0.0266484	1.45696e-08	x03_vfarm	y	E	19.3333	79.55	0	0
x03y_vfarmE	61215	3	1	1	3500	0.539022	0.01206	3.01741e-08	x03_vfarm	y	E	19.3333	79.55	0	0
x03y_vfarmE	61215	3	1	1	4000	0.581	0.0147827	-3.4334e-08	x03_vfarm	y	E	19.3333	79.55	0	0
x03y_vfarmE	61215	3	1	1	4500	0.553466	0.0115007	-2.99916e-08	x03_vfarm	y	E	19.3333	79.55	0	0
x03y_vfarmE	61215	3	1	1	5000	0.509925	-0.0116967	9.01819e-09	x03_vfarm	y	E	19.3333	79.55	0	0
x03y_vfarmE	61215	3	1	1	5500	0.506638	-0.00152622	3.46459e-08	x03_vfarm	y	E	19.3333	79.55	0	0
x03y_vfarmE	61215	3	1	1	6000	0.377687	0.0128738	2.5011e-08	x03_vfarm	y	E	19.3333	79.55	0	0
x03y_vfarmE	61215	3	1	1	6500	0.519389	0.00392998	-7.33307e-08	x03_vfarm	y	E	19.3333	79.55	0	0
x03y_vfarmE	61215	3	1	1	7000	0.418966	0.00910524	-1.70834e-07	x03_vfarm	y	E	19.3333	79.55	0	0
x03y_vfarmE	61215	3	1	1	7500	0.59239	0.00769153	6.15619e-08	x03_vfarm	y	E	19.3333	79.55	0	0
x03y_vfarmE	61215	3	1	1	8000	0.486956	-0.0123505	1.15326e-07	x03_vfarm	y	E	19.3333	79.55	0	0
x03y_vfarmE	61215	5	1	1	500	0.522339	0.000586157	-7.05728e-08	x03_vfarm	y	E	19.3333	79.55	0	0
x03y_vfarmE	61215	5	1	1	1000	0.87291	-0.000505297	-3.25886e-08	x03_vfarm	y	E	19.3333	79.55	0	0
x03y_vfarmE	61215	5	1	1	1500	0.716313	0.000489393	2.59985e-09	x03_vfarm	y	E	19.3333	79.55	0	0
x03y_vfarmE	61215	5	1	1	2000	0.705386	-0.00261118	-5.92209e-08	x03_vfarm	y	E	19.3333	79.55	0	0
x03y_vfarmE	61215	5	1	1	2500	0.739932	0.00314032	-6.46582e-08	x03_vfarm	y	E	19.3333	79.55	0	0
x03y_vfarmE	61215	5	1	1	3000	0.815722	0.00182444	1.45696e-08	x03_vfarm	y	E	19.3333	79.55	0	0
x03y_vfarmE	61215	5	1	1	3500	0.690393	0.0036601	3.01741e-08	x03_vfarm	y	E	19.3333	79.55	0	0
x03y_vfarmE	61215	5	1	1	4000	0.670321	5.39411e-05	-3.4334e-08	x03_vfarm	y	E	19.3333	79.55	0	0
x03y_vfarmE	61215	5	1	1	4500	0.715516	-0.000383176	-2.99916e-08	x03_vfarm	y	E	19.3333	79.55	0	0
x03y_vfarmE	61215	5	1	1	5000	0.511138	0.00245084	9.01819e-09	x03_vfarm	y	E	19.3333	79.55	0	0
x03y_vfarmE	61215	5	1	1	5500	0.448701	-0.00212697	3.46459e-08	x03_vfarm	y	E	19.3333	79.55	0	0
x03y_vfarmE	61215	5	1	1	6000	0.364729	-0.00128419	2.5011e-08	x03_vfarm	y	E	19.3333	79.55	0	0
x03y_vfarmE	61215	5	1	1	6500	0.377776	0.00108816	-7.33307e-08	x03_vfarm	y	E	19.3333	79.55	0	0
x03y_vfarmE	61215	5	1	1	7000	0.400354	0.00456857	-1.70834e-07	x03_vfarm	y	E	19.3333	79.55	0	0
x03y_vfarmE	61215	5	1	1	7500	0.488813	0.000215023	6.15619e-08	x03_vfarm	y	E	19.3333	79.55	0	0
x03y_vfarmE	61215	5	1	1	8000	0.560715	-0.000820628	1.15326e-07	x03_vfarm	y	E	19.3333	79.55	0	0
x03y_vfarmE	61215	7	1	1	500	0.328032	0.0019538	-7.05728e-08	x03_vfarm	y	E	19.3333	79.55	0	0
x03y_vfarmE	61215	7	1	1	1000	0.876713	0.00174793	-3.25886e-08	x03_vfarm	y	E	19.3333	79.55	0	0
x03y_vfarmE	61215	7	1	1	1500	0.568488	0.00504087	2.59985e-09	x03_vfarm	y	E	19.3333	79.55	0	0
x03y_vfarmE	61215	7	1	1	2000	0.68356	0.00220135	-5.92209e-08	x03_vfarm	y	E	19.3333	79.55	0	0
x03y_vfarmE	61215	7	1	1	2500	0.575539	0.0028336	-6.46582e-08	x03_vfarm	y	E	19.3333	79.55	0	0
x03y_vfarmE	61215	7	1	1	3000	0.703643	-0.000186962	1.45696e-08	x03_vfarm	y	E	19.3333	79.55	0	0
x03y_vfarmE	61215	7	1	1	3500	0.754316	0.000694609	3.01741e-08	x03_vfarm	y	E	19.3333	79.55	0	0
x03y_vfarmE	61215	7	1	1	4000	0.656021	-0.000553004	-3.4334e-08	x03_vfarm	y	E	19.3333	79.55	0	0
x03y_vfarmE	61215	7	1	1	4500	0.514989	-0.000792448	-2.99916e-08	x03_vfarm	y	E	19.3333	79.55	0	0
x03y_vfarmE	61215	7	1	1	5000	0.564818	0.000824532	9.01819e-09	x03_vfarm	y	E	19.3333	79.55	0	0
x03y_vfarmE	61215	7	1	1	5500	0.562648	-0.000702702	3.46459e-08	x03_vfarm	y	E	19.3333	79.55	0	0
x03y_vfarmE	61215	7	1	1	6000	0.365624	0.00119401	2.5011e-08	x03_vfarm	y	E	19.3333	79.55	0	0
x03y_vfarmE	61215	7	1	1	6500	0.441113	0.000899509	-7.33307e-08	x03_vfarm	y	E	19.3333	79.55	0	0
x03y_vfarmE	61215	7	1	1	7000	0.43952	0.00549309	-1.70834e-07	x03_vfarm	y	E	19.3333	79.55	0	0
x03y_vfarmE	61215	7	1	1	7500	0.682369	-0.00206768	6.15619e-08	x03_vfarm	y	E	19.3333	79.55	0	0
x03y_vfarmE	61215	7	1	1	8000	0.5179	0.00714809	1.15326e-07	x03_vfarm	y	E	19.3333	79.55	0	0
x03y_vfarmE	61215	9	1	1	500	0.170855	0.0101155	-7.05728e-08	x03_vfarm	y	E	19.3333	79.55	0	0
x03y_vfarmE	61215	9	1	1	1000	0.839241	-0.00028912	-3.25886e-08	x03_vfarm	y	E	19.3333	79.55	0	0
x03y_vfarmE	61215	9	1	1	1500	0.472527	0.00132317	2.59985e-09	x03_vfarm	y	E	19.3333	79.55	0	0
x03y_vfarmE	61215	9	1	1	2000	0.677927	0.000132752	-5.92209e-08	x03_vfarm	y	E	19.3333	79.55	0	0
x03y_vfarmE	61215	9	1	1	2500	0.4111	0.00213551	-6.46582e-08	x03_vfarm	y	E	19.3333	79.55	0	0
x03y_vfarmE	61215	9	1	1	3000	0.624625	0.00243235	1.45696e-08	x03_vfarm	y	E	19.3333	79.55	0	0
x03y_vfarmE	61215	9	1	1	3500	0.70743	-0.000293662	3.01741e-08	x03_vfarm	y	E	19.3333	79.55	0	0
x03y_vfarmE	61215	9	1	1	4000	0.60336	-0.000756677	-3.4334e-08	x03_vfarm	y	E	19.3333	79.55	0	0
x03y_vfarmE	61215	9	1	1	4500	0.574936	0.00214771	-2.99916e-08	x03_vfarm	y	E	19.3333	79.55	0	0
x03y_vfarmE	61215	9	1	1	5000	0.323163	0.00504667	9.01819e-09	x03_vfarm	y	E	19.3333	79.55	0	0
x03y_vfarmE	61215	9	1	1	5500	0.3845	0.00637615	3.46459e-08	x03_vfarm	y	E	19.3333	79.55	0	0
x03y_vfarmE	61215	9	1	1	6000	0.159159	-0.00839695	2.5011e-08	x03_vfarm	y	E	19.3333	79.55	0	0
x03y_vfarmE	61215	9	1	1	6500	0.415027	0.00166646	-7.33307e-08	x03_vfarm	y	E	19.3333	79.55	0	0
x03y_vfarmE	61215	9	1	1	7000	0.367833	-0.000346928	-1.70834e-07	x03_vfarm	y	E	19.3333	79.55	0	0
x03y_vfarmE	61215	9	1	1	7500	0.535816	-6.53653e-05	6.15619e-08	x03_vfarm	y	E	19.3333	79.55	0	0
x03y_vfarmE	61215	9	1	1	8000	0.276602	0.00136886	1.15326e-07	x03_vfarm	y	E	19.3333	79.55	0	0
x03y_vfarmE	61215	11	1	1	500	0.142036	-0.00627308	-7.05728e-08	x03_vfarm	y	E	19.3333	79.55	0	0
x03y_vfarmE	61215	11	1	1	1000	0.690991	-0.000740132	-3.25886e-08	x03_vfarm	y	E	19.3333	79.55	0	0
x03y_vfarmE	61215	11	1	1	1500	0.603278	-0.00244701	2.59985e-09	x03_vfarm	y	E	19.3333	79.55	0	0
x03y_vfarmE	61215	11	1	1	2000	0.689235	0.00183943	-5.92209e-08	x03_vfarm	y	E	19.3333	79.55	0	0
x03y_vfarmE	61215	11	1	1	2500	0.367865	0.00146962	-6.46582e-08	x03_vfarm	y	E	19.3333	79.55	0	0
x03y_vfarmE	61215	11	1	1	3000	0.242819	-0.00267548	1.45696e-08	x03_vfarm	y	E	19.3333	79.55	0	0
x03y_vfarmE	61215	11	1	1	3500	0.581521	-0.00108544	3.01741e-08	x03_vfarm	y	E	19.3333	79.55	0	0
x03y_vfarmE	61215	11	1	1	4000	0.518283	0.00247975	-3.4334e-08	x03_vfarm	y	E	19.3333	79.55	0	0
x03y_vfarmE	61215	11	1	1	4500	0.441303	0.000523709	-2.99916e-08	x03_vfarm	y	E	19.3333	79.55	0	0
x03y_vfarmE	61215	11	1	1	5000	0.366229	0.00199527	9.01819e-09	x03_vfarm	y	E	19.3333	79.55	0	0
x03y_vfarmE	61215	11	1	1	5500	0.252137	0.00503168	3.46459e-08	x03_vfarm	y	E	19.3333	79.55	0	0
x03y_vfarmE	61215	11	1	1	6000	0.201399	0.00508667	2.5011e-08	x03_vfarm	y	E	19.3333	79.55	0	0
x03y_vfarmE	61215	11	1	1	6500	0.373482	0.00847396	-7.33307e-08	x03_vfarm	y	E	19.3333	79.55	0	0
x03y_vfarmE	61215	11	1	1	7000	0.248462	0.00770643	-1.70834e-07	x03_vfarm	y	E	19.3333	79.55	0	0
x03y_vfarmE	61215	11	1	1	7500	0.276424	-0.00371175	6.15619e-08	x03_vfarm	y	E	19.3333	79.55	0	0
x03y_vfarmE	61215	11	1	1	8000	0.11429	0.00940166	1.15326e-07	x03_vfarm	y	E	19.3333	79.55	0	0
x03y_vfarmE	61215	3	3	1	500	0.533176	-0.000111045	-2.34805e-07	x03_vfarm	y	E	19.3333	79.55	0	0
x03y_vfarmE	61215	3	3	1	1000	0.771696	-0.00206067	1.26269e-07	x03_vfarm	y	E	19.3333	79.55	0	0
x03y_vfarmE	61215	3	3	1	1500	0.756489	-0.00130435	1.93416e-08	x03_vfarm	y	E	19.3333	79.55	0	0
x03y_vfarmE	61215	3	3	1	2000	0.770453	-0.00147777	-8.92764e-08	x03_vfarm	y	E	19.3333	79.55	0	0
x03y_vfarmE	61215	3	3	1	2500	0.69201	0.000932222	-2.22138e-07	x03_vfarm	y	E	19.3333	79.55	0	0
x03y_vfarmE	61215	3	3	1	3000	0.744135	-0.00130697	1.8962e-07	x03_vfarm	y	E	19.3333	79.55	0	0
x03y_vfarmE	61215	3	3	1	3500	0.766426	0.000942174	3.24752e-07	x03_vfarm	y	E	19.3333	79.55	0	0
x03y_vfarmE	61215	3	3	1	4000	0.774299	-0.000502186	-1.95671e-07	x03_vfarm	y	E	19.3333	79.55	0	0
x03y_vfarmE	61215	3	3	1	4500	0.869555	-0.000268431	7.91658e-09	x03_vfarm	y	E	19.3333	79.55	0	0
x03y_vfarmE	61215	3	3	1	5000	0.48827	0.0042944	7.30603e-08	x03_vfarm	y	E	19.3333	79.55	0	0
x03y_vfarmE	61215	3	3	1	5500	0.238831	0.00656568	3.82209e-08	x03_vfarm	y	E	19.3333	79.55	0	0
x03y_vfarmE	61215	3	3	1	6000	0.325211	-0.00579104	1.97508e-07	x03_vfarm	y	E	19.3333	79.55	0	0
x03y_vfarmE	61215	3	3	1	6500	0.827477	0.000354843	3.75301e-08	x03_vfarm	y	E	19.3333	79.55	0	0
x03y_vfarmE	61215	3	3	1	7000	0.484707	-0.00201463	1.74236e-07	x03_vfarm	y	E	19.3333	79.55	0	0
x03y_vfarmE	61215	3	3	1	7500	0.580876	-0.00698169	1.21327e-07	x03_vfarm	y	E	19.3333	79.55	0	0
x03y_vfarmE	61215	3	3	1	8000	0.498411	-0.00234052	3.60435e-08	x03_vfarm	y	E	19.3333	79.55	0	0
x03y_vfarmE	61215	5	3	1	500	0.520078	0.000165793	-2.34805e-07	x03_vfarm	y	E	19.3333	79.55	0	0
x03y_vfarmE	61215	5	3	1	1000	0.87283	-0.000715458	1.26269e-07	x03_vfarm	y	E	19.3333	79.55	0	0
x03y_vfarmE	61215	5	3	1	1500	0.76623	-0.00178586	1.93416e-08	x03_vfarm	y	E	19.3333	79.55	0	0
x03y_vfarmE	61215	5	3	1	2000	0.713008	-0.00034859	-8.92764e-08	x03_vfarm	y	E	19.3333	79.55	0	0
x03y_vfarmE	61215	5	3	1	2500	0.599751	0.00440199	-2.22138e-07	x03_vfarm	y	E	19.3333	79.55	0	0
x03y_vfarmE	61215	5	3	1	3000	0.805934	-0.000652811	1.8962e-07	x03_vfarm	y	E	19.3333	79.55	0	0
x03y_vfarmE	61215	5	3	1	3500	0.698084	0.0021044	3.24752e-07	x03_vfarm	y	E	19.3333	79.55	0	0
x03y_vfarmE	61215	5	3	1	4000	0.694353	0.0025134	-1.95671e-07	x03_vfarm	y	E	19.3333	79.55	0	0
x03y_vfarmE	61215	5	3	1	4500	0.794767	0.000248007	7.91658e-09	x03_vfarm	y	E	19.3333	79.55	0	0
x03y_vfarmE	61215	5	3	1	5000	0.465086	-0.00310729	7.30603e-08	x03_vfarm	y	E	19.3333	79.55	0	0
x03y_vfarmE	61215	5	3	1	5500	0.253386	0.00147166	3.82209e-08	x03_vfarm	y	E	19.3333	79.55	0	0
x03y_vfarmE	61215	5	3	1	6000	0.383046	0.00014617	1.97508e-07	x03_vfarm	y	E	19.3333	79.55	0	0
x03y_vfarmE	61215	5	3	1	6500	0.718142	0.000729984	3.75301e-08	x03_vfarm	y	E	19.3333	79.55	0	0
x03y_vfarmE	61215	5	3	1	7000	0.416111	-0.00177599	1.74236e-07	x03_vfarm	y	E	19.3333	79.55	0	0
x03y_vfarmE	61215	5	3	1	7500	0.542409	-0.00418853	1.21327e-07	x03_vfarm	y	E	19.3333	79.55	0	0
x03y_vfarmE	61215	5	3	1	8000	0.487046	-0.0010263	3.60435e-08	x03_vfarm	y	E	19.3333	79.55	0	0
x03y_vfarmE	61215	7	3	1	500	0.591671	-0.00129756	-2.34805e-07	x03_vfarm	y	E	19.3333	79.55	0	0
x03y_vfarmE	61215	7	3	1	1000	0.76948	0.000596892	1.26269e-07	x03_vfarm	y	E	19.3333	79.55	0	0
x03y_vfarmE	61215	7	3	1	1500	0.703209	0.00112385	1.93416e-08	x03_vfarm	y	E	19.3333	79.55	0	0
x03y_vfarmE	61215	7	3	1	2000	0.64423	-0.00284592	-8.92764e-08	x03_vfarm	y	E	19.3333	79.55	0	0
x03y_vfarmE	61215	7	3	1	2500	0.557031	0.00424484	-2.22138e-07	x03_vfarm	y	E	19.3333	79.55	0	0
x03y_vfarmE	61215	7	3	1	3000	0.48758	-0.00395822	1.8962e-07	x03_vfarm	y	E	19.3333	79.55	0	0
x03y_vfarmE	61215	7	3	1	3500	0.590373	0.00525498	3.24752e-07	x03_vfarm	y	E	19.3333	79.55	0	0
x03y_vfarmE	61215	7	3	1	4000	0.5715	-0.0038034	-1.95671e-07	x03_vfarm	y	E	19.3333	79.55	0	0
x03y_vfarmE	61215	7	3	1	4500	0.61158	-0.00188687	7.91658e-09	x03_vfarm	y	E	19.3333	79.55	0	0
x03y_vfarmE	61215	7	3	1	5000	0.380448	0.00276677	7.30603e-08	x03_vfarm	y	E	19.3333	79.55	0	0
x03y_vfarmE	61215	7	3	1	5500	0.155451	0.00948726	3.82209e-08	x03_vfarm	y	E	19.3333	79.55	0	0
x03y_vfarmE	61215	7	3	1	6000	0.331647	-0.00537722	1.97508e-07	x03_vfarm	y	E	19.3333	79.55	0	0
x03y_vfarmE	61215	7	3	1	6500	0.521035	-0.00105967	3.75301e-08	x03_vfarm	y	E	19.3333	79.55	0	0
x03y_vfarmE	61215	7	3	1	7000	0.442811	-0.00403418	1.74236e-07	x03_vfarm	y	E	19.3333	79.55	0	0
x03y_vfarmE	61215	7	3	1	7500	0.392389	-0.0140302	1.21327e-07	x03_vfarm	y	E	19.3333	79.55	0	0
x03y_vfarmE	61215	7	3	1	8000	0.346425	0.000549085	3.60435e-08	x03_vfarm	y	E	19.3333	79.55	0	0
x03y_vfarmE	61215	9	3	1	500	0.439838	0.00257115	-2.34805e-07	x03_vfarm	y	E	19.3333	79.55	0	0
x03y_vfarmE	61215	9	3	1	1000	0.782238	0.0028515	1.26269e-07	x03_vfarm	y	E	19.3333	79.55	0	0
x03y_vfarmE	61215	9	3	1	1500	0.622183	-0.000438881	1.93416e-08	x03_vfarm	y	E	19.3333	79.55	0	0
x03y_vfarmE	61215	9	3	1	2000	0.609843	-0.00270345	-8.92764e-08	x03_vfarm	y	E	19.3333	79.55	0	0
x03y_vfarmE	61215	9	3	1	2500	0.60912	0.00380606	-2.22138e-07	x03_vfarm	y	E	19.3333	79.55	0	0
x03y_vfarmE	61215	9	3	1	3000	0.60397	-0.00179474	1.8962e-07	x03_vfarm	y	E	19.3333	79.55	0	0
x03y_vfarmE	61215	9	3	1	3500	0.570572	-0.000220435	3.24752e-07	x03_vfarm	y	E	19.3333	79.55	0	0
x03y_vfarmE	61215	9	3	1	4000	0.607351	0.00156568	-1.95671e-07	x03_vfarm	y	E	19.3333	79.55	0	0
x03y_vfarmE	61215	9	3	1	4500	0.711583	0.00287955	7.91658e-09	x03_vfarm	y	E	19.3333	79.55	0	0
x03y_vfarmE	61215	9	3	1	5000	0.405093	0.00687073	7.30603e-08	x03_vfarm	y	E	19.3333	79.55	0	0
x03y_vfarmE	61215	9	3	1	5500	0.323691	-0.00400235	3.82209e-08	x03_vfarm	y	E	19.3333	79.55	0	0
x03y_vfarmE	61215	9	3	1	6000	0.322757	0.00986095	1.97508e-07	x03_vfarm	y	E	19.3333	79.55	0	0
x03y_vfarmE	61215	9	3	1	6500	0.665676	0.000695214	3.75301e-08	x03_vfarm	y	E	19.3333	79.55	0	0
x03y_vfarmE	61215	9	3	1	7000	0.360294	-0.0022678	1.74236e-07	x03_vfarm	y	E	19.3333	79.55	0	0
x03y_vfarmE	61215	9	3	1	7500	0.319613	-0.00815442	1.21327e-07	x03_vfarm	y	E	19.3333	79.55	0	0
x03y_vfarmE	61215	9	3	1	8000	0.403877	0.00487595	3.60435e-08	x03_vfarm	y	E	19.3333	79.55	0	0
x03y_vfarmE	61215	11	3	1	500	0.286521	0.000495106	-2.34805e-07	x03_vfarm	y	E	19.3333	79.55	0	0
x03y_vfarmE	61215	11	3	1	1000	0.702487	-6.06934e-06	1.26269e-07	x03_vfarm	y	E	19.3333	79.55	0	0
x03y_vfarmE	61215	11	3	1	1500	0.534687	0.000404555	1.93416e-08	x03_vfarm	y	E	19.3333	79.55	0	0
x03y_vfarmE	61215	11	3	1	2000	0.612841	0.00281386	-8.92764e-08	x03_vfarm	y	E	19.3333	79.55	0	0
x03y_vfarmE	61215	11	3	1	2500	0.500195	0.0010663	-2.22138e-07	x03_vfarm	y	E	19.3333	79.55	0	0
x03y_vfarmE	61215	11	3	1	3000	0.604726	-0.0024506	1.8962e-07	x03_vfarm	y	E	19.3333	79.55	0	0
x03y_vfarmE	61215	11	3	1	3500	0.590053	0.00199022	3.24752e-07	x03_vfarm	y	E	19.3333	79.55	0	0
x03y_vfarmE	61215	11	3	1	4000	0.574985	-0.00132505	-1.95671e-07	x03_vfarm	y	E	19.3333	79.55	0	0
x03y_vfarmE	61215	11	3	1	4500	0.636423	0.000376462	7.91658e-09	x03_vfarm	y	E	19.3333	79.55	0	0
x03y_vfarmE	61215	11	3	1	5000	0.423816	-0.00530948	7.30603e-08	x03_vfarm	y	E	19.3333	79.55	0	0
x03y_vfarmE	61215	11	3	1	5500	0.266542	-0.0346943	3.82209e-08	x03_vfarm	y	E	19.3333	79.55	0	0
x03y_vfarmE	61215	11	3	1	6000	0.330245	-0.0188024	1.97508e-07	x03_vfarm	y	E	19.3333	79.55	0	0
x03y_vfarmE	61215	11	3	1	6500	0.431332	0.00127445	3.75301e-08	x03_vfarm	y	E	19.3333	79.55	0	0
x03y_vfarmE	61215	11	3	1	7000	0.316361	-0.00567978	1.74236e-07	x03_vfarm	y	E	19.3333	79.55	0	0
x03y_vfarmE	61215	11	3	1	7500	0.495645	0.00114045	1.21327e-07	x03_vfarm	y	E	19.3333	79.55	0	0
x03y_vfarmE	61215	11	3	1	8000	0.413605	0.00752529	3.60435e-08	x03_vfarm	y	E	19.3333	79.55	0	0
x03y_vfarmE	61215	3	2	1	500	0.723215	0.000533195	-1.54611e-07	x03_vfarm	y	E	19.3333	79.55	0	0
x03y_vfarmE	61215	3	2	1	1000	0.921441	0.00128918	1.2324e-08	x03_vfarm	y	E	19.3333	79.55	0	0
x03y_vfarmE	61215	3	2	1	1500	0.828324	0.00176501	-7.82943e-08	x03_vfarm	y	E	19.3333	79.55	0	0
x03y_vfarmE	61215	3	2	1	2000	0.739764	0.000680922	-1.01796e-07	x03_vfarm	y	E	19.3333	79.55	0	0
x03y_vfarmE	61215	3	2	1	2500	0.70574	-0.00201197	-4.61779e-08	x03_vfarm	y	E	19.3333	79.55	0	0
x03y_vfarmE	61215	3	2	1	3000	0.856791	-0.000116728	-6.29688e-08	x03_vfarm	y	E	19.3333	79.55	0	0
x03y_vfarmE	61215	3	2	1	3500	0.882927	0.0022583	-1.66044e-07	x03_vfarm	y	E	19.3333	79.55	0	0
x03y_vfarmE	61215	3	2	1	4000	0.838207	0.00182991	1.44354e-07	x03_vfarm	y	E	19.3333	79.55	0	0
x03y_vfarmE	61215	3	2	1	4500	0.767675	-0.00215955	-4.29507e-08	x03_vfarm	y	E	19.3333	79.55	0	0
x03y_vfarmE	61215	3	2	1	5000	0.725562	-0.00133423	-1.44382e-07	x03_vfarm	y	E	19.3333	79.55	0	0
x03y_vfarmE	61215	3	2	1	5500	0.584233	0.00576262	-5.49136e-09	x03_vfarm	y	E	19.3333	79.55	0	0
x03y_vfarmE	61215	3	2	1	6000	0.553244	-0.00033079	-2.66712e-09	x03_vfarm	y	E	19.3333	79.55	0	0
x03y_vfarmE	61215	3	2	1	6500	0.646795	0.00133162	-1.28516e-07	x03_vfarm	y	E	19.3333	79.55	0	0
x03y_vfarmE	61215	3	2	1	7000	0.609127	0.00128241	-6.89306e-08	x03_vfarm	y	E	19.3333	79.55	0	0
x03y_vfarmE	61215	3	2	1	7500	0.714471	4.30724e-05	-1.10545e-08	x03_vfarm	y	E	19.3333	79.55	0	0
x03y_vfarmE	61215	3	2	1	8000	0.376409	-0.00249987	2.09844e-07	x03_vfarm	y	E	19.3333	79.55	0	0
x03y_vfarmE	61215	5	2	1	500	0.638156	0.00263195	-1.54611e-07	x03_vfarm	y	E	19.3333	79.55	0	0
x03y_vfarmE	61215	5	2	1	1000	0.882933	0.0003965	1.2324e-08	x03_vfarm	y	E	19.3333	79.55	0	0
x03y_vfarmE	61215	5	2	1	1500	0.664156	0.00181101	-7.82943e-08	x03_vfarm	y	E	19.3333	79.55	0	0
x03y_vfarmE	61215	5	2	1	2000	0.570762	0.000362688	-1.01796e-07	x03_vfarm	y	E	19.3333	79.55	0	0
x03y_vfarmE	61215	5	2	1	2500	0.592124	-0.00148036	-4.61779e-08	x03_vfarm	y	E	19.3333	79.55	0	0
x03y_vfarmE	61215	5	2	1	3000	0.78192	0.00125801	-6.29688e-08	x03_vfarm	y	E	19.3333	79.55	0	0
x03y_vfarmE	61215	5	2	1	3500	0.690971	0.00295833	-1.66044e-07	x03_vfarm	y	E	19.3333	79.55	0	0
x03y_vfarmE	61215	5	2	1	4000	0.700621	0.00426903	1.44354e-07	x03_vfarm	y	E	19.3333	79.55	0	0
x03y_vfarmE	61215	5	2	1	4500	0.667833	0.00179381	-4.29507e-08	x03_vfarm	y	E	19.3333	79.55	0	0
x03y_vfarmE	61215	5	2	1	5000	0.635892	-0.000190974	-1.44382e-07	x03_vfarm	y	E	19.3333	79.55	0	0
x03y_vfarmE	61215	5	2	1	5500	0.460054	0.00173231	-5.49136e-09	x03_vfarm	y	E	19.3333	79.55	0	0
x03y_vfarmE	61215	5	2	1	6000	0.273427	-0.0042644	-2.66712e-09	x03_vfarm	y	E	19.3333	79.55	0	0
x03y_vfarmE	61215	5	2	1	6500	0.730816	0.000679151	-1.28516e-07	x03_vfarm	y	E	19.3333	79.55	0	0
x03y_vfarmE	61215	5	2	1	7000	0.252049	0.00091129	-6.89306e-08	x03_vfarm	y	E	19.3333	79.55	0	0
x03y_vfarmE	61215	5	2	1	7500	0.657566	0.000278917	-1.10545e-08	x03_vfarm	y	E	19.3333	79.55	0	0
x03y_vfarmE	61215	5	2	1	8000	0.454246	0.00519634	2.09844e-07	x03_vfarm	y	E	19.3333	79.55	0	0
x03y_vfarmE	61215	7	2	1	500	0.161345	-0.00570887	-1.54611e-07	x03_vfarm	y	E	19.3333	79.55	0	0
x03y_vfarmE	61215	7	2	1	1000	0.69167	0.00202329	1.2324e-08	x03_vfarm	y	E	19.3333	79.55	0	0
x03y_vfarmE	61215	7	2	1	1500	0.335362	0.000660847	-7.82943e-08	x03_vfarm	y	E	19.3333	79.55	0	0
x03y_vfarmE	61215	7	2	1	2000	0.446997	-0.00314462	-1.01796e-07	x03_vfarm	y	E	19.3333	79.55	0	0
x03y_vfarmE	61215	7	2	1	2500	0.417977	-0.00283314	-4.61779e-08	x03_vfarm	y	E	19.3333	79.55	0	0
x03y_vfarmE	61215	7	2	1	3000	0.705135	3.56924e-07	-6.29688e-08	x03_vfarm	y	E	19.3333	79.55	0	0
x03y_vfarmE	61215	7	2	1	3500	0.642139	0.000258822	-1.66044e-07	x03_vfarm	y	E	19.3333	79.55	0	0
x03y_vfarmE	61215	7	2	1	4000	0.687279	0.00291702	1.44354e-07	x03_vfarm	y	E	19.3333	79.55	0	0
x03y_vfarmE	61215	7	2	1	4500	0.416363	0.000952088	-4.29507e-08	x03_vfarm	y	E	19.3333	79.55	0	0
x03y_vfarmE	61215	7	2	1	5000	0.517769	-0.00321178	-1.44382e-07	x03_vfarm	y	E	19.3333	79.55	0	0
x03y_vfarmE	61215	7	2	1	5500	0.237075	-0.00277879	-5.49136e-09	x03_vfarm	y	E	19.3333	79.55	0	0
x03y_vfarmE	61215	7	2	1	6000	0.206493	-0.00384064	-2.66712e-09	x03_vfarm	y	E	19.3333	79.55	0	0
x03y_vfarmE	61215	7	2	1	6500	0.49466	-0.000247439	-1.28516e-07	x03_vfarm	y	E	19.3333	79.55	0	0
x03y_vfarmE	61215	7	2	1	7000	0.183226	0.00124641	-6.89306e-08	x03_vfarm	y	E	19.3333	79.55	0	0
x03y_vfarmE	61215	7	2	1	7500	0.525996	-0.00222418	-1.10545e-08	x03_vfarm	y	E	19.3333	79.55	0	0
x03y_vfarmE	61215	7	2	1	8000	0.354163	0.00408217	2.09844e-07	x03_vfarm	y	E	19.3333	79.55	0	0
x03y_vfarmE	61215	9	2	1	500	0.282539	0.00682225	-1.54611e-07	x03_vfarm	y	E	19.3333	79.55	0	0
x03y_vfarmE	61215	9	2	1	1000	0.630868	-0.000331492	1.2324e-08	x03_vfarm	y	E	19.3333	79.55	0	0
x03y_vfarmE	61215	9	2	1	1500	0.403496	-0.00129067	-7.82943e-08	x03_vfarm	y	E	19.3333	79.55	0	0
x03y_vfarmE	61215	9	2	1	2000	0.484722	0.00199105	-1.01796e-07	x03_vfarm	y	E	19.3333	79.55	0	0
x03y_vfarmE	61215	9	2	1	2500	0.373096	0.000296297	-4.61779e-08	x03_vfarm	y	E	19.3333	79.55	0	0
x03y_vfarmE	61215	9	2	1	3000	0.541694	0.00120128	-6.29688e-08	x03_vfarm	y	E	19.3333	79.55	0	0
x03y_vfarmE	61215	9	2	1	3500	0.625392	0.00105706	-1.66044e-07	x03_vfarm	y	E	19.3333	79.55	0	0
x03y_vfarmE	61215	9	2	1	4000	0.51949	0.00467521	1.44354e-07	x03_vfarm	y	E	19.3333	79.55	0	0
x03y_vfarmE	61215	9	2	1	4500	0.475834	0.00178559	-4.29507e-08	x03_vfarm	y	E	19.3333	79.55	0	0
x03y_vfarmE	61215	9	2	1	5000	0.450906	-0.000334846	-1.44382e-07	x03_vfarm	y	E	19.3333	79.55	0	0
x03y_vfarmE	61215	9	2	1	5500	0.128714	-0.0045202	-5.49136e-09	x03_vfarm	y	E	19.3333	79.55	0	0
x03y_vfarmE	61215	9	2	1	6000	0.231481	0.00166986	-2.66712e-09	x03_vfarm	y	E	19.3333	79.55	0	0
x03y_vfarmE	61215	9	2	1	6500	0.238506	-0.00194942	-1.28516e-07	x03_vfarm	y	E	19.3333	79.55	0	0
x03y_vfarmE	61215	9	2	1	7000	0.251861	0.00257352	-6.89306e-08	x03_vfarm	y	E	19.3333	79.55	0	0
x03y_vfarmE	61215	9	2	1	7500	0.367495	-0.000712519	-1.10545e-08	x03_vfarm	y	E	19.3333	79.55	0	0
x03y_vfarmE	61215	9	2	1	8000	0.245811	0.000639746	2.09844e-07	x03_vfarm	y	E	19.3333	79.55	0	0
x03y_vfarmE	61215	11	2	1	500	0.623948	0.00448511	-1.54611e-07	x03_vfarm	y	E	19.3333	79.55	0	0
x03y_vfarmE	61215	11	2	1	1000	0.810063	0.00256163	1.2324e-08	x03_vfarm	y	E	19.3333	79.55	0	0
x03y_vfarmE	61215	11	2	1	1500	0.581677	0.00287689	-7.82943e-08	x03_vfarm	y	E	19.3333	79.55	0	0
x03y_vfarmE	61215	11	2	1	2000	0.410768	0.000350742	-1.01796e-07	x03_vfarm	y	E	19.3333	79.55	0	0
x03y_vfarmE	61215	11	2	1	2500	0.342349	-0.00119147	-4.61779e-08	x03_vfarm	y	E	19.3333	79.55	0	0
x03y_vfarmE	61215	11	2	1	3000	0.466372	0.00187975	-6.29688e-08	x03_vfarm	y	E	19.3333	79.55	0	0
x03y_vfarmE	61215	11	2	1	3500	0.395416	0.00171991	-1.66044e-07	x03_vfarm	y	E	19.3333	79.55	0	0
x03y_vfarmE	61215	11	2	1	4000	0.181791	-0.00262941	1.44354e-07	x03_vfarm	y	E	19.3333	79.55	0	0
x03y_vfarmE	61215	11	2	1	4500	0.199723	-0.00310867	-4.29507e-08	x03_vfarm	y	E	19.3333	79.55	0	0
x03y_vfarmE	61215	11	2	1	5000	0.29841	-0.00261676	-1.44382e-07	x03_vfarm	y	E	19.3333	79.55	0	0
x03y_vfarmE	61215	11	2	1	5500	0.40365	0.00196238	-5.49136e-09	x03_vfarm	y	E	19.3333	79.55	0	0
x03y_vfarmE	61215	11	2	1	6000	0.22928	0.00182733	-2.66712e-09	x03_vfarm	y	E	19.3333	79.55	0	0
x03y_vfarmE	61215	11	2	1	6500	0.33739	0.00598073	-1.28516e-07	x03_vfarm	y	E	19.3333	79.55	0	0
x03y_vfarmE	61215	11	2	1	7000	0.192266	0.00186217	-6.89306e-08	x03_vfarm	y	E	19.3333	79.55	0	0
x03y_vfarmE	61215	11	2	1	7500	0.278966	-0.00698558	-1.10545e-08	x03_vfarm	y	E	19.3333	79.55	0	0
x03y_vfarmE	61215	11	2	1	8000	0.232715	0.00903426	2.09844e-07	x03_vfarm	y	E	19.3333	79.55	0	0
x03n_vfarmL	61715	3	1	1	500	0.885441	0.00150436	7.55582e-08	x03_vfarm	n	L	21.3056	60.75	1.95	1.05
x03n_vfarmL	61715	3	1	1	1000	0.954641	-0.000614466	3.9207e-08	x03_vfarm	n	L	21.3056	60.75	1.95	1.05
x03n_vfarmL	61715	3	1	1	1500	0.885523	-0.00218546	5.27764e-10	x03_vfarm	n	L	21.3056	60.75	1.95	1.05
x03n_vfarmL	61715	3	1	1	2000	0.933898	0.0010078	1.81478e-08	x03_vfarm	n	L	21.3056	60.75	1.95	1.05
x03n_vfarmL	61715	3	1	1	2500	0.961326	0.000554178	-1.00313e-08	x03_vfarm	n	L	21.3056	60.75	1.95	1.05
x03n_vfarmL	61715	3	1	1	3000	0.975972	-7.73094e-05	2.72889e-09	x03_vfarm	n	L	21.3056	60.75	1.95	1.05
x03n_vfarmL	61715	3	1	1	3500	0.96032	-0.000181127	3.74883e-08	x03_vfarm	n	L	21.3056	60.75	1.95	1.05
x03n_vfarmL	61715	3	1	1	4000	0.961626	0.000269105	2.07555e-08	x03_vfarm	n	L	21.3056	60.75	1.95	1.05
x03n_vfarmL	61715	3	1	1	4500	0.921291	-0.00205055	-2.92823e-09	x03_vfarm	n	L	21.3056	60.75	1.95	1.05
x03n_vfarmL	61715	3	1	1	5000	0.91864	-0.00104765	1.78349e-08	x03_vfarm	n	L	21.3056	60.75	1.95	1.05
x03n_vfarmL	61715	3	1	1	5500	0.933452	0.000438871	2.78052e-08	x03_vfarm	n	L	21.3056	60.75	1.95	1.05
x03n_vfarmL	61715	3	1	1	6000	0.908417	0.000290092	-5.22652e-09	x03_vfarm	n	L	21.3056	60.75	1.95	1.05
x03n_vfarmL	61715	3	1	1	6500	0.898994	0.000167358	4.37033e-08	x03_vfarm	n	L	21.3056	60.75	1.95	1.05
x03n_vfarmL	61715	3	1	1	7000	0.889935	0.00235036	5.64274e-08	x03_vfarm	n	L	21.3056	60.75	1.95	1.05
x03n_vfarmL	61715	3	1	1	7500	0.952383	-2.1303e-05	3.91184e-08	x03_vfarm	n	L	21.3056	60.75	1.95	1.05
x03n_vfarmL	61715	3	1	1	8000	0.901156	-0.000313748	-9.26821e-09	x03_vfarm	n	L	21.3056	60.75	1.95	1.05
x03n_vfarmL	61715	5	1	1	500	0.764914	0.00129819	7.55582e-08	x03_vfarm	n	L	21.3056	60.75	1.95	1.05
x03n_vfarmL	61715	5	1	1	1000	0.955223	1.00421e-05	3.9207e-08	x03_vfarm	n	L	21.3056	60.75	1.95	1.05
x03n_vfarmL	61715	5	1	1	1500	0.880738	0.000374625	5.27764e-10	x03_vfarm	n	L	21.3056	60.75	1.95	1.05
x03n_vfarmL	61715	5	1	1	2000	0.915165	0.00102792	1.81478e-08	x03_vfarm	n	L	21.3056	60.75	1.95	1.05
x03n_vfarmL	61715	5	1	1	2500	0.9634	0.00107697	-1.00313e-08	x03_vfarm	n	L	21.3056	60.75	1.95	1.05
x03n_vfarmL	61715	5	1	1	3000	0.960265	-9.98526e-05	2.72889e-09	x03_vfarm	n	L	21.3056	60.75	1.95	1.05
x03n_vfarmL	61715	5	1	1	3500	0.939671	0.00199593	3.74883e-08	x03_vfarm	n	L	21.3056	60.75	1.95	1.05
x03n_vfarmL	61715	5	1	1	4000	0.937039	0.0012718	2.07555e-08	x03_vfarm	n	L	21.3056	60.75	1.95	1.05
x03n_vfarmL	61715	5	1	1	4500	0.92087	-0.000284698	-2.92823e-09	x03_vfarm	n	L	21.3056	60.75	1.95	1.05
x03n_vfarmL	61715	5	1	1	5000	0.940392	0.00127585	1.78349e-08	x03_vfarm	n	L	21.3056	60.75	1.95	1.05
x03n_vfarmL	61715	5	1	1	5500	0.892886	0.000440884	2.78052e-08	x03_vfarm	n	L	21.3056	60.75	1.95	1.05
x03n_vfarmL	61715	5	1	1	6000	0.860213	0.00134051	-5.22652e-09	x03_vfarm	n	L	21.3056	60.75	1.95	1.05
x03n_vfarmL	61715	5	1	1	6500	0.893025	0.00103951	4.37033e-08	x03_vfarm	n	L	21.3056	60.75	1.95	1.05
x03n_vfarmL	61715	5	1	1	7000	0.794032	-0.000842103	5.64274e-08	x03_vfarm	n	L	21.3056	60.75	1.95	1.05
x03n_vfarmL	61715	5	1	1	7500	0.834464	-0.000508443	3.91184e-08	x03_vfarm	n	L	21.3056	60.75	1.95	1.05
x03n_vfarmL	61715	5	1	1	8000	0.803611	0.000779728	-9.26821e-09	x03_vfarm	n	L	21.3056	60.75	1.95	1.05
x03n_vfarmL	61715	7	1	1	500	0.497316	0.00473117	7.55582e-08	x03_vfarm	n	L	21.3056	60.75	1.95	1.05
x03n_vfarmL	61715	7	1	1	1000	0.603336	-0.00258626	3.9207e-08	x03_vfarm	n	L	21.3056	60.75	1.95	1.05
x03n_vfarmL	61715	7	1	1	1500	0.734157	-0.00161665	5.27764e-10	x03_vfarm	n	L	21.3056	60.75	1.95	1.05
x03n_vfarmL	61715	7	1	1	2000	0.389521	-0.00233964	1.81478e-08	x03_vfarm	n	L	21.3056	60.75	1.95	1.05
x03n_vfarmL	61715	7	1	1	2500	0.901013	0.00182535	-1.00313e-08	x03_vfarm	n	L	21.3056	60.75	1.95	1.05
x03n_vfarmL	61715	7	1	1	3000	0.902308	-0.000344409	2.72889e-09	x03_vfarm	n	L	21.3056	60.75	1.95	1.05
x03n_vfarmL	61715	7	1	1	3500	0.873545	0.000845292	3.74883e-08	x03_vfarm	n	L	21.3056	60.75	1.95	1.05
x03n_vfarmL	61715	7	1	1	4000	0.912226	0.000401808	2.07555e-08	x03_vfarm	n	L	21.3056	60.75	1.95	1.05
x03n_vfarmL	61715	7	1	1	4500	0.932737	0.00030555	-2.92823e-09	x03_vfarm	n	L	21.3056	60.75	1.95	1.05
x03n_vfarmL	61715	7	1	1	5000	0.720975	-0.00107097	1.78349e-08	x03_vfarm	n	L	21.3056	60.75	1.95	1.05
x03n_vfarmL	61715	7	1	1	5500	0.880304	0.000420222	2.78052e-08	x03_vfarm	n	L	21.3056	60.75	1.95	1.05
x03n_vfarmL	61715	7	1	1	6000	0.685011	0.00143402	-5.22652e-09	x03_vfarm	n	L	21.3056	60.75	1.95	1.05
x03n_vfarmL	61715	7	1	1	6500	0.752533	0.000150269	4.37033e-08	x03_vfarm	n	L	21.3056	60.75	1.95	1.05
x03n_vfarmL	61715	7	1	1	7000	0.755042	0.000242221	5.64274e-08	x03_vfarm	n	L	21.3056	60.75	1.95	1.05
x03n_vfarmL	61715	7	1	1	7500	0.847158	0.000223325	3.91184e-08	x03_vfarm	n	L	21.3056	60.75	1.95	1.05
x03n_vfarmL	61715	7	1	1	8000	0.755967	-0.00102888	-9.26821e-09	x03_vfarm	n	L	21.3056	60.75	1.95	1.05
x03n_vfarmL	61715	9	1	1	500	0.33613	-0.00126299	7.55582e-08	x03_vfarm	n	L	21.3056	60.75	1.95	1.05
x03n_vfarmL	61715	9	1	1	1000	0.892548	0.00140227	3.9207e-08	x03_vfarm	n	L	21.3056	60.75	1.95	1.05
x03n_vfarmL	61715	9	1	1	1500	0.554939	-0.00224815	5.27764e-10	x03_vfarm	n	L	21.3056	60.75	1.95	1.05
x03n_vfarmL	61715	9	1	1	2000	0.302884	-0.00130252	1.81478e-08	x03_vfarm	n	L	21.3056	60.75	1.95	1.05
x03n_vfarmL	61715	9	1	1	2500	0.682431	-0.000819758	-1.00313e-08	x03_vfarm	n	L	21.3056	60.75	1.95	1.05
x03n_vfarmL	61715	9	1	1	3000	0.680511	-0.000672188	2.72889e-09	x03_vfarm	n	L	21.3056	60.75	1.95	1.05
x03n_vfarmL	61715	9	1	1	3500	0.824722	-6.78631e-06	3.74883e-08	x03_vfarm	n	L	21.3056	60.75	1.95	1.05
x03n_vfarmL	61715	9	1	1	4000	0.823817	-1.39357e-06	2.07555e-08	x03_vfarm	n	L	21.3056	60.75	1.95	1.05
x03n_vfarmL	61715	9	1	1	4500	0.854836	0.000682416	-2.92823e-09	x03_vfarm	n	L	21.3056	60.75	1.95	1.05
x03n_vfarmL	61715	9	1	1	5000	0.603204	-0.00167618	1.78349e-08	x03_vfarm	n	L	21.3056	60.75	1.95	1.05
x03n_vfarmL	61715	9	1	1	5500	0.784435	-0.000368061	2.78052e-08	x03_vfarm	n	L	21.3056	60.75	1.95	1.05
x03n_vfarmL	61715	9	1	1	6000	0.457672	-0.00122251	-5.22652e-09	x03_vfarm	n	L	21.3056	60.75	1.95	1.05
x03n_vfarmL	61715	9	1	1	6500	0.66985	0.000198177	4.37033e-08	x03_vfarm	n	L	21.3056	60.75	1.95	1.05
x03n_vfarmL	61715	9	1	1	7000	0.556233	-0.0020487	5.64274e-08	x03_vfarm	n	L	21.3056	60.75	1.95	1.05
x03n_vfarmL	61715	9	1	1	7500	0.734236	0.00275223	3.91184e-08	x03_vfarm	n	L	21.3056	60.75	1.95	1.05
x03n_vfarmL	61715	9	1	1	8000	0.526861	0.00192454	-9.26821e-09	x03_vfarm	n	L	21.3056	60.75	1.95	1.05
x03n_vfarmL	61715	11	1	1	500	0.334014	0.00478367	7.55582e-08	x03_vfarm	n	L	21.3056	60.75	1.95	1.05
x03n_vfarmL	61715	11	1	1	1000	0.753956	-0.000722008	3.9207e-08	x03_vfarm	n	L	21.3056	60.75	1.95	1.05
x03n_vfarmL	61715	11	1	1	1500	0.421182	-0.00286389	5.27764e-10	x03_vfarm	n	L	21.3056	60.75	1.95	1.05
x03n_vfarmL	61715	11	1	1	2000	0.359083	-0.000918111	1.81478e-08	x03_vfarm	n	L	21.3056	60.75	1.95	1.05
x03n_vfarmL	61715	11	1	1	2500	0.75656	0.000936763	-1.00313e-08	x03_vfarm	n	L	21.3056	60.75	1.95	1.05
x03n_vfarmL	61715	11	1	1	3000	0.6278	-0.00152077	2.72889e-09	x03_vfarm	n	L	21.3056	60.75	1.95	1.05
x03n_vfarmL	61715	11	1	1	3500	0.675386	0.000456858	3.74883e-08	x03_vfarm	n	L	21.3056	60.75	1.95	1.05
x03n_vfarmL	61715	11	1	1	4000	0.712897	0.000157883	2.07555e-08	x03_vfarm	n	L	21.3056	60.75	1.95	1.05
x03n_vfarmL	61715	11	1	1	4500	0.643678	-0.0008805	-2.92823e-09	x03_vfarm	n	L	21.3056	60.75	1.95	1.05
x03n_vfarmL	61715	11	1	1	5000	0.57125	0.000140052	1.78349e-08	x03_vfarm	n	L	21.3056	60.75	1.95	1.05
x03n_vfarmL	61715	11	1	1	5500	0.703656	0.000127517	2.78052e-08	x03_vfarm	n	L	21.3056	60.75	1.95	1.05
x03n_vfarmL	61715	11	1	1	6000	0.177644	-0.00653936	-5.22652e-09	x03_vfarm	n	L	21.3056	60.75	1.95	1.05
x03n_vfarmL	61715	11	1	1	6500	0.558987	0.00247899	4.37033e-08	x03_vfarm	n	L	21.3056	60.75	1.95	1.05
x03n_vfarmL	61715	11	1	1	7000	0.338001	-0.000273965	5.64274e-08	x03_vfarm	n	L	21.3056	60.75	1.95	1.05
x03n_vfarmL	61715	11	1	1	7500	0.539122	0.000857688	3.91184e-08	x03_vfarm	n	L	21.3056	60.75	1.95	1.05
x03n_vfarmL	61715	11	1	1	8000	0.597653	0.00411192	-9.26821e-09	x03_vfarm	n	L	21.3056	60.75	1.95	1.05
x03n_vfarmL	61715	3	3	1	500	0.867371	0.000400729	5.66909e-08	x03_vfarm	n	L	21.3056	60.75	1.95	1.05
x03n_vfarmL	61715	3	3	1	1000	0.974727	-0.000379445	1.44143e-09	x03_vfarm	n	L	21.3056	60.75	1.95	1.05
x03n_vfarmL	61715	3	3	1	1500	0.947078	0.000223629	2.23469e-09	x03_vfarm	n	L	21.3056	60.75	1.95	1.05
x03n_vfarmL	61715	3	3	1	2000	0.894586	-0.000571442	-2.4886e-08	x03_vfarm	n	L	21.3056	60.75	1.95	1.05
x03n_vfarmL	61715	3	3	1	2500	0.956962	-0.00113815	7.21624e-09	x03_vfarm	n	L	21.3056	60.75	1.95	1.05
x03n_vfarmL	61715	3	3	1	3000	0.950062	-2.96936e-05	1.54467e-08	x03_vfarm	n	L	21.3056	60.75	1.95	1.05
x03n_vfarmL	61715	3	3	1	3500	0.948213	-0.000726545	-3.79616e-09	x03_vfarm	n	L	21.3056	60.75	1.95	1.05
x03n_vfarmL	61715	3	3	1	4000	0.925715	0.000450694	-4.03737e-08	x03_vfarm	n	L	21.3056	60.75	1.95	1.05
x03n_vfarmL	61715	3	3	1	4500	0.938462	0.000467262	-4.55623e-08	x03_vfarm	n	L	21.3056	60.75	1.95	1.05
x03n_vfarmL	61715	3	3	1	5000	0.844557	0.000621306	1.0541e-08	x03_vfarm	n	L	21.3056	60.75	1.95	1.05
x03n_vfarmL	61715	3	3	1	5500	0.784954	0.000332867	-9.22195e-09	x03_vfarm	n	L	21.3056	60.75	1.95	1.05
x03n_vfarmL	61715	3	3	1	6000	0.679114	3.05583e-05	-4.56252e-08	x03_vfarm	n	L	21.3056	60.75	1.95	1.05
x03n_vfarmL	61715	3	3	1	6500	0.933773	0.000732251	-9.96408e-09	x03_vfarm	n	L	21.3056	60.75	1.95	1.05
x03n_vfarmL	61715	3	3	1	7000	0.686571	0.00038084	-8.45828e-08	x03_vfarm	n	L	21.3056	60.75	1.95	1.05
x03n_vfarmL	61715	3	3	1	7500	0.706534	-0.000203919	-8.65067e-08	x03_vfarm	n	L	21.3056	60.75	1.95	1.05
x03n_vfarmL	61715	3	3	1	8000	0.762247	-0.00161522	-1.59435e-08	x03_vfarm	n	L	21.3056	60.75	1.95	1.05
x03n_vfarmL	61715	5	3	1	500	0.835065	0.000793077	5.66909e-08	x03_vfarm	n	L	21.3056	60.75	1.95	1.05
x03n_vfarmL	61715	5	3	1	1000	0.774875	-0.00504587	1.44143e-09	x03_vfarm	n	L	21.3056	60.75	1.95	1.05
x03n_vfarmL	61715	5	3	1	1500	0.879352	-0.000920616	2.23469e-09	x03_vfarm	n	L	21.3056	60.75	1.95	1.05
x03n_vfarmL	61715	5	3	1	2000	0.806779	0.00212791	-2.4886e-08	x03_vfarm	n	L	21.3056	60.75	1.95	1.05
x03n_vfarmL	61715	5	3	1	2500	0.932794	-0.000826924	7.21624e-09	x03_vfarm	n	L	21.3056	60.75	1.95	1.05
x03n_vfarmL	61715	5	3	1	3000	0.887273	-0.000121623	1.54467e-08	x03_vfarm	n	L	21.3056	60.75	1.95	1.05
x03n_vfarmL	61715	5	3	1	3500	0.90046	-0.000147022	-3.79616e-09	x03_vfarm	n	L	21.3056	60.75	1.95	1.05
x03n_vfarmL	61715	5	3	1	4000	0.834808	0.000704967	-4.03737e-08	x03_vfarm	n	L	21.3056	60.75	1.95	1.05
x03n_vfarmL	61715	5	3	1	4500	0.848504	-0.000765559	-4.55623e-08	x03_vfarm	n	L	21.3056	60.75	1.95	1.05
x03n_vfarmL	61715	5	3	1	5000	0.802877	0.000780474	1.0541e-08	x03_vfarm	n	L	21.3056	60.75	1.95	1.05
x03n_vfarmL	61715	5	3	1	5500	0.712863	-0.000130995	-9.22195e-09	x03_vfarm	n	L	21.3056	60.75	1.95	1.05
x03n_vfarmL	61715	5	3	1	6000	0.688121	-0.00344288	-4.56252e-08	x03_vfarm	n	L	21.3056	60.75	1.95	1.05
x03n_vfarmL	61715	5	3	1	6500	0.800264	0.000165757	-9.96408e-09	x03_vfarm	n	L	21.3056	60.75	1.95	1.05
x03n_vfarmL	61715	5	3	1	7000	0.773949	-0.00145832	-8.45828e-08	x03_vfarm	n	L	21.3056	60.75	1.95	1.05
x03n_vfarmL	61715	5	3	1	7500	0.725765	-0.00418481	-8.65067e-08	x03_vfarm	n	L	21.3056	60.75	1.95	1.05
x03n_vfarmL	61715	5	3	1	8000	0.680605	-0.000128563	-1.59435e-08	x03_vfarm	n	L	21.3056	60.75	1.95	1.05
x03n_vfarmL	61715	7	3	1	500	0.803269	0.000484801	5.66909e-08	x03_vfarm	n	L	21.3056	60.75	1.95	1.05
x03n_vfarmL	61715	7	3	1	1000	0.818428	-0.00201793	1.44143e-09	x03_vfarm	n	L	21.3056	60.75	1.95	1.05
x03n_vfarmL	61715	7	3	1	1500	0.853703	0.0002228	2.23469e-09	x03_vfarm	n	L	21.3056	60.75	1.95	1.05
x03n_vfarmL	61715	7	3	1	2000	0.865169	-0.000220397	-2.4886e-08	x03_vfarm	n	L	21.3056	60.75	1.95	1.05
x03n_vfarmL	61715	7	3	1	2500	0.863618	-0.00139182	7.21624e-09	x03_vfarm	n	L	21.3056	60.75	1.95	1.05
x03n_vfarmL	61715	7	3	1	3000	0.904707	0.00107147	1.54467e-08	x03_vfarm	n	L	21.3056	60.75	1.95	1.05
x03n_vfarmL	61715	7	3	1	3500	0.918428	0.000230845	-3.79616e-09	x03_vfarm	n	L	21.3056	60.75	1.95	1.05
x03n_vfarmL	61715	7	3	1	4000	0.879182	0.00270424	-4.03737e-08	x03_vfarm	n	L	21.3056	60.75	1.95	1.05
x03n_vfarmL	61715	7	3	1	4500	0.832995	-0.000323956	-4.55623e-08	x03_vfarm	n	L	21.3056	60.75	1.95	1.05
x03n_vfarmL	61715	7	3	1	5000	0.737235	0.000163739	1.0541e-08	x03_vfarm	n	L	21.3056	60.75	1.95	1.05
x03n_vfarmL	61715	7	3	1	5500	0.518728	0.000297073	-9.22195e-09	x03_vfarm	n	L	21.3056	60.75	1.95	1.05
x03n_vfarmL	61715	7	3	1	6000	0.541162	-0.00450242	-4.56252e-08	x03_vfarm	n	L	21.3056	60.75	1.95	1.05
x03n_vfarmL	61715	7	3	1	6500	0.528523	0.00246741	-9.96408e-09	x03_vfarm	n	L	21.3056	60.75	1.95	1.05
x03n_vfarmL	61715	7	3	1	7000	0.668222	0.00235232	-8.45828e-08	x03_vfarm	n	L	21.3056	60.75	1.95	1.05
x03n_vfarmL	61715	7	3	1	7500	0.496741	-0.00410704	-8.65067e-08	x03_vfarm	n	L	21.3056	60.75	1.95	1.05
x03n_vfarmL	61715	7	3	1	8000	0.675896	-0.0014003	-1.59435e-08	x03_vfarm	n	L	21.3056	60.75	1.95	1.05
x03n_vfarmL	61715	9	3	1	500	0.771015	0.000496985	5.66909e-08	x03_vfarm	n	L	21.3056	60.75	1.95	1.05
x03n_vfarmL	61715	9	3	1	1000	0.738213	-0.000726222	1.44143e-09	x03_vfarm	n	L	21.3056	60.75	1.95	1.05
x03n_vfarmL	61715	9	3	1	1500	0.89261	0.0016821	2.23469e-09	x03_vfarm	n	L	21.3056	60.75	1.95	1.05
x03n_vfarmL	61715	9	3	1	2000	0.501755	-0.00114577	-2.4886e-08	x03_vfarm	n	L	21.3056	60.75	1.95	1.05
x03n_vfarmL	61715	9	3	1	2500	0.916257	0.00215248	7.21624e-09	x03_vfarm	n	L	21.3056	60.75	1.95	1.05
x03n_vfarmL	61715	9	3	1	3000	0.854243	0.000938836	1.54467e-08	x03_vfarm	n	L	21.3056	60.75	1.95	1.05
x03n_vfarmL	61715	9	3	1	3500	0.813328	-0.000645718	-3.79616e-09	x03_vfarm	n	L	21.3056	60.75	1.95	1.05
x03n_vfarmL	61715	9	3	1	4000	0.852033	-0.000829124	-4.03737e-08	x03_vfarm	n	L	21.3056	60.75	1.95	1.05
x03n_vfarmL	61715	9	3	1	4500	0.888266	-0.00087397	-4.55623e-08	x03_vfarm	n	L	21.3056	60.75	1.95	1.05
x03n_vfarmL	61715	9	3	1	5000	0.755971	0.0014782	1.0541e-08	x03_vfarm	n	L	21.3056	60.75	1.95	1.05
x03n_vfarmL	61715	9	3	1	5500	0.676566	1.85175e-05	-9.22195e-09	x03_vfarm	n	L	21.3056	60.75	1.95	1.05
x03n_vfarmL	61715	9	3	1	6000	0.478828	-0.000192933	-4.56252e-08	x03_vfarm	n	L	21.3056	60.75	1.95	1.05
x03n_vfarmL	61715	9	3	1	6500	0.764572	0.0031469	-9.96408e-09	x03_vfarm	n	L	21.3056	60.75	1.95	1.05
x03n_vfarmL	61715	9	3	1	7000	0.525785	-0.006112	-8.45828e-08	x03_vfarm	n	L	21.3056	60.75	1.95	1.05
x03n_vfarmL	61715	9	3	1	7500	0.615279	-0.00671453	-8.65067e-08	x03_vfarm	n	L	21.3056	60.75	1.95	1.05
x03n_vfarmL	61715	9	3	1	8000	0.437962	0.00398375	-1.59435e-08	x03_vfarm	n	L	21.3056	60.75	1.95	1.05
x03n_vfarmL	61715	11	3	1	500	0.745511	0.00310042	5.66909e-08	x03_vfarm	n	L	21.3056	60.75	1.95	1.05
x03n_vfarmL	61715	11	3	1	1000	0.838194	-6.81606e-06	1.44143e-09	x03_vfarm	n	L	21.3056	60.75	1.95	1.05
x03n_vfarmL	61715	11	3	1	1500	0.567988	0.000346488	2.23469e-09	x03_vfarm	n	L	21.3056	60.75	1.95	1.05
x03n_vfarmL	61715	11	3	1	2000	0.397993	-0.00341095	-2.4886e-08	x03_vfarm	n	L	21.3056	60.75	1.95	1.05
x03n_vfarmL	61715	11	3	1	2500	0.821416	0.0049629	7.21624e-09	x03_vfarm	n	L	21.3056	60.75	1.95	1.05
x03n_vfarmL	61715	11	3	1	3000	0.712852	-0.00201925	1.54467e-08	x03_vfarm	n	L	21.3056	60.75	1.95	1.05
x03n_vfarmL	61715	11	3	1	3500	0.779889	0.00068662	-3.79616e-09	x03_vfarm	n	L	21.3056	60.75	1.95	1.05
x03n_vfarmL	61715	11	3	1	4000	0.817694	0.000455617	-4.03737e-08	x03_vfarm	n	L	21.3056	60.75	1.95	1.05
x03n_vfarmL	61715	11	3	1	4500	0.748034	0.00160366	-4.55623e-08	x03_vfarm	n	L	21.3056	60.75	1.95	1.05
x03n_vfarmL	61715	11	3	1	5000	0.540016	-0.00928742	1.0541e-08	x03_vfarm	n	L	21.3056	60.75	1.95	1.05
x03n_vfarmL	61715	11	3	1	5500	0.506296	-0.000610885	-9.22195e-09	x03_vfarm	n	L	21.3056	60.75	1.95	1.05
x03n_vfarmL	61715	11	3	1	6000	0.416126	-0.00290234	-4.56252e-08	x03_vfarm	n	L	21.3056	60.75	1.95	1.05
x03n_vfarmL	61715	11	3	1	6500	0.549851	-0.000177119	-9.96408e-09	x03_vfarm	n	L	21.3056	60.75	1.95	1.05
x03n_vfarmL	61715	11	3	1	7000	0.46736	-0.00259133	-8.45828e-08	x03_vfarm	n	L	21.3056	60.75	1.95	1.05
x03n_vfarmL	61715	11	3	1	7500	0.568193	-0.00598623	-8.65067e-08	x03_vfarm	n	L	21.3056	60.75	1.95	1.05
x03n_vfarmL	61715	11	3	1	8000	0.241665	-0.000801126	-1.59435e-08	x03_vfarm	n	L	21.3056	60.75	1.95	1.05
x03n_vfarmL	61715	3	2	1	500	0.939678	0.0027122	-6.58303e-08	x03_vfarm	n	L	21.3056	60.75	1.95	1.05
x03n_vfarmL	61715	3	2	1	1000	0.921818	-0.00102281	1.20213e-09	x03_vfarm	n	L	21.3056	60.75	1.95	1.05
x03n_vfarmL	61715	3	2	1	1500	0.947822	-0.00111294	6.02588e-09	x03_vfarm	n	L	21.3056	60.75	1.95	1.05
x03n_vfarmL	61715	3	2	1	2000	0.898637	-0.000663123	-4.55487e-08	x03_vfarm	n	L	21.3056	60.75	1.95	1.05
x03n_vfarmL	61715	3	2	1	2500	0.95996	-0.00117111	-3.36162e-09	x03_vfarm	n	L	21.3056	60.75	1.95	1.05
x03n_vfarmL	61715	3	2	1	3000	0.976385	0.000786801	-2.30223e-08	x03_vfarm	n	L	21.3056	60.75	1.95	1.05
x03n_vfarmL	61715	3	2	1	3500	0.937178	-0.000371601	5.00682e-09	x03_vfarm	n	L	21.3056	60.75	1.95	1.05
x03n_vfarmL	61715	3	2	1	4000	0.958031	-0.000328483	-1.41186e-08	x03_vfarm	n	L	21.3056	60.75	1.95	1.05
x03n_vfarmL	61715	3	2	1	4500	0.956642	-0.000147525	3.30348e-08	x03_vfarm	n	L	21.3056	60.75	1.95	1.05
x03n_vfarmL	61715	3	2	1	5000	0.955231	-0.00033179	1.51232e-08	x03_vfarm	n	L	21.3056	60.75	1.95	1.05
x03n_vfarmL	61715	3	2	1	5500	0.950492	0.000490535	-1.13098e-09	x03_vfarm	n	L	21.3056	60.75	1.95	1.05
x03n_vfarmL	61715	3	2	1	6000	0.866013	-0.000215779	4.96058e-09	x03_vfarm	n	L	21.3056	60.75	1.95	1.05
x03n_vfarmL	61715	3	2	1	6500	0.907152	0.000422576	2.6902e-10	x03_vfarm	n	L	21.3056	60.75	1.95	1.05
x03n_vfarmL	61715	3	2	1	7000	0.885752	0.00206231	-3.42016e-08	x03_vfarm	n	L	21.3056	60.75	1.95	1.05
x03n_vfarmL	61715	3	2	1	7500	0.932047	0.000632323	-1.32918e-08	x03_vfarm	n	L	21.3056	60.75	1.95	1.05
x03n_vfarmL	61715	3	2	1	8000	0.821667	-0.00170104	1.60419e-10	x03_vfarm	n	L	21.3056	60.75	1.95	1.05
x03n_vfarmL	61715	5	2	1	500	0.843178	1.43702e-05	-6.58303e-08	x03_vfarm	n	L	21.3056	60.75	1.95	1.05
x03n_vfarmL	61715	5	2	1	1000	0.941057	0.00134836	1.20213e-09	x03_vfarm	n	L	21.3056	60.75	1.95	1.05
x03n_vfarmL	61715	5	2	1	1500	0.810825	-0.000226194	6.02588e-09	x03_vfarm	n	L	21.3056	60.75	1.95	1.05
x03n_vfarmL	61715	5	2	1	2000	0.835521	0.000190399	-4.55487e-08	x03_vfarm	n	L	21.3056	60.75	1.95	1.05
x03n_vfarmL	61715	5	2	1	2500	0.920912	0.000563879	-3.36162e-09	x03_vfarm	n	L	21.3056	60.75	1.95	1.05
x03n_vfarmL	61715	5	2	1	3000	0.948435	0.000788168	-2.30223e-08	x03_vfarm	n	L	21.3056	60.75	1.95	1.05
x03n_vfarmL	61715	5	2	1	3500	0.886926	0.00181233	5.00682e-09	x03_vfarm	n	L	21.3056	60.75	1.95	1.05
x03n_vfarmL	61715	5	2	1	4000	0.901948	0.000665299	-1.41186e-08	x03_vfarm	n	L	21.3056	60.75	1.95	1.05
x03n_vfarmL	61715	5	2	1	4500	0.861881	-0.000730888	3.30348e-08	x03_vfarm	n	L	21.3056	60.75	1.95	1.05
x03n_vfarmL	61715	5	2	1	5000	0.866703	0.000274154	1.51232e-08	x03_vfarm	n	L	21.3056	60.75	1.95	1.05
x03n_vfarmL	61715	5	2	1	5500	0.917191	0.000439275	-1.13098e-09	x03_vfarm	n	L	21.3056	60.75	1.95	1.05
x03n_vfarmL	61715	5	2	1	6000	0.669562	-0.00132053	4.96058e-09	x03_vfarm	n	L	21.3056	60.75	1.95	1.05
x03n_vfarmL	61715	5	2	1	6500	0.827528	-0.000503884	2.6902e-10	x03_vfarm	n	L	21.3056	60.75	1.95	1.05
x03n_vfarmL	61715	5	2	1	7000	0.767488	0.00158988	-3.42016e-08	x03_vfarm	n	L	21.3056	60.75	1.95	1.05
x03n_vfarmL	61715	5	2	1	7500	0.846069	-0.00171121	-1.32918e-08	x03_vfarm	n	L	21.3056	60.75	1.95	1.05
x03n_vfarmL	61715	5	2	1	8000	0.577581	-0.00194598	1.60419e-10	x03_vfarm	n	L	21.3056	60.75	1.95	1.05
x03n_vfarmL	61715	7	2	1	500	0.419963	-0.00202238	-6.58303e-08	x03_vfarm	n	L	21.3056	60.75	1.95	1.05
x03n_vfarmL	61715	7	2	1	1000	0.893409	0.00224822	1.20213e-09	x03_vfarm	n	L	21.3056	60.75	1.95	1.05
x03n_vfarmL	61715	7	2	1	1500	0.788901	0.000211165	6.02588e-09	x03_vfarm	n	L	21.3056	60.75	1.95	1.05
x03n_vfarmL	61715	7	2	1	2000	0.795141	-0.00182479	-4.55487e-08	x03_vfarm	n	L	21.3056	60.75	1.95	1.05
x03n_vfarmL	61715	7	2	1	2500	0.875594	0.00174894	-3.36162e-09	x03_vfarm	n	L	21.3056	60.75	1.95	1.05
x03n_vfarmL	61715	7	2	1	3000	0.904352	0.000569645	-2.30223e-08	x03_vfarm	n	L	21.3056	60.75	1.95	1.05
x03n_vfarmL	61715	7	2	1	3500	0.711502	3.48219e-05	5.00682e-09	x03_vfarm	n	L	21.3056	60.75	1.95	1.05
x03n_vfarmL	61715	7	2	1	4000	0.704832	-0.000239861	-1.41186e-08	x03_vfarm	n	L	21.3056	60.75	1.95	1.05
x03n_vfarmL	61715	7	2	1	4500	0.838279	-0.000227537	3.30348e-08	x03_vfarm	n	L	21.3056	60.75	1.95	1.05
x03n_vfarmL	61715	7	2	1	5000	0.850232	0.00253485	1.51232e-08	x03_vfarm	n	L	21.3056	60.75	1.95	1.05
x03n_vfarmL	61715	7	2	1	5500	0.877616	0.000368377	-1.13098e-09	x03_vfarm	n	L	21.3056	60.75	1.95	1.05
x03n_vfarmL	61715	7	2	1	6000	0.749399	0.000689492	4.96058e-09	x03_vfarm	n	L	21.3056	60.75	1.95	1.05
x03n_vfarmL	61715	7	2	1	6500	0.783497	-0.00150634	2.6902e-10	x03_vfarm	n	L	21.3056	60.75	1.95	1.05
x03n_vfarmL	61715	7	2	1	7000	0.717125	0.00217049	-3.42016e-08	x03_vfarm	n	L	21.3056	60.75	1.95	1.05
x03n_vfarmL	61715	7	2	1	7500	0.580106	-0.00166334	-1.32918e-08	x03_vfarm	n	L	21.3056	60.75	1.95	1.05
x03n_vfarmL	61715	7	2	1	8000	0.44798	-0.00148082	1.60419e-10	x03_vfarm	n	L	21.3056	60.75	1.95	1.05
x03n_vfarmL	61715	9	2	1	500	0.719205	0.00637224	-6.58303e-08	x03_vfarm	n	L	21.3056	60.75	1.95	1.05
x03n_vfarmL	61715	9	2	1	1000	0.366935	0.0123286	1.20213e-09	x03_vfarm	n	L	21.3056	60.75	1.95	1.05
x03n_vfarmL	61715	9	2	1	1500	0.59966	-0.0013003	6.02588e-09	x03_vfarm	n	L	21.3056	60.75	1.95	1.05
x03n_vfarmL	61715	9	2	1	2000	0.333485	-0.00211633	-4.55487e-08	x03_vfarm	n	L	21.3056	60.75	1.95	1.05
x03n_vfarmL	61715	9	2	1	2500	0.756984	0.00015557	-3.36162e-09	x03_vfarm	n	L	21.3056	60.75	1.95	1.05
x03n_vfarmL	61715	9	2	1	3000	0.875329	0.00128659	-2.30223e-08	x03_vfarm	n	L	21.3056	60.75	1.95	1.05
x03n_vfarmL	61715	9	2	1	3500	0.696403	0.000926847	5.00682e-09	x03_vfarm	n	L	21.3056	60.75	1.95	1.05
x03n_vfarmL	61715	9	2	1	4000	0.725056	-0.00118942	-1.41186e-08	x03_vfarm	n	L	21.3056	60.75	1.95	1.05
x03n_vfarmL	61715	9	2	1	4500	0.813996	0.00213103	3.30348e-08	x03_vfarm	n	L	21.3056	60.75	1.95	1.05
x03n_vfarmL	61715	9	2	1	5000	0.625233	-0.000804372	1.51232e-08	x03_vfarm	n	L	21.3056	60.75	1.95	1.05
x03n_vfarmL	61715	9	2	1	5500	0.634675	0.000915168	-1.13098e-09	x03_vfarm	n	L	21.3056	60.75	1.95	1.05
x03n_vfarmL	61715	9	2	1	6000	0.53664	0.000305654	4.96058e-09	x03_vfarm	n	L	21.3056	60.75	1.95	1.05
x03n_vfarmL	61715	9	2	1	6500	0.637394	-0.000336119	2.6902e-10	x03_vfarm	n	L	21.3056	60.75	1.95	1.05
x03n_vfarmL	61715	9	2	1	7000	0.28827	-0.00225158	-3.42016e-08	x03_vfarm	n	L	21.3056	60.75	1.95	1.05
x03n_vfarmL	61715	9	2	1	7500	0.514454	0.000826165	-1.32918e-08	x03_vfarm	n	L	21.3056	60.75	1.95	1.05
x03n_vfarmL	61715	9	2	1	8000	0.273447	0.0118187	1.60419e-10	x03_vfarm	n	L	21.3056	60.75	1.95	1.05
x03n_vfarmL	61715	11	2	1	500	0.54491	-0.00062039	-6.58303e-08	x03_vfarm	n	L	21.3056	60.75	1.95	1.05
x03n_vfarmL	61715	11	2	1	1000	0.645352	0.00212587	1.20213e-09	x03_vfarm	n	L	21.3056	60.75	1.95	1.05
x03n_vfarmL	61715	11	2	1	1500	0.493022	-0.00284659	6.02588e-09	x03_vfarm	n	L	21.3056	60.75	1.95	1.05
x03n_vfarmL	61715	11	2	1	2000	0.322504	0.000341433	-4.55487e-08	x03_vfarm	n	L	21.3056	60.75	1.95	1.05
x03n_vfarmL	61715	11	2	1	2500	0.418611	-0.00132753	-3.36162e-09	x03_vfarm	n	L	21.3056	60.75	1.95	1.05
x03n_vfarmL	61715	11	2	1	3000	0.722962	0.000920027	-2.30223e-08	x03_vfarm	n	L	21.3056	60.75	1.95	1.05
x03n_vfarmL	61715	11	2	1	3500	0.647943	0.000774402	5.00682e-09	x03_vfarm	n	L	21.3056	60.75	1.95	1.05
x03n_vfarmL	61715	11	2	1	4000	0.719844	0.000349319	-1.41186e-08	x03_vfarm	n	L	21.3056	60.75	1.95	1.05
x03n_vfarmL	61715	11	2	1	4500	0.704928	0.00151414	3.30348e-08	x03_vfarm	n	L	21.3056	60.75	1.95	1.05
x03n_vfarmL	61715	11	2	1	5000	0.458698	0.000774231	1.51232e-08	x03_vfarm	n	L	21.3056	60.75	1.95	1.05
x03n_vfarmL	61715	11	2	1	5500	0.414981	0.0013115	-1.13098e-09	x03_vfarm	n	L	21.3056	60.75	1.95	1.05
x03n_vfarmL	61715	11	2	1	6000	0.313198	0.00237128	4.96058e-09	x03_vfarm	n	L	21.3056	60.75	1.95	1.05
x03n_vfarmL	61715	11	2	1	6500	0.446773	-0.00196834	2.6902e-10	x03_vfarm	n	L	21.3056	60.75	1.95	1.05
x03n_vfarmL	61715	11	2	1	7000	0.307846	-0.00372804	-3.42016e-08	x03_vfarm	n	L	21.3056	60.75	1.95	1.05
x03n_vfarmL	61715	11	2	1	7500	0.566317	0.000310673	-1.32918e-08	x03_vfarm	n	L	21.3056	60.75	1.95	1.05
x03n_vfarmL	61715	11	2	1	8000	0.251106	0.000585154	1.60419e-10	x03_vfarm	n	L	21.3056	60.75	1.95	1.05
x03y_vfarmL	61715	3	1	1	500	0.945874	0.000594657	-5.86719e-08	x03_vfarm	y	L	23.5	48	0	0
x03y_vfarmL	61715	3	1	1	1000	0.972023	-0.000434004	1.41097e-08	x03_vfarm	y	L	23.5	48	0	0
x03y_vfarmL	61715	3	1	1	1500	0.95824	0.0022758	3.65468e-08	x03_vfarm	y	L	23.5	48	0	0
x03y_vfarmL	61715	3	1	1	2000	0.933504	-0.00146842	7.56503e-09	x03_vfarm	y	L	23.5	48	0	0
x03y_vfarmL	61715	3	1	1	2500	0.937305	-0.00103127	7.38781e-08	x03_vfarm	y	L	23.5	48	0	0
x03y_vfarmL	61715	3	1	1	3000	0.9664	-0.000874916	-2.07856e-09	x03_vfarm	y	L	23.5	48	0	0
x03y_vfarmL	61715	3	1	1	3500	0.965719	0.00122694	5.22112e-08	x03_vfarm	y	L	23.5	48	0	0
x03y_vfarmL	61715	3	1	1	4000	0.959578	-0.00200328	-2.50484e-08	x03_vfarm	y	L	23.5	48	0	0
x03y_vfarmL	61715	3	1	1	4500	0.980226	0.000581295	3.59588e-08	x03_vfarm	y	L	23.5	48	0	0
x03y_vfarmL	61715	3	1	1	5000	0.953559	-6.80227e-05	3.73849e-08	x03_vfarm	y	L	23.5	48	0	0
x03y_vfarmL	61715	3	1	1	5500	0.943501	0.00162956	1.87114e-08	x03_vfarm	y	L	23.5	48	0	0
x03y_vfarmL	61715	3	1	1	6000	0.912538	-0.000108511	-3.53214e-08	x03_vfarm	y	L	23.5	48	0	0
x03y_vfarmL	61715	3	1	1	6500	0.972726	0.00026208	8.32e-09	x03_vfarm	y	L	23.5	48	0	0
x03y_vfarmL	61715	3	1	1	7000	0.952697	-0.000808241	6.45292e-08	x03_vfarm	y	L	23.5	48	0	0
x03y_vfarmL	61715	3	1	1	7500	0.982194	-0.00039862	1.84455e-08	x03_vfarm	y	L	23.5	48	0	0
x03y_vfarmL	61715	3	1	1	8000	0.962562	0.00034047	1.33865e-08	x03_vfarm	y	L	23.5	48	0	0
x03y_vfarmL	61715	5	1	1	500	0.453781	0.00184476	-5.86719e-08	x03_vfarm	y	L	23.5	48	0	0
x03y_vfarmL	61715	5	1	1	1000	0.939167	-0.000672698	1.41097e-08	x03_vfarm	y	L	23.5	48	0	0
x03y_vfarmL	61715	5	1	1	1500	0.808959	0.00278912	3.65468e-08	x03_vfarm	y	L	23.5	48	0	0
x03y_vfarmL	61715	5	1	1	2000	0.744751	-0.00115229	7.56503e-09	x03_vfarm	y	L	23.5	48	0	0
x03y_vfarmL	61715	5	1	1	2500	0.860265	-1.78527e-05	7.38781e-08	x03_vfarm	y	L	23.5	48	0	0
x03y_vfarmL	61715	5	1	1	3000	0.832725	-6.97997e-06	-2.07856e-09	x03_vfarm	y	L	23.5	48	0	0
x03y_vfarmL	61715	5	1	1	3500	0.836372	9.5494e-05	5.22112e-08	x03_vfarm	y	L	23.5	48	0	0
x03y_vfarmL	61715	5	1	1	4000	0.498831	-0.00191164	-2.50484e-08	x03_vfarm	y	L	23.5	48	0	0
x03y_vfarmL	61715	5	1	1	4500	0.769599	0.000419387	3.59588e-08	x03_vfarm	y	L	23.5	48	0	0
x03y_vfarmL	61715	5	1	1	5000	0.72367	-0.00175345	3.73849e-08	x03_vfarm	y	L	23.5	48	0	0
x03y_vfarmL	61715	5	1	1	5500	0.735757	-0.00116249	1.87114e-08	x03_vfarm	y	L	23.5	48	0	0
x03y_vfarmL	61715	5	1	1	6000	0.705756	0.00204709	-3.53214e-08	x03_vfarm	y	L	23.5	48	0	0
x03y_vfarmL	61715	5	1	1	6500	0.661913	-0.00011022	8.32e-09	x03_vfarm	y	L	23.5	48	0	0
x03y_vfarmL	61715	5	1	1	7000	0.682277	-0.00177264	6.45292e-08	x03_vfarm	y	L	23.5	48	0	0
x03y_vfarmL	61715	5	1	1	7500	0.871927	-1.40908e-05	1.84455e-08	x03_vfarm	y	L	23.5	48	0	0
x03y_vfarmL	61715	5	1	1	8000	0.734097	0.00262075	1.33865e-08	x03_vfarm	y	L	23.5	48	0	0
x03y_vfarmL	61715	7	1	1	500	0.437449	-0.000115959	-5.86719e-08	x03_vfarm	y	L	23.5	48	0	0
x03y_vfarmL	61715	7	1	1	1000	0.846466	-0.00327523	1.41097e-08	x03_vfarm	y	L	23.5	48	0	0
x03y_vfarmL	61715	7	1	1	1500	0.694393	0.000480027	3.65468e-08	x03_vfarm	y	L	23.5	48	0	0
x03y_vfarmL	61715	7	1	1	2000	0.722053	-0.0025103	7.56503e-09	x03_vfarm	y	L	23.5	48	0	0
x03y_vfarmL	61715	7	1	1	2500	0.721617	-0.000532821	7.38781e-08	x03_vfarm	y	L	23.5	48	0	0
x03y_vfarmL	61715	7	1	1	3000	0.908604	-0.000543627	-2.07856e-09	x03_vfarm	y	L	23.5	48	0	0
x03y_vfarmL	61715	7	1	1	3500	0.881232	-1.42017e-05	5.22112e-08	x03_vfarm	y	L	23.5	48	0	0
x03y_vfarmL	61715	7	1	1	4000	0.767876	-0.000242504	-2.50484e-08	x03_vfarm	y	L	23.5	48	0	0
x03y_vfarmL	61715	7	1	1	4500	0.923831	0.00029937	3.59588e-08	x03_vfarm	y	L	23.5	48	0	0
x03y_vfarmL	61715	7	1	1	5000	0.618338	-0.00125884	3.73849e-08	x03_vfarm	y	L	23.5	48	0	0
x03y_vfarmL	61715	7	1	1	5500	0.840197	0.000663467	1.87114e-08	x03_vfarm	y	L	23.5	48	0	0
x03y_vfarmL	61715	7	1	1	6000	0.561458	0.0033991	-3.53214e-08	x03_vfarm	y	L	23.5	48	0	0
x03y_vfarmL	61715	7	1	1	6500	0.512715	-0.00331559	8.32e-09	x03_vfarm	y	L	23.5	48	0	0
x03y_vfarmL	61715	7	1	1	7000	0.689455	0.000996974	6.45292e-08	x03_vfarm	y	L	23.5	48	0	0
x03y_vfarmL	61715	7	1	1	7500	0.784244	-0.00016855	1.84455e-08	x03_vfarm	y	L	23.5	48	0	0
x03y_vfarmL	61715	7	1	1	8000	0.709868	0.000842514	1.33865e-08	x03_vfarm	y	L	23.5	48	0	0
x03y_vfarmL	61715	9	1	1	500	0.377706	0.0013747	-5.86719e-08	x03_vfarm	y	L	23.5	48	0	0
x03y_vfarmL	61715	9	1	1	1000	0.980425	-0.000334271	1.41097e-08	x03_vfarm	y	L	23.5	48	0	0
x03y_vfarmL	61715	9	1	1	1500	0.732083	-0.000670918	3.65468e-08	x03_vfarm	y	L	23.5	48	0	0
x03y_vfarmL	61715	9	1	1	2000	0.868253	-0.000844192	7.56503e-09	x03_vfarm	y	L	23.5	48	0	0
x03y_vfarmL	61715	9	1	1	2500	0.819373	0.000543213	7.38781e-08	x03_vfarm	y	L	23.5	48	0	0
x03y_vfarmL	61715	9	1	1	3000	0.899963	0.00100529	-2.07856e-09	x03_vfarm	y	L	23.5	48	0	0
x03y_vfarmL	61715	9	1	1	3500	0.66353	-0.000591987	5.22112e-08	x03_vfarm	y	L	23.5	48	0	0
x03y_vfarmL	61715	9	1	1	4000	0.780221	-0.00118841	-2.50484e-08	x03_vfarm	y	L	23.5	48	0	0
x03y_vfarmL	61715	9	1	1	4500	0.84517	-0.000740835	3.59588e-08	x03_vfarm	y	L	23.5	48	0	0
x03y_vfarmL	61715	9	1	1	5000	0.671548	0.00163524	3.73849e-08	x03_vfarm	y	L	23.5	48	0	0
x03y_vfarmL	61715	9	1	1	5500	0.837566	-2.08232e-05	1.87114e-08	x03_vfarm	y	L	23.5	48	0	0
x03y_vfarmL	61715	9	1	1	6000	0.671247	-0.000796392	-3.53214e-08	x03_vfarm	y	L	23.5	48	0	0
x03y_vfarmL	61715	9	1	1	6500	0.60286	-0.000826968	8.32e-09	x03_vfarm	y	L	23.5	48	0	0
x03y_vfarmL	61715	9	1	1	7000	0.669517	-0.000286931	6.45292e-08	x03_vfarm	y	L	23.5	48	0	0
x03y_vfarmL	61715	9	1	1	7500	0.757093	0.000338593	1.84455e-08	x03_vfarm	y	L	23.5	48	0	0
x03y_vfarmL	61715	9	1	1	8000	0.661087	-0.000261553	1.33865e-08	x03_vfarm	y	L	23.5	48	0	0
x03y_vfarmL	61715	11	1	1	500	0.213319	0.0010144	-5.86719e-08	x03_vfarm	y	L	23.5	48	0	0
x03y_vfarmL	61715	11	1	1	1000	0.905449	0.000146622	1.41097e-08	x03_vfarm	y	L	23.5	48	0	0
x03y_vfarmL	61715	11	1	1	1500	0.874643	0.000183096	3.65468e-08	x03_vfarm	y	L	23.5	48	0	0
x03y_vfarmL	61715	11	1	1	2000	0.610799	-0.000282223	7.56503e-09	x03_vfarm	y	L	23.5	48	0	0
x03y_vfarmL	61715	11	1	1	2500	0.641171	0.000330338	7.38781e-08	x03_vfarm	y	L	23.5	48	0	0
x03y_vfarmL	61715	11	1	1	3000	0.616497	0.000931882	-2.07856e-09	x03_vfarm	y	L	23.5	48	0	0
x03y_vfarmL	61715	11	1	1	3500	0.711915	-0.000713096	5.22112e-08	x03_vfarm	y	L	23.5	48	0	0
x03y_vfarmL	61715	11	1	1	4000	0.623781	-0.00225831	-2.50484e-08	x03_vfarm	y	L	23.5	48	0	0
x03y_vfarmL	61715	11	1	1	4500	0.748579	-0.000829871	3.59588e-08	x03_vfarm	y	L	23.5	48	0	0
x03y_vfarmL	61715	11	1	1	5000	0.665697	0.000125262	3.73849e-08	x03_vfarm	y	L	23.5	48	0	0
x03y_vfarmL	61715	11	1	1	5500	0.547275	0.000164704	1.87114e-08	x03_vfarm	y	L	23.5	48	0	0
x03y_vfarmL	61715	11	1	1	6000	0.61531	0.000150605	-3.53214e-08	x03_vfarm	y	L	23.5	48	0	0
x03y_vfarmL	61715	11	1	1	6500	0.650092	-0.000780779	8.32e-09	x03_vfarm	y	L	23.5	48	0	0
x03y_vfarmL	61715	11	1	1	7000	0.518063	-0.00147606	6.45292e-08	x03_vfarm	y	L	23.5	48	0	0
x03y_vfarmL	61715	11	1	1	7500	0.377212	0.00270833	1.84455e-08	x03_vfarm	y	L	23.5	48	0	0
x03y_vfarmL	61715	11	1	1	8000	0.497271	0.000369164	1.33865e-08	x03_vfarm	y	L	23.5	48	0	0
x03y_vfarmL	61715	3	3	1	500	0.764618	0.000235661	3.1383e-08	x03_vfarm	y	L	23.5	48	0	0
x03y_vfarmL	61715	3	3	1	1000	0.955076	0.00333563	5.79417e-08	x03_vfarm	y	L	23.5	48	0	0
x03y_vfarmL	61715	3	3	1	1500	0.957701	0.00107734	-1.29181e-07	x03_vfarm	y	L	23.5	48	0	0
x03y_vfarmL	61715	3	3	1	2000	0.60981	-0.00436602	1.32639e-08	x03_vfarm	y	L	23.5	48	0	0
x03y_vfarmL	61715	3	3	1	2500	0.944035	-4.30538e-05	7.61268e-08	x03_vfarm	y	L	23.5	48	0	0
x03y_vfarmL	61715	3	3	1	3000	0.550981	-0.00622172	-5.49801e-08	x03_vfarm	y	L	23.5	48	0	0
x03y_vfarmL	61715	3	3	1	3500	0.959308	-0.000491994	2.62308e-08	x03_vfarm	y	L	23.5	48	0	0
x03y_vfarmL	61715	3	3	1	4000	0.949836	0.000655019	5.14958e-08	x03_vfarm	y	L	23.5	48	0	0
x03y_vfarmL	61715	3	3	1	4500	0.952364	-0.000461712	5.53844e-09	x03_vfarm	y	L	23.5	48	0	0
x03y_vfarmL	61715	3	3	1	5000	0.812908	0.000800695	1.09555e-07	x03_vfarm	y	L	23.5	48	0	0
x03y_vfarmL	61715	3	3	1	5500	0.746732	-0.00235003	7.16567e-08	x03_vfarm	y	L	23.5	48	0	0
x03y_vfarmL	61715	3	3	1	6000	0.714849	0.00167683	-5.18421e-08	x03_vfarm	y	L	23.5	48	0	0
x03y_vfarmL	61715	3	3	1	6500	0.956912	-0.00179694	-3.73269e-08	x03_vfarm	y	L	23.5	48	0	0
x03y_vfarmL	61715	3	3	1	7000	0.945318	-0.000413685	-3.97264e-08	x03_vfarm	y	L	23.5	48	0	0
x03y_vfarmL	61715	3	3	1	7500	0.87049	-0.0021695	-9.25654e-08	x03_vfarm	y	L	23.5	48	0	0
x03y_vfarmL	61715	3	3	1	8000	0.371961	0.00176974	-2.29625e-07	x03_vfarm	y	L	23.5	48	0	0
x03y_vfarmL	61715	5	3	1	500	0.861239	-7.92088e-05	3.1383e-08	x03_vfarm	y	L	23.5	48	0	0
[truncated: 3,023 more rows]

## Sheet: trills_attenuation
file	date	distance	height	trial	freq	speed	intensity	attenuation	location	timeofday	treatment	Temp	Humid	WindMax	WindAve
[truncated: 2,700 more rows]

[truncated: 3 more sheets: white_noise_attenuation, tones_attenuation, background_noise]
